# Supplementary material for: An Observational Study on the Molecular Profiling of Primary Melanomas Reveals a Progression Dependence on Mitochondrial Activation
Source: Cancers (Basel). 2021 Dec 1;13(23):6066. doi: 10.3390/cancers13236066 (PMC8657311; doi:10.3390/cancers13236066)
Supplement: Supplementary file 1 [file cancers-13-06066-s001.zip]

Archive with 5 entries (4 files):
- cancers-1456322-Suppl XML/
- cancers-1456322-Suppl XML/TableS1ClinicalHistopathologyData.xlsx
- cancers-1456322-Suppl XML/TableS2ProteomicsAcetylomicsPhosphoproteomicsData.xlsx
- cancers-1456322-Suppl XML/TableS3_MelanomaGENIESummaryData.xlsx
- cancers-1456322-Suppl XML/TableS4_GSEA_TranscriptomicsTCGA_Data.xlsx
