# Supplementary material for: An Observational Study on the Molecular Profiling of Primary Melanomas Reveals a Progression Dependence on Mitochondrial Activation
Source: Cancers (Basel). 2021 Dec 1;13(23):6066. doi: 10.3390/cancers13236066 (PMC8657311; doi:10.3390/cancers13236066)
Supplement: Supplementary file 1 [file cancers-13-06066-s001.zip › cancers-1456322-Suppl XML/TableS1ClinicalHistopathologyData.xlsx]

## Sheet: Clinical Data
Patient/Sample code	Sex	Age at diagnosis	Signing date (informed consent)	Biopsy date	Type of sample	Location	Progression after initial treatment	Staging date	Staging	Time elapsed (months)	BRAF mutation status	Mitotic Index	Breslow thickness	Pathological stage	Type of tumor	Other malignancy
PT07	Female	74	2017-05-05	2017-05-05	Primary melanoma	regio dorsi	YES	2017-09-14	SLNB positive	4	V600K	13	8.14	PT4A	UNCLASS	NO
PT27	Male	69	2017-06-20	2017-06-20	Primary melanoma	in reg. plant. l.s.	NO				WT	23	4.36	PT4B	ALM	YES
PT28	Male	25	2017-06-22	2017-06-22	Primary melanoma	in reg. dorsi	YES	2017-12-20	SLNB positive	5	V600E	26	11.85	PT4B	NM	NO
PT29	Female	83	2017-06-22	2017-06-22	Primary melanoma	in reg. dorsi	NO				V600E	1	0.386	PT1A	SSM	NO
PT39	Male	84	2017-07-18	2017-07-18	Primary melanoma	in reg. plant. l.s.	NO				WT	4	3.208	PT3A	ALM	NO
PT44	Male	81	2017-07-31	2017-07-31	Primary melanoma	in reg. colli in reg. dorsi	NA				V600K	23	9.86	N/A	SSM	NO
PT46	Male	80	2017-08-02	2017-08-02	Primary melanoma	in reg. dorsi	NO				V600E	2	1.267	PT2A	SSM	YES
PT48	Female	68	2017-08-04	2017-08-04	Primary melanoma	in reg. abd.	YES	2018-12-20	Lung metastasis	16	V600E	36	13.19	PT4B	SSM	YES
PT50	Male	73	2017-08-23	2017-08-23	Primary melanoma	in reg. dorsi l.d.	YES	2018-02-12	Subcutaneous metastasis, Lung metastasis, Liver metastasis	5	WT	44	7.36	PT4B	UNCLASS	NO
PT54	Female	70	2017-09-05	2017-09-05	Primary melanoma	in reg. cr. ant. l.s.	NO				V600E	14	2.248	PT3B	SSM	NO
PT68	Female	75	2017-10-10	2017-10-10	Primary melanoma	in reg. genu l.s.	YES	2018-11-05	Subcutaneous metastasis	12	V600E	18	65	PT4B	NM	NO

## Sheet: HistopathotologicalChar
Histopatological characterization
ID	Growth		Phenotype		Stromal niche			Regression	Pigmentation
	Superficial	Vertical/nodular	Structural	Cellular	Fib	Me	Ly
PT07	+	+++	solid	anaplastic	-/+	+++	-/+	-	+++
PT27	-	+++	solid	anaplastic>epitheloid/fusiform	++	+	++	focal	+
PT28	++	+++	solid	anaplastic>epitheloid	+	+	+	-	+
PT29	+++	-	nested	naevoid>epitheloid	-	++	++	focal	++
PT39	+	+++	solid	anaplastic/fusiform	++	+	-/+	-	+
PT44	++	+++	solid	anaplastic>epitheloid/fusiform	++	++	+	-	++
PT46	++	+	solid/nested	naevoid>epitheloid	+++	+	+	+++	+
PT48	-	+++	solid	anaplastic	-	-/+	-/+	-	-/+
PT50	-	+++	solid	anaplastic	+	+	++	-	+
PT54	+++	+	nested	naevoid	++	++	++	-	++
PT68	-	+++	solid	anaplastic>epitheloid	+	-	+	-	-
Determination of the sample composition (QuPath)
		Stromal and adjacent tissue					Tumor cells
ID	Tissue slide	Collagen and connective tissue (%)	Dermis and epidermis (%)	Fold region (%)	Immune cells (%)	Necrosis (%)	Pigmented tumor cells (%)	Tumor cells (%)
PT07	49	0.67	3.61	2.08	2.81	2.26	75.48	13.08
	65	1.35	7.8	0.49	1.16	1.85	70.82	16.55
PT27	49	5.5	4.8	6.88	1.04	0.78	1.91	79.08
	65	24.83	12.11	0.87	2.56	0.5	1.1	58.02
PT28	49	2.05	7.27	12.18	0.06	7.77	0.28	70.39
	65	11.87	10.51	0.65	0.1	10.71	0.01	66.15
PT29	49	3.01	30.33	10.29	1.3	3.8	6.95	44.32
	65	12.89	36.5	2.33	0.96	0.45	10.91	35.97
PT39	49	8.6	3.09	7.71	0.09	1.65	0.65	78.21
	65	9.65	10.88	0.72	0.03	0.94	0.67	77.11
PT44	49	4.5	8.04	2.93	2.38	0.05	3.86	78.25
	65	5.69	5.63	3.28	2.54	0.14	3.98	78.73
PT46	49	26.48	16.71	1.46	0.25	1.07	2.22	51.8
	65	23.62	20.39	2.95	0.03	1.16	2.31	49.54
PT48	49	2.33	0.11	15.78	0.02	0	0	81.76
	65	2.71	0.05	20.95	0.04	0	0	76.26
PT50	49	10.31	12.51	13.36	0	0.61	0.97	62.24
	65	12.47	10.34	1.15	0	0.33	0.47	75.24
PT54	49	39.48	11.25	1.79	3.12	6.75	16.24	21.37
	65	18.89	25.15	0	0.3	1.3	3.88	50.47
PT68	49	21.83	5.83	3.73	3.26	4.8	0	60.55
	65	22.07	6.43	0.31	2.92	1.75	0	66.53
