# Supplementary material for: An Observational Study on the Molecular Profiling of Primary Melanomas Reveals a Progression Dependence on Mitochondrial Activation
Source: Cancers (Basel). 2021 Dec 1;13(23):6066. doi: 10.3390/cancers13236066 (PMC8657311; doi:10.3390/cancers13236066)
Supplement: Supplementary file 1 [file cancers-13-06066-s001.zip › cancers-1456322-Suppl XML/TableS2ProteomicsAcetylomicsPhosphoproteomicsData.xlsx]

## Sheet: Proteomics
PG.ProteinAccessions	PG.ProteinGroups	PG.ProteinDescriptions	PG.ProteinNames	PT07	PT27	PT28	PT29	PT39	PT44	PT46	PT48	PT50	PT54	PT68	Student's T-test Significant Progression_No progression	Student's T-test p-value Progression_No progression	Student's T-test Difference Progression_No progression	Student's T-test Test statistic Progression_No progression
A0A024RBG1;Q9NZJ9-2	A0A024RBG1	Diphosphoinositol polyphosphate phosphohydrolase NUDT4B;Isoform 2 of Diphosphoinositol polyphosphate phosphohydrolase 2	NUD4B_HUMAN;NUDT4_HUMAN	0.653589	-0.303218	-0.271118	-0.440325	-0.359377	-0.294756	0.801983	-0.494008	-0.537037	-0.0736008	-0.599348
A0A075B6H9	A0A075B6H9	Immunoglobulin lambda variable 4-69	LV469_HUMAN	NaN	NaN	1.66604	NaN	NaN	NaN	-0.80367	-1.40531	0.628949	NaN	NaN
A0A075B6I9	A0A075B6I9	Immunoglobulin lambda variable 7-46	LV746_HUMAN	NaN	NaN	NaN	-1.16705	NaN	NaN	NaN	NaN	0.238275	NaN	NaN
A0A075B6Q5	A0A075B6Q5	Immunoglobulin heavy variable 3-64	HV364_HUMAN	1.52984	NaN	-0.624133	NaN	NaN	NaN	NaN	NaN	-2.00471	NaN	NaN
A0A087WSX0;A0A0G2JS06	A0A087WSX0	Immunoglobulin lambda variable 5-45;Immunoglobulin lambda variable 5-39	LV545_HUMAN;LV539_HUMAN	NaN	NaN	-0.181761	NaN	NaN	NaN	NaN	NaN	-1.14869	NaN	NaN
A0A087WSY6	A0A087WSY6	Immunoglobulin kappa variable 3D-15	KVD15_HUMAN	NaN	2.019	3.75667	2.83025	NaN	2.54468	2.04958	NaN	2.46302	NaN	2.30203
A0A087WW87;P01614	A0A087WW87	Immunoglobulin kappa variable 2-40;Immunoglobulin kappa variable 2D-40	KV240_HUMAN;KVD40_HUMAN	NaN	NaN	0.641821	-2.15551	NaN	NaN	NaN	NaN	-0.238867	NaN	NaN
A0A0A0MRZ8;P04433	A0A0A0MRZ8	Immunoglobulin kappa variable 3D-11;Immunoglobulin kappa variable 3-11	KVD11_HUMAN;KV311_HUMAN	3.83608	3.98776	6.04902	3.50197	2.88174	3.97876	5.13658	2.81045	4.45507	2.96622	4.44105
A0A0A0MS14	A0A0A0MS14	Immunoglobulin heavy variable 1-45	HV145_HUMAN	-0.918697	NaN	-1.52086	-3.32231	NaN	NaN	NaN	NaN	-2.44793	NaN	NaN
A0A0A0MS15	A0A0A0MS15	Immunoglobulin heavy variable 3-49	HV349_HUMAN	-0.971133	-1.21624	1.62786	0.0262938	-2.70299	-1.71006	-0.700901	-1.66649	0.130493	-0.750387	-1.19528
A0A0B4J1V0	A0A0B4J1V0	Immunoglobulin heavy variable 3-15	HV315_HUMAN	2.48888	1.92289	5.47918	2.50207	1.14383	0.812324	2.90934	1.29647	3.83217	0.944375	2.64923
A0A0B4J1V2	A0A0B4J1V2	Immunoglobulin heavy variable 2-26	HV226_HUMAN	NaN	NaN	0.700384	-0.00257874	NaN	NaN	NaN	NaN	-0.218881	NaN	NaN
A0A0B4J1V6	A0A0B4J1V6	Immunoglobulin heavy variable 3-73	HV373_HUMAN	-0.708654	0.23434	1.67717	-0.409098	NaN	-1.21914	-0.304707	-0.897543	1.0217	NaN	3.69445
A0A0B4J1X5	A0A0B4J1X5	Immunoglobulin heavy variable 3-74	HV374_HUMAN	0.352755	-0.513066	2.58282	0.249542	-0.0274849	-1.65109	1.1665	-0.563581	1.54351	-2.07334	-0.0165434
A0A0B4J1Y8	A0A0B4J1Y8	Immunoglobulin lambda variable 9-49	LV949_HUMAN	-2.68915	-1.47426	1.17515	NaN	-1.38793	-1.89051	-0.917858	-1.71546	1.00048	-0.175653	0.748077
A0A0B4J2D5;P0DPI2	A0A0B4J2D5	Glutamine amidotransferase-like class 1 domain-containing protein 3B, mitochondrial;Glutamine amidotransferase-like class 1 domain-containing protein 3A, mitochondrial	GAL3B_HUMAN;GAL3A_HUMAN	2.42874	1.07711	1.26277	1.53328	1.7411	2.30068	1.46681	2.18284	0.846302	0.789115	1.86785
A0A0B4J2H0	A0A0B4J2H0	Immunoglobulin heavy variable 1-69D	HV69D_HUMAN	1.63732	2.04445	-1.74668	2.68474	1.11043	3.28496	5.32435	-0.0615597	2.24059	NaN	0.291297
A0A0C4DH25	A0A0C4DH25	Immunoglobulin kappa variable 3D-20	KVD20_HUMAN	2.32961	1.49979	5.01115	2.66698	0.650509	1.05014	2.43569	0.158758	3.02552	-0.0177879	1.70386
A0A0C4DH29	A0A0C4DH29	Immunoglobulin heavy variable 1-3	HV103_HUMAN	0.878972	0.450936	3.37667	2.16295	0.696603	1.08323	1.78819	0.647778	2.32433	0.0277214	2.0652
A0A0C4DH31	A0A0C4DH31	Immunoglobulin heavy variable 1-18	HV118_HUMAN	0.567736	NaN	1.7304	0.704161	NaN	0.222826	NaN	-1.67107	0.653025	NaN	NaN
A0A0C4DH42;P01767;P01772;P0DP02	A0A0C4DH42	Immunoglobulin heavy variable 3-66;Immunoglobulin heavy variable 3-53;Immunoglobulin heavy variable 3-33;Immunoglobulin heavy variable 3-30-3	HV366_HUMAN;HV353_HUMAN;HV333_HUMAN;HVC33_HUMAN	2.08764	-0.168659	2.90294	1.3643	-1.36527	0.21858	0.601304	-1.64252	1.54395	-0.840375	0.161976
A0A0C4DH43	A0A0C4DH43	Immunoglobulin heavy variable 2-70D	HV70D_HUMAN	-0.696321	-0.540182	2.30769	NaN	NaN	-0.320353	NaN	0.0631933	1.5984	-1.03533	0.0159092
A0A0C4DH67	A0A0C4DH67	Immunoglobulin kappa variable 1-8	KV108_HUMAN	NaN	NaN	0.0430565	-0.412744	NaN	-1.66093	NaN	NaN	-0.841506	NaN	NaN
A0A0C4DH68	A0A0C4DH68	Immunoglobulin kappa variable 2-24	KV224_HUMAN	1.34946	-0.174632	2.9071	1.61276	-1.02404	-0.454925	1.85562	-0.50836	1.62713	-0.599272	1.68299
A0A0G2JMD5	A0A0G2JMD5	PRAME family member 33	PRA33_HUMAN	1.21673	1.64151	0.789192	0.699932	NaN	1.70779	NaN	1.71789	1.41303	NaN	1.73178
A0A0J9YX35	A0A0J9YX35	Immunoglobulin heavy variable 3-64D	HV64D_HUMAN	-0.66427	NaN	1.62406	-0.214375	NaN	-1.50907	-0.218338	NaN	-0.0525656	NaN	NaN
A0A0J9YXQ4	A0A0J9YXQ4	Paraneoplastic antigen Ma6E	PMA6E_HUMAN	NaN	NaN	1.54697	NaN	NaN	NaN	NaN	0.767096	NaN	NaN	NaN
A0A0J9YXX1	A0A0J9YXX1	Immunoglobulin heavy variable 5-10-1	HV5X1_HUMAN	NaN	NaN	1.54581	0.114867	NaN	-0.25162	0.836407	NaN	0.36433	NaN	NaN
A0A0U1RRL7	A0A0U1RRL7	Protein MMP24OS	MMPOS_HUMAN	NaN	NaN	NaN	NaN	NaN	NaN	NaN	-2.76803	NaN	NaN	NaN
A0A183	A0A183	Late cornified envelope protein 6A	LCE6A_HUMAN	-1.51602	NaN	-2.07421	0.862324	1.53006	NaN	-0.0463028	NaN	NaN	0.127108	NaN
A0A1B0GTU1	A0A1B0GTU1	Zinc finger CCCH domain-containing protein 11B	ZC11B_HUMAN	-1.74882	-1.3462	-1.27132	-2.1767	-1.9753	-1.05843	NaN	-0.906543	-1.62701	-2.03628	-0.975904
A0A1B0GTZ2	A0A1B0GTZ2	Putative coiled-coil domain-containing protein 196	CC196_HUMAN	0.682525	0.73794	-0.0247993	0.866273	1.97132	NaN	NaN	0.22333	-0.0454826	NaN	NaN
A0A5B9;P01850	A0A5B9	T cell receptor beta constant 2;T cell receptor beta constant 1	TRBC2_HUMAN;TRBC1_HUMAN	NaN	NaN	NaN	-0.959009	NaN	NaN	NaN	-0.536547	NaN	NaN	NaN
A0AV96;A0AV96-2	A0AV96	RNA-binding protein 47;Isoform 2 of RNA-binding protein 47	RBM47_HUMAN	-0.927437	1.1635	-1.01804	-0.807675	0.410752	-0.121347	0.128069	-1.95544	0.239241	-0.674833	0.34468
A0AVI4	A0AVI4	E3 ubiquitin-protein ligase TM129	TM129_HUMAN	NaN	NaN	NaN	-1.7693	NaN	-1.637	NaN	3.92368	NaN	NaN	NaN
A0AVT1	A0AVT1	Ubiquitin-like modifier-activating enzyme 6	UBA6_HUMAN	0.608081	0.0595322	0.795007	0.631119	-0.109571	1.50939	0.261579	0.717097	0.381973	0.697117	0.719788
A0FGR8-2	A0FGR8	Isoform 2 of Extended synaptotagmin-2	ESYT2_HUMAN	1.85335	1.80199	1.92235	1.55961	1.02478	2.32399	0.518025	2.54817	2.79203	1.26822	2.66495	+	0.00529304	1.12164	3.79248
A0JLT2;A0JLT2-2	A0JLT2	Mediator of RNA polymerase II transcription subunit 19;Isoform 2 of Mediator of RNA polymerase II transcription subunit 19	MED19_HUMAN	NaN	NaN	NaN	NaN	NaN	NaN	NaN	NaN	NaN	NaN	-1.76196
A0JNW5	A0JNW5	UHRF1-binding protein 1-like	UH1BL_HUMAN	-1.67372	-1.90416	NaN	-1.36581	-2.12977	-1.18045	-1.61575	-1.98642	-1.33513	NaN	-1.87462
A0M8Q6	A0M8Q6	Immunoglobulin lambda constant 7	IGLC7_HUMAN	-0.85417	-2.83812	1.68798	-1.55398	-0.517672	-3.18525	0.570877	-3.65374	1.31767	0.777227	-1.85832
A0MZ66;A0MZ66-3	A0MZ66	Shootin-1;Isoform 3 of Shootin-1	SHOT1_HUMAN	0.983934	-0.545764	-0.00199127	-0.0398884	1.0948	-0.0848322	-0.0458012	-0.0468864	-0.165788	0.253119	-0.00744724
A0PJW6	A0PJW6	Transmembrane protein 223	TM223_HUMAN	NaN	-1.12978	NaN	NaN	-0.316488	-1.13421	NaN	NaN	-1.48254	NaN	-0.850034
A0PK00	A0PK00	Transmembrane protein 120B	T120B_HUMAN	NaN	NaN	NaN	NaN	NaN	-0.92732	NaN	NaN	NaN	NaN	NaN
A1A4S6	A1A4S6	Rho GTPase-activating protein 10	RHG10_HUMAN	NaN	-0.865199	NaN	-0.69532	NaN	-1.16088	NaN	NaN	-2.68992	NaN	-1.77212
A1IGU5	A1IGU5	Rho guanine nucleotide exchange factor 37	ARH37_HUMAN	NaN	NaN	-2.42486	-1.48243	NaN	NaN	-3.3513	-1.66701	NaN	NaN	NaN
A1L0T0	A1L0T0	Acetolactate synthase-like protein	ILVBL_HUMAN	1.75025	1.79673	0.908236	1.19777	2.59977	1.10185	0.595443	3.07984	0.757479	0.808167	1.2432
A1L188	A1L188	NADH dehydrogenase [ubiquinone] 1 alpha subcomplex assembly factor 8	NDUF8_HUMAN	0.81488	-0.445863	0.034029	-0.314458	-1.22867	-0.633085	NaN	1.49045	0.448219	NaN	-1.01056
A1L390	A1L390	Pleckstrin homology domain-containing family G member 3	PKHG3_HUMAN	NaN	-2.3553	-0.974043	-1.16779	-0.171796	-0.89281	NaN	-0.764783	NaN	NaN	0.601788
A1L3X0	A1L3X0	Elongation of very long chain fatty acids protein 7	ELOV7_HUMAN	NaN	NaN	-1.5679	-0.543133	NaN	-1.90681	NaN	NaN	-1.96403	NaN	NaN
A1X283	A1X283	SH3 and PX domain-containing protein 2B	SPD2B_HUMAN	-0.627071	-0.0729313	-0.711365	-0.314732	0.538336	-0.80262	-0.179352	-1.0399	0.0443277	-0.135564	-0.376276
A2AJT9;A2AJT9-2	A2AJT9	BCLAF1 and THRAP3 family member 3;Isoform 2 of BCLAF1 and THRAP3 family member 3	BCLA3_HUMAN	NaN	-2.56739	NaN	NaN	NaN	-3.05481	NaN	-2.4385	NaN	NaN	-2.30792
A2RRP1	A2RRP1	Neuroblastoma-amplified sequence	NBAS_HUMAN	-0.487591	-1.07029	-0.59955	-0.525986	-1.12983	0.0630684	-0.8275	0.512938	-0.149035	-0.804404	-0.996304
A2RTX5;A2RTX5-2	A2RTX5	Probable threonine--tRNA ligase 2, cytoplasmic;Isoform 2 of Probable threonine--tRNA ligase 2, cytoplasmic	SYTC2_HUMAN	-1.63546	NaN	-1.9833	NaN	-0.691226	-1.20422	NaN	-1.16648	-1.41884	NaN	NaN
A2RUC4	A2RUC4	tRNA wybutosine-synthesizing protein 5	TYW5_HUMAN	NaN	NaN	NaN	-1.71348	NaN	-1.71154	NaN	-2.17597	-2.20744	NaN	2.91001
A2VDJ0;A2VDJ0-2;A2VDJ0-3;A2VDJ0-5;A2VDJ0-6	A2VDJ0	Transmembrane protein 131-like;Isoform 2 of Transmembrane protein 131-like;Isoform 3 of Transmembrane protein 131-like;Isoform 4 of Transmembrane protein 131-like;Isoform 5 of Transmembrane protein 131-like	T131L_HUMAN	NaN	NaN	-2.56985	NaN	NaN	0.286046	NaN	NaN	-2.2457	NaN	NaN
A3KMH1;A3KMH1-3	A3KMH1	von Willebrand factor A domain-containing protein 8;Isoform 3 of von Willebrand factor A domain-containing protein 8	VWA8_HUMAN	0.776246	0.0206938	-0.0980759	-0.515015	-0.915175	-0.26479	-1.31751	-0.543073	0.319389	-2.09684	-0.455663
A3KN83;A3KN83-2;A3KN83-3	A3KN83	Protein strawberry notch homolog 1;Isoform 2 of Protein strawberry notch homolog 1;Isoform 3 of Protein strawberry notch homolog 1	SBNO1_HUMAN	-1.27829	0.109819	-1.4382	-0.819624	-1.66097	-0.632406	-1.02916	0.150555	-0.83015	-1.56118	-0.476554
A4D126;A4D126-2	A4D126	D-ribitol-5-phosphate cytidylyltransferase;Isoform 2 of D-ribitol-5-phosphate cytidylyltransferase	ISPD_HUMAN	-1.79329	-1.78484	-2.23897	NaN	-1.94221	NaN	-0.93604	-2.44708	-2.07402	-0.683417	NaN
A4D1E9;A4D1E9-2	A4D1E9	GTP-binding protein 10;Isoform 2 of GTP-binding protein 10	GTPBA_HUMAN	-1.39493	-0.990264	-1.64295	-1.61384	-2.07808	-0.641789	-1.71503	-1.00993	-1.26643	NaN	-1.07948
A4D1P6	A4D1P6	WD repeat-containing protein 91	WDR91_HUMAN	3.09299	-0.244812	0.283134	2.31895	3.25488	2.68058	-0.639833	2.05773	0.187434	-0.586565	2.20963
A4D2B0	A4D2B0	Metallo-beta-lactamase domain-containing protein 1	MBLC1_HUMAN	NaN	NaN	NaN	-1.29471	NaN	-1.61622	NaN	-1.87461	-1.1351	NaN	NaN
A5A3E0	A5A3E0	POTE ankyrin domain family member F	POTEF_HUMAN	7.23246	6.96765	5.16316	6.95695	6.90011	7.13062	6.44865	7.38833	4.95529	6.80316	7.34244
A5D8V6	A5D8V6	Vacuolar protein sorting-associated protein 37C	VP37C_HUMAN	-0.0888233	-0.617022	-0.531908	0.465321	-0.0382185	-0.416653	-0.523862	-0.187359	-0.707977	-0.981569	-0.372109
A5PLL7;A5PLL7-2	A5PLL7	Transmembrane protein 189;Isoform 2 of Transmembrane protein 189	TM189_HUMAN	-1.44336	-1.06508	-0.748318	-1.74428	-0.86101	-1.6216	-1.95381	-0.338959	-1.16353	-1.70569	-0.0778904
A5PLN9;A5PLN9-2;A5PLN9-4;A5PLN9-5	A5PLN9	Trafficking protein particle complex subunit 13;Isoform 2 of Trafficking protein particle complex subunit 13;Isoform 3 of Trafficking protein particle complex subunit 13;Isoform 4 of Trafficking protein particle complex subunit 13	TPC13_HUMAN	-0.122534	-0.121477	-0.511889	0.753862	-0.339501	-0.0951967	-0.355597	-0.138294	-0.286731	-0.00611019	-0.679197
A5YKK6;A5YKK6-2	A5YKK6	CCR4-NOT transcription complex subunit 1;Isoform 2 of CCR4-NOT transcription complex subunit 1	CNOT1_HUMAN	-0.495795	-0.305279	0.136465	-0.324403	-0.370583	-0.0831156	-1.37946	0.216551	0.202509	-0.882172	-0.288944
A6NC98	A6NC98	Coiled-coil domain-containing protein 88B	CC88B_HUMAN	0.647242	1.59637	-2.02548	-0.079113	2.70856	0.012311	-0.550166	1.35715	0.275487	1.68506	-0.856529
A6NCE7;Q9GZQ8	A6NCE7	Microtubule-associated proteins 1A/1B light chain 3 beta 2;Microtubule-associated proteins 1A/1B light chain 3B	MP3B2_HUMAN;MLP3B_HUMAN	-0.0331659	0.438423	0.642208	0.910547	0.580827	-0.147144	0.213924	0.191172	0.593981	0.559801	-0.0503483
A6ND36	A6ND36	Protein FAM83G	FA83G_HUMAN	NaN	NaN	-1.24292	-0.44069	-0.854925	NaN	-1.43991	NaN	-1.59787	-1.24347	NaN
A6NDG6	A6NDG6	Glycerol-3-phosphate phosphatase	PGP_HUMAN	0.99058	1.12849	1.32202	1.33977	1.91812	1.93815	0.159483	2.36769	1.28326	0.730495	2.75128
A6NDU8	A6NDU8	UPF0600 protein C5orf51	CE051_HUMAN	-2.49581	NaN	NaN	NaN	-1.93295	NaN	NaN	-2.31516	-2.68593	NaN	NaN
A6NED2	A6NED2	RCC1 domain-containing protein 1	RCCD1_HUMAN	-2.57078	-1.78238	-5.92796	-1.9475	-2.40153	-1.97628	NaN	-1.77772	-1.8789	-2.61485	-2.69624
A6NFI3	A6NFI3	Zinc finger protein 316	ZN316_HUMAN	-2.72105	NaN	-1.92607	-2.01972	NaN	-4.03555	NaN	-2.69932	-2.22038	-0.678244	-2.70145
A6NFQ2;A6NFQ2-2	A6NFQ2	TRPM8 channel-associated factor 2;Isoform 2 of TRPM8 channel-associated factor 2	TCAF2_HUMAN	-1.27944	-0.77128	0.36512	0.355082	-0.386509	-0.818073	-1.1376	-0.590624	-0.372915	-0.221292	0.268393
A6NFY4	A6NFY4	Nuclear envelope integral membrane protein 2	NEMP2_HUMAN	NaN	NaN	NaN	NaN	NaN	NaN	NaN	-3.32615	NaN	NaN	NaN
A6NFY7	A6NFY7	Succinate dehydrogenase assembly factor 1, mitochondrial	SDHF1_HUMAN	-2.58753	NaN	NaN	NaN	NaN	-2.60774	NaN	-3.01638	NaN	NaN	NaN
A6NGB9	A6NGB9	WAS/WASL-interacting protein family member 3	WIPF3_HUMAN	7.57504	7.52248	6.17703	7.07543	6.53613	7.61415	9.08314	4.60119	7.24075	9.49882	4.97232
A6NHL2;A6NHL2-2	A6NHL2	Tubulin alpha chain-like 3;Isoform 2 of Tubulin alpha chain-like 3	TBAL3_HUMAN	2.38376	1.0616	1.78176	2.42989	1.5591	2.65729	1.55092	1.64832	2.84169	1.22023	0.644111
A6NHQ2	A6NHQ2	rRNA/tRNA 2'-O-methyltransferase fibrillarin-like protein 1	FBLL1_HUMAN	0.733626	1.78803	1.22615	0.780767	1.04524	1.64483	0.331455	1.77235	1.33762	0.274067	0.906603
A6NHR9	A6NHR9	Structural maintenance of chromosomes flexible hinge domain-containing protein 1	SMHD1_HUMAN	1.02404	1.14244	-0.822783	5.06213	0.525427	0.782098	0.27953	1.02749	1.10714	0.215746	1.26193
A6NHX0	A6NHX0	Cytosolic arginine sensor for mTORC1 subunit 2	CAST2_HUMAN	NaN	-2.2235	-1.67902	NaN	-1.87139	-1.9492	NaN	-2.03856	-1.51889	-1.29413	NaN
A6NI28	A6NI28	Rho GTPase-activating protein 42	RHG42_HUMAN	0.106809	-1.03895	0.234421	-0.851179	-0.881885	-0.376929	NaN	1.3795	-0.999432	NaN	0.923983
A6NIH7	A6NIH7	Protein unc-119 homolog B	U119B_HUMAN	-2.11726	-1.13488	-1.82162	-1.29325	-1.46089	-1.13099	-1.76541	-0.720893	-1.42876	-1.33807	-1.20985
A6NIV6	A6NIV6	Leucine-rich repeat and IQ domain-containing protein 4	LRIQ4_HUMAN	NaN	-3.7391	NaN	-0.583398	-1.79661	NaN	NaN	-1.76916	NaN	NaN	0.337763
A6NJ78	A6NJ78	Probable methyltransferase-like protein 15	MET15_HUMAN	-1.3841	-0.609014	NaN	-1.6835	NaN	-1.12728	NaN	-1.87239	-1.73024	NaN	-1.2598
A6NK58	A6NK58	Putative lipoyltransferase 2, mitochondrial	LIPT2_HUMAN	NaN	NaN	NaN	NaN	NaN	-1.52903	NaN	-1.77673	NaN	NaN	NaN
A6NKD9	A6NKD9	Coiled-coil domain-containing protein 85C	CC85C_HUMAN	-2.20784	NaN	-2.22438	-1.94359	-2.20893	-2.29541	NaN	-3.71482	-2.2298	NaN	-2.9319
A6NKF1	A6NKF1	SAC3 domain-containing protein 1	SAC31_HUMAN	4.19985	2.77479	3.29233	4.14029	4.22845	3.13581	3.40059	2.05031	2.46192	3.7051	3.37511
A6NMZ7	A6NMZ7	Collagen alpha-6(VI) chain	CO6A6_HUMAN	3.28495	-0.423563	-1.03535	4.01071	0.296228	0.209497	2.29325	0.120099	0.0840788	4.25589	-0.423944
A6NNZ2	A6NNZ2	Tubulin beta-8 chain-like protein LOC260334	TBB8L_HUMAN	NaN	-2.28998	-1.69978	NaN	-1.33108	NaN	NaN	0.208074	-1.7085	NaN	-1.00429
A6ZKI3	A6ZKI3	Retrotransposon Gag-like protein 8B	RTL8C_HUMAN	-0.632479	-0.63742	-0.151965	-0.288697	0.115927	0.365193	-0.568602	0.535477	0.171309	-1.67908	-1.11158
A7E2V4;A7E2V4-3;A7E2V4-4;A7E2V4-5	A7E2V4	Zinc finger SWIM domain-containing protein 8;Isoform 3 of Zinc finger SWIM domain-containing protein 8;Isoform 4 of Zinc finger SWIM domain-containing protein 8;Isoform 5 of Zinc finger SWIM domain-containing protein 8	ZSWM8_HUMAN	-1.51138	-1.80546	-1.99533	-1.29115	-0.701416	-1.84976	NaN	-1.50946	-1.61085	-1.55378	-2.02862
A7KAX9	A7KAX9	Rho GTPase-activating protein 32	RHG32_HUMAN	-2.07033	-1.51559	-1.23086	-0.884149	-1.28923	-1.56067	-1.37777	-2.32829	-1.38715	NaN	-2.16664
A8CG34	A8CG34	Nuclear envelope pore membrane protein POM 121C	P121C_HUMAN	-0.823542	-0.507485	-0.680492	-1.16133	-0.531458	-0.565353	-1.49345	-0.0372458	-0.669326	-1.04543	-0.627317
A8K2U0	A8K2U0	Alpha-2-macroglobulin-like protein 1	A2ML1_HUMAN	-0.312569	-0.319949	2.79993	1.58458	0.667197	-0.131281	2.38776	NaN	1.56819	2.02865	0.221813
A8K8P3;A8K8P3-2	A8K8P3	Protein SFI1 homolog;Isoform 2 of Protein SFI1 homolog	SFI1_HUMAN	NaN	NaN	NaN	NaN	NaN	NaN	NaN	-2.4428	-2.24582	NaN	NaN
A8MPS7;A8MPS7-2;A8MPS7-3	A8MPS7	Carbohydrate deacetylase;Isoform 2 of Carbohydrate deacetylase;Isoform 3 of Carbohydrate deacetylase	YDJC_HUMAN	NaN	NaN	NaN	-1.23778	-0.888684	NaN	NaN	NaN	-2.06651	NaN	NaN
A8MQ03	A8MQ03	Cysteine-rich tail protein 1	CRTP1_HUMAN	NaN	NaN	2.93701	NaN	3.18871	NaN	NaN	NaN	NaN	NaN	NaN
A8MQ27;A8MQ27-2	A8MQ27	E3 ubiquitin-protein ligase NEURL1B;Isoform 2 of E3 ubiquitin-protein ligase NEURL1B	NEU1B_HUMAN	NaN	4.19255	NaN	1.34049	NaN	0.816875	6.66606	NaN	NaN	NaN	NaN
A8MTY7;Q9BYP9;Q9BYP9-2;Q9BYP9-3;Q9BYQ0;Q9BYQ3;Q9BYQ4	A8MTY7	Keratin-associated protein 9-7;Keratin-associated protein 9-9;Isoform 2 of Keratin-associated protein 9-9;Isoform 3 of Keratin-associated protein 9-9;Keratin-associated protein 9-8;Keratin-associated protein 9-3;Keratin-associated protein 9-2	KRA97_HUMAN;KRA99_HUMAN;KRA99_HUMAN;KRA99_HUMAN;KRA98_HUMAN;KRA93_HUMAN;KRA92_HUMAN	NaN	NaN	NaN	NaN	NaN	NaN	-1.49328	NaN	NaN	NaN	NaN
A8MUU1	A8MUU1	Putative fatty acid-binding protein 5-like protein 3	FB5L3_HUMAN	-1.10518	-0.614081	-0.646484	-0.0595245	0.0875626	-1.41627	-0.0102072	-2.95169	-0.903602	-0.237413	-1.66111
A8MUX0	A8MUX0	Keratin-associated protein 16-1	KR161_HUMAN	NaN	NaN	NaN	0.154043	NaN	NaN	-0.931166	NaN	NaN	NaN	NaN
A8MW92;A8MW92-4	A8MW92	PHD finger protein 20-like protein 1;Isoform 4 of PHD finger protein 20-like protein 1	P20L1_HUMAN	NaN	NaN	NaN	NaN	NaN	NaN	NaN	-0.26913	3.05097	NaN	NaN
A8MWD9;P62308	A8MWD9	Putative small nuclear ribonucleoprotein G-like protein 15;Small nuclear ribonucleoprotein G	RUXGL_HUMAN;RUXG_HUMAN	1.75012	-0.0439501	0.722096	0.760859	0.741082	-0.341865	NaN	1.55667	0.737107	0.176703	1.75675
A8MXV4	A8MXV4	Nucleoside diphosphate-linked moiety X motif 19	NUD19_HUMAN	-0.936449	-0.650064	-1.25588	-1.16087	-1.96619	-1.25824	-1.44171	-0.426768	-1.11135	NaN	-0.532509
A8TX70;A8TX70-2	A8TX70	Collagen alpha-5(VI) chain;Isoform 2 of Collagen alpha-5(VI) chain	CO6A5_HUMAN	0.593678	0.444772	-0.500296	0.897964	NaN	-0.978146	-0.64238	-2.53735	-1.20398	1.27378	-0.734549
A9UHW6;A9UHW6-2;A9UHW6-3	A9UHW6	MIF4G domain-containing protein;Isoform 2 of MIF4G domain-containing protein;Isoform 3 of MIF4G domain-containing protein	MI4GD_HUMAN	-0.875175	-1.36042	-2.0514	-1.44738	-1.51816	-1.62608	-0.995489	-1.13004	-1.24013	-0.748977	-1.51006
B0I1T2	B0I1T2	Unconventional myosin-Ig	MYO1G_HUMAN	-0.643589	-0.407577	-0.245393	0.0530472	-1.64346	-0.852977	-0.45202	-0.758683	-0.944263	-0.156963	0.404182
B2RTY4;B2RTY4-2;B2RTY4-4;B2RTY4-5	B2RTY4	Unconventional myosin-IXa;Isoform 2 of Unconventional myosin-IXa;Isoform 4 of Unconventional myosin-IXa;Isoform 5 of Unconventional myosin-IXa	MYO9A_HUMAN	NaN	NaN	NaN	-1.73734	NaN	-1.7017	NaN	-1.02955	NaN	NaN	-3.0663
B2RUZ4	B2RUZ4	Small integral membrane protein 1	SMIM1_HUMAN	0.930268	1.05584	0.699121	2.04299	-0.74431	-1.06094	NaN	-1.60385	-3.01965	2.4352	-1.91974
B3EWF7	B3EWF7	Laforin, isoform 9	EP2A2_HUMAN	NaN	NaN	-1.48984	NaN	NaN	-1.95241	NaN	-1.96526	-1.71764	NaN	-2.11265
B3KU38;B3KU38-2;P0DPB3	B3KU38	IQCJ-SCHIP1 readthrough transcript protein;Isoform IQCJ-SCHIP1-2 of IQCJ-SCHIP1 readthrough transcript protein;Schwannomin-interacting protein 1	IQIP1_HUMAN;IQIP1_HUMAN;SCHI1_HUMAN	NaN	NaN	NaN	NaN	NaN	NaN	NaN	-4.71468	NaN	NaN	NaN
B7ZAQ6;B7ZAQ6-2;B7ZAQ6-3;P0CG08	B7ZAQ6	Golgi pH regulator A;Isoform 2 of Golgi pH regulator A;Isoform 3 of Golgi pH regulator A;Golgi pH regulator B	GPHRA_HUMAN;GPHRA_HUMAN;GPHRA_HUMAN;GPHRB_HUMAN	0.130035	-0.0379419	1.01184	-0.254646	0.760063	0.183156	-0.29127	0.656175	-0.214239	-0.678858	0.362677
B7ZW38;O60812;P0DMR1	B7ZW38	Heterogeneous nuclear ribonucleoprotein C-like 3;Heterogeneous nuclear ribonucleoprotein C-like 1;Heterogeneous nuclear ribonucleoprotein C-like 4	HNRC3_HUMAN;HNRC1_HUMAN;HNRC4_HUMAN	-0.249178	3.11196	-0.570597	-0.771242	1.2591	3.66014	-0.469141	2.08072	3.44717	2.03605	1.35075
B9A064;P0CG04;P0DOX8;P0DOY2	B9A064	Immunoglobulin lambda-like polypeptide 5;Immunoglobulin lambda constant 1;Immunoglobulin lambda-1 light chain;Immunoglobulin lambda constant 2	IGLL5_HUMAN;IGLC1_HUMAN;IGL1_HUMAN;IGLC2_HUMAN	2.79582	2.39893	6.58004	3.3209	2.30272	1.35181	4.13029	2.65319	5.0047	1.94455	4.10743
C9J798;O43374;O43374-2	C9J798	Ras GTPase-activating protein 4B;Ras GTPase-activating protein 4;Isoform 2 of Ras GTPase-activating protein 4	RAS4B_HUMAN;RASL2_HUMAN;RASL2_HUMAN	-0.935459	1.30256	NaN	-1.092	-3.32889	NaN	-0.794857	-2.43087	NaN	NaN	-2.03591
C9JLW8	C9JLW8	Mapk-regulated corepressor-interacting protein 1	MCRI1_HUMAN	-1.56219	-0.00875235	-0.767656	-1.41618	-0.778906	NaN	-0.674498	0.271917	-0.754652	NaN	-0.144281
E9PAV3;E9PAV3-2;Q13765	E9PAV3	Nascent polypeptide-associated complex subunit alpha, muscle-specific form;Isoform skNAC-2 of Nascent polypeptide-associated complex subunit alpha, muscle-specific form;Nascent polypeptide-associated complex subunit alpha	NACAM_HUMAN;NACAM_HUMAN;NACA_HUMAN	2.59947	1.53084	1.42174	3.04913	1.5395	2.79957	0.649661	1.00707	1.47066	1.93201	0.770822
E9PQ53;O95298	E9PQ53	NADH dehydrogenase [ubiquinone] 1 subunit C2, isoform 2;NADH dehydrogenase [ubiquinone] 1 subunit C2	NDUCR_HUMAN;NDUC2_HUMAN	0.777012	2.55723	1.88147	1.5643	0.235727	1.58853	1.12767	2.95506	1.34812	1.05009	1.94334
E9PRG8	E9PRG8	Uncharacterized protein C11orf98	CK098_HUMAN	0.286442	1.34104	0.0819492	0.141148	1.14673	0.467855	-1.32742	0.499558	1.2129	-0.680364	0.753705
L0R8F8	L0R8F8	MIEF1 upstream open reading frame protein	MIDUO_HUMAN	1.23689	0.986354	1.22294	0.694574	2.57317	1.52724	0.84927	1.27168	-0.383661	NaN	0.818684
O00115;O00115-2	O00115	Deoxyribonuclease-2-alpha;Isoform 2 of Deoxyribonuclease-2-alpha	DNS2A_HUMAN	5.53674	2.0934	2.75723	3.47736	3.09396	3.53531	1.65854	1.21206	2.95279	1.96985	1.24365
O00116	O00116	Alkyldihydroxyacetonephosphate synthase, peroxisomal	ADAS_HUMAN	0.94461	-0.139762	-0.27361	0.0234547	0.403954	1.0391	0.227992	-0.226315	-0.384326	-0.242252	-0.837961
O00124;O00124-3	O00124	UBX domain-containing protein 8;Isoform 3 of UBX domain-containing protein 8	UBXN8_HUMAN	NaN	-2.15746	NaN	NaN	NaN	-2.49601	NaN	-3.54172	NaN	NaN	-2.12492
O00139;O00139-1;O00139-4;O00139-5	O00139	Kinesin-like protein KIF2A;Isoform 1 of Kinesin-like protein KIF2A;Isoform 4 of Kinesin-like protein KIF2A;Isoform 5 of Kinesin-like protein KIF2A	KIF2A_HUMAN	0.106831	0.531261	-0.404841	0.0173464	0.124647	-0.108859	-0.537971	0.528006	0.711755	-0.4709	0.0689278
O00139-2	O00139	Isoform 2 of Kinesin-like protein KIF2A	KIF2A_HUMAN	-1.4852	-2.13646	-1.53423	-1.98484	-0.832319	-1.76648	NaN	-0.973282	-0.414157	NaN	-0.982762
O00141;O00141-2;O00141-3;O00141-4;O00141-5	O00141	Serine/threonine-protein kinase Sgk1;Isoform 2 of Serine/threonine-protein kinase Sgk1;Isoform 3 of Serine/threonine-protein kinase Sgk1;Isoform 4 of Serine/threonine-protein kinase Sgk1;Isoform 5 of Serine/threonine-protein kinase Sgk1	SGK1_HUMAN	NaN	NaN	-1.99743	NaN	NaN	-2.1209	NaN	NaN	-1.75751	NaN	NaN
O00142;O00142-3;O00142-6	O00142	Thymidine kinase 2, mitochondrial;Isoform 3 of Thymidine kinase 2, mitochondrial;Isoform 6 of Thymidine kinase 2, mitochondrial	KITM_HUMAN	1.25844	1.28887	0.218992	0.319167	1.37985	1.06938	1.14144	0.194289	0.784399	0.810566	1.25238
O00148	O00148	ATP-dependent RNA helicase DDX39A	DX39A_HUMAN	2.02729	2.54805	2.23304	1.95896	1.95522	2.35763	1.71605	3.03407	2.56885	2.05698	2.33216
O00151	O00151	PDZ and LIM domain protein 1	PDLI1_HUMAN	0.423233	1.52757	1.72408	2.23754	2.35528	0.616809	1.283	0.646107	1.41828	1.20727	0.835393
O00154	O00154	Cytosolic acyl coenzyme A thioester hydrolase	BACH_HUMAN	1.87353	1.48415	2.20639	1.57014	2.30709	2.60245	1.06783	1.48138	2.90378	1.15411	2.42083
O00159-2	O00159	Isoform 2 of Unconventional myosin-Ic	MYO1C_HUMAN	NaN	NaN	-1.43966	NaN	NaN	NaN	-1.59052	-0.956894	-1.63502	NaN	-1.99529
O00159-3	O00159	Isoform 3 of Unconventional myosin-Ic	MYO1C_HUMAN	2.85888	2.57904	2.61505	2.94534	2.529	3.20369	2.26184	3.60139	3.31468	2.38308	3.15796
O00160	O00160	Unconventional myosin-If	MYO1F_HUMAN	1.89221	-0.527761	0.837111	0.173159	-1.23005	0.0824041	-0.0820503	-0.467252	-0.64625	0.337029	0.875502
O00161;O00161-2	O00161	Synaptosomal-associated protein 23;Isoform SNAP-23b of Synaptosomal-associated protein 23	SNP23_HUMAN	1.11168	-0.218846	0.55577	0.600639	0.883471	0.651199	0.547299	1.56327	0.761004	0.328528	1.03942
O00165	O00165	HCLS1-associated protein X-1	HAX1_HUMAN	-1.33096	-0.997317	-0.994735	-1.5927	-1.47134	-0.214431	3.39577	-0.276412	-0.88215	-1.32595	-0.639477
O00168	O00168	Phospholemman	PLM_HUMAN	-1.92194	-1.1621	NaN	NaN	NaN	NaN	-0.964038	-1.15377	NaN	-0.829212	NaN
O00170	O00170	AH receptor-interacting protein	AIP_HUMAN	0.243037	0.534131	0.622784	0.281187	1.36123	0.369631	0.415025	0.199273	0.755677	0.445319	0.616047
O00178	O00178	GTP-binding protein 1	GTPB1_HUMAN	-0.595721	-0.551206	0.248057	0.571686	-0.178427	-0.785142	-0.2012	0.191389	-0.445555	3.18468	-0.55938
O00182;O00182-2;O00182-3;O00182-6	O00182	Galectin-9;Isoform 2 of Galectin-9;Isoform 3 of Galectin-9;Isoform 6 of Galectin-9	LEG9_HUMAN	3.55365	1.20331	0.287281	1.57154	-0.802863	1.72355	1.38937	1.59062	-0.403158	1.90561	2.24489
O00186	O00186	Syntaxin-binding protein 3	STXB3_HUMAN	0.722195	-0.168929	-0.000963211	0.192041	0.196278	0.0597916	0.0658216	0.556739	0.285741	-0.0521049	0.162333
O00189	O00189	AP-4 complex subunit mu-1	AP4M1_HUMAN	-1.30346	NaN	-0.688105	-0.886829	-1.81243	-0.542935	-1.63577	-1.4312	-0.262226	-1.76631	-0.281599
O00192;O00192-2	O00192	Armadillo repeat protein deleted in velo-cardio-facial syndrome;Isoform Short of Armadillo repeat protein deleted in velo-cardio-facial syndrome	ARVC_HUMAN	1.75664	1.3918	2.16312	0.535419	1.00522	0.314429	1.14061	2.00466	2.26414	0.431779	1.28099	+	0.00438102	0.992947	3.92604
O00193	O00193	Small acidic protein	SMAP_HUMAN	1.44001	1.06732	0.827168	1.54979	1.08909	1.34994	0.0317926	0.637396	0.654181	0.655509	0.891456
O00203;O00203-3	O00203	AP-3 complex subunit beta-1;Isoform 2 of AP-3 complex subunit beta-1	AP3B1_HUMAN	1.53827	1.37817	1.10583	1.79554	1.74049	1.76358	0.63727	2.40727	1.84965	1.17349	1.74189
O00204	O00204	Sulfotransferase family cytosolic 2B member 1	ST2B1_HUMAN	NaN	NaN	0.0896034	-0.0352774	-1.25178	-2.75334	-2.37579	NaN	-1.85764	NaN	NaN
O00213;O00213-2	O00213	Amyloid-beta A4 precursor protein-binding family B member 1;Isoform 2 of Amyloid-beta A4 precursor protein-binding family B member 1	APBB1_HUMAN	7.17965	6.92908	2.045	0.971629	4.99507	5.37357	3.75267	1.20723	-2.67636	7.96004	2.29476
O00214	O00214	Galectin-8	LEG8_HUMAN	-0.6602	-0.458839	0.0515671	-0.187321	-1.11827	-1.10626	1.9796	-0.234242	-0.132254	-0.442637	-0.670156
O00214-2	O00214	Isoform 2 of Galectin-8	LEG8_HUMAN	-0.543098	-1.65054	-0.919912	-1.2099	0.089323	-1.23502	-2.39024	-0.698511	-1.73511	NaN	-0.977035
O00217	O00217	NADH dehydrogenase [ubiquinone] iron-sulfur protein 8, mitochondrial	NDUS8_HUMAN	-0.0874319	0.786903	-0.0570049	-0.112902	-0.917918	-0.467442	-0.35352	1.27483	-0.124897	-0.239365	1.06114
O00221	O00221	NF-kappa-B inhibitor epsilon	IKBE_HUMAN	-0.312045	-0.740508	-0.629594	-0.605654	0.204231	-0.912674	-1.01901	-0.0119944	-1.3451	-0.96336	-0.35507
O00231;O00231-2	O00231	26S proteasome non-ATPase regulatory subunit 11;Isoform 2 of 26S proteasome non-ATPase regulatory subunit 11	PSD11_HUMAN	1.94286	1.88526	1.80245	2.28716	1.63031	2.40784	1.55861	2.39922	2.17719	1.62117	2.24639
O00232	O00232	26S proteasome non-ATPase regulatory subunit 12	PSD12_HUMAN	2.02307	1.77397	2.16431	2.63974	3.06504	2.21427	0.992317	2.58559	2.28757	2.01072	2.51622
O00233	O00233	26S proteasome non-ATPase regulatory subunit 9	PSMD9_HUMAN	1.23388	0.835597	0.53049	1.27756	1.11519	1.73953	0.556799	1.07783	1.33802	0.869737	0.906161
O00255;O00255-2	O00255	Menin;Isoform 2 of Menin	MEN1_HUMAN	-0.640169	-0.906106	-1.44257	2.09317	-0.738519	-0.554358	-1.36795	-0.478914	-1.01687	-0.156286	0.178644
O00257	O00257	E3 SUMO-protein ligase CBX4	CBX4_HUMAN	-1.66637	-1.26971	-1.44652	-1.79648	-1.54609	-1.34524	NaN	-0.89535	-1.29053	-2.79277	-1.77074
O00258;O00258-2	O00258	Tail-anchored protein insertion receptor WRB;Isoform 2 of Tail-anchored protein insertion receptor WRB	WRB_HUMAN	-0.952382	-1.03145	-1.5326	-0.59573	-0.794985	-1.1533	-2.17149	-0.623541	-1.04513	NaN	-1.45607
O00264	O00264	Membrane-associated progesterone receptor component 1	PGRC1_HUMAN	1.89552	2.34914	2.12283	2.20077	2.51177	2.49214	1.68611	4.17664	1.8167	1.72003	2.16699
O00267;O00267-2	O00267	Transcription elongation factor SPT5;Isoform 2 of Transcription elongation factor SPT5	SPT5H_HUMAN	-0.0842867	0.428722	0.223474	0.19101	-0.0671577	0.566888	-0.518824	0.594619	0.804191	0.135037	0.427808
O00268	O00268	Transcription initiation factor TFIID subunit 4	TAF4_HUMAN	NaN	0.214772	-0.237747	1.42463	-2.48595	0.107622	NaN	0.383003	-0.812105	NaN	-1.34094
O00273	O00273	DNA fragmentation factor subunit alpha	DFFA_HUMAN	-2.21699	-3.07601	NaN	NaN	-2.47395	NaN	NaN	-1.40335	-1.39493	NaN	-1.03986
O00273-2	O00273	Isoform DFF35 of DNA fragmentation factor subunit alpha	DFFA_HUMAN	0.769611	0.30301	-0.0209589	-0.0242271	0.383843	0.0785761	-0.190962	0.51337	0.430513	-0.94981	0.383507
O00291	O00291	Huntingtin-interacting protein 1	HIP1_HUMAN	-0.384892	0.45558	0.00173855	1.06714	-0.409912	-0.593423	-0.851368	0.632311	0.985848	0.88841	0.0243969
O00299	O00299	Chloride intracellular channel protein 1	CLIC1_HUMAN	4.00598	3.85685	4.11425	3.98204	3.82916	4.22123	3.81102	3.84918	3.92588	3.89985	4.19254
O00303	O00303	Eukaryotic translation initiation factor 3 subunit F	EIF3F_HUMAN	1.0374	0.602786	0.888463	1.20524	1.10821	1.6754	0.604421	1.07879	1.2646	0.661665	0.795691
O00308	O00308	NEDD4-like E3 ubiquitin-protein ligase WWP2	WWP2_HUMAN	0.782676	-0.657207	-0.051672	0.11523	0.946484	-0.875527	-0.463019	-0.605761	-0.414163	-0.545073	-1.14829
O00327;O00327-1;O00327-3;O00327-4;O00327-5;O00327-6;O00327-7;O00327-8;O00327-9	O00327	Aryl hydrocarbon receptor nuclear translocator-like protein 1;Isoform BMAL1A of Aryl hydrocarbon receptor nuclear translocator-like protein 1;Isoform BMAL1C of Aryl hydrocarbon receptor nuclear translocator-like protein 1;Isoform BMAL1D of Aryl hydrocarbon receptor nuclear translocator-like protein 1;Isoform BMAL1E of Aryl hydrocarbon receptor nuclear translocator-like protein 1;Isoform BMAL1F of…	BMAL1_HUMAN	NaN	NaN	NaN	NaN	NaN	NaN	NaN	NaN	-2.59927	NaN	NaN
O00329	O00329	Phosphatidylinositol 4,5-bisphosphate 3-kinase catalytic subunit delta isoform	PK3CD_HUMAN	-0.130823	-0.941337	-0.423109	0.0668602	0.371525	-0.0342779	-0.796697	-1.0765	-0.0689869	-0.672848	-0.405447
O00330;O00330-3	O00330	Pyruvate dehydrogenase protein X component, mitochondrial;Isoform 3 of Pyruvate dehydrogenase protein X component, mitochondrial	ODPX_HUMAN	0.701738	0.00811195	-0.485533	-0.306665	-0.15285	0.756175	-0.283854	0.410227	0.502243	-0.467319	0.275402
O00338;O00338-2	O00338	Sulfotransferase 1C2;Isoform Long of Sulfotransferase 1C2	ST1C2_HUMAN	-0.297957	NaN	NaN	NaN	NaN	NaN	NaN	NaN	NaN	NaN	-2.45587
O00339-2	O00339	Isoform 2 of Matrilin-2	MATN2_HUMAN	-1.01382	0.492213	-1.77401	1.24811	0.0992699	0.798732	-0.111133	0.157285	0.177954	0.129995	0.30171
O00391	O00391	Sulfhydryl oxidase 1	QSOX1_HUMAN	0.163342	-0.16481	1.5146	1.45768	1.20785	-0.182767	0.260951	-0.603412	0.349633	0.849705	-0.136552
O00399	O00399	Dynactin subunit 6	DCTN6_HUMAN	0.350119	0.191804	0.303198	0.447491	0.756361	0.31763	0.313219	0.537599	0.470403	0.314909	0.177516
O00400	O00400	Acetyl-coenzyme A transporter 1	ACATN_HUMAN	-1.06634	-1.03856	-0.384829	-1.48809	-1.49158	-0.439018	-1.23319	-0.636105	-0.954845	-1.77152	-0.643208	+	0.00510663	0.667522	3.81767
O00401	O00401	Neural Wiskott-Aldrich syndrome protein	WASL_HUMAN	-0.0786295	0.692927	0.589733	0.135474	0.450724	0.762761	-0.341017	1.68318	0.821985	-0.197123	0.710012
O00410;O00410-3	O00410	Importin-5;Isoform 3 of Importin-5	IPO5_HUMAN	0.317885	0.592801	0.810018	0.304829	0.355851	0.838472	-0.000392914	0.582396	0.954455	-0.270884	-0.162465
O00411	O00411	DNA-directed RNA polymerase, mitochondrial	RPOM_HUMAN	-0.603747	-0.383247	-1.74811	-0.733429	-1.02016	-0.23524	NaN	-1.54141	-1.16522	-1.62565	-1.01793
O00418	O00418	Eukaryotic elongation factor 2 kinase	EF2K_HUMAN	-1.08451	3.08058	-0.526647	0.492521	NaN	2.08906	-0.0504341	-1.06943	0.226032	3.33018	2.0212
O00422	O00422	Histone deacetylase complex subunit SAP18	SAP18_HUMAN	2.22194	2.41127	2.05753	2.27502	1.75374	2.25574	1.2614	2.43348	2.56861	1.83186	1.96576
O00423	O00423	Echinoderm microtubule-associated protein-like 1	EMAL1_HUMAN	NaN	0.49488	-0.969423	1.12334	-1.50812	-0.00594521	1.0109	-1.78266	-0.727578	NaN	NaN
O00425	O00425	Insulin-like growth factor 2 mRNA-binding protein 3	IF2B3_HUMAN	0.457916	-0.524836	0.322819	-1.56392	NaN	-1.36767	-2.6011	-0.644138	NaN	NaN	-0.808083
O00429;O00429-6	O00429	Dynamin-1-like protein;Isoform 6 of Dynamin-1-like protein	DNM1L_HUMAN	1.15851	1.36749	1.60341	1.23373	1.12816	1.66836	0.430379	1.80507	0.942154	0.566803	1.66303
O00429-3	O00429	Isoform 2 of Dynamin-1-like protein	DNM1L_HUMAN	0.767066	0.371239	0.776991	2.07584	1.03493	0.56505	1.48918	0.925397	-0.0926418	0.879349	1.15784
O00429-4	O00429	Isoform 3 of Dynamin-1-like protein	DNM1L_HUMAN	NaN	NaN	NaN	1.41729	NaN	NaN	NaN	-0.31669	NaN	NaN	-0.91504
O00442	O00442	RNA 3'-terminal phosphate cyclase	RTCA_HUMAN	0.882998	1.02015	1.99195	0.691624	0.758521	1.66352	2.0269	2.1681	1.84315	0.785841	1.39518
O00443	O00443	Phosphatidylinositol 4-phosphate 3-kinase C2 domain-containing subunit alpha	P3C2A_HUMAN	-1.25725	1.53048	-1.18622	1.62304	-0.939121	-1.03002	-1.37819	-0.95262	1.40791	1.39269	1.86127
O00453;O00453-10;O00453-11;O00453-13;O00453-2;O00453-3;O00453-4;O00453-6	O00453	Leukocyte-specific transcript 1 protein;Isoform 10 of Leukocyte-specific transcript 1 protein;Isoform 11 of Leukocyte-specific transcript 1 protein;Isoform 13 of Leukocyte-specific transcript 1 protein;Isoform 2 of Leukocyte-specific transcript 1 protein;Isoform 3 of Leukocyte-specific transcript 1 protein;Isoform 4 of Leukocyte-specific transcript 1 protein;Isoform 6 of Leukocyte-specific transc…	LST1_HUMAN	-0.659868	NaN	-0.958065	-0.381458	NaN	0.509338	NaN	-0.0425234	-1.79814	NaN	0.434483
O00458	O00458	Interferon-related developmental regulator 1	IFRD1_HUMAN	NaN	NaN	NaN	NaN	NaN	NaN	NaN	NaN	-3.01483	NaN	NaN
O00459	O00459	Phosphatidylinositol 3-kinase regulatory subunit beta	P85B_HUMAN	-1.62725	-2.49802	-1.1025	-1.7398	-1.65069	-1.01565	-2.63584	-1.59657	-1.38227	NaN	-1.72122
O00461	O00461	Golgi integral membrane protein 4	GOLI4_HUMAN	-0.817391	-0.508458	0.0698185	-1.07957	-0.276783	0.277335	-0.728028	-0.838225	0.477703	-0.441422	-0.521614
O00462	O00462	Beta-mannosidase	MANBA_HUMAN	0.332878	-1.52401	-0.291477	-0.339022	-1.79671	0.343771	-1.56938	-0.712074	0.0790739	-0.431049	-1.39491
O00468;O00468-3;O00468-4;O00468-5;O00468-6;O00468-7	O00468	Agrin;Isoform 3 of Agrin;Isoform 4 of Agrin;Isoform 5 of Agrin;Isoform 6 of Agrin;Isoform 7 of Agrin	AGRIN_HUMAN	0.74369	0.130893	1.32383	1.4213	0.909895	1.2894	0.457801	1.08589	2.18386	0.424188	0.632015
O00469;O00469-2	O00469	Procollagen-lysine,2-oxoglutarate 5-dioxygenase 2;Isoform 2 of Procollagen-lysine,2-oxoglutarate 5-dioxygenase 2	PLOD2_HUMAN	-1.8573	-1.51916	-0.884179	-1.53048	-3.74146	-1.64159	-2.37655	1.19584	-0.254865	-2.88098	0.259096
O00471	O00471	Exocyst complex component 5	EXOC5_HUMAN	0.755618	0.527204	0.429525	0.880591	0.508981	0.729963	-0.0326462	0.954891	0.837813	0.714566	0.727011
O00478	O00478	Butyrophilin subfamily 3 member A3	BT3A3_HUMAN	-1.25792	1.62374	-1.15745	-0.286015	-3.85308	-1.01975	-1.26347	0.353603	-1.98635	-1.26185	0.450372
O00479	O00479	High mobility group nucleosome-binding domain-containing protein 4	HMGN4_HUMAN	3.50246	2.83109	-0.320612	1.57483	2.79591	1.26555	-0.683186	1.29152	0.542095	0.292391	0.368397
O00481;O00481-4	O00481	Butyrophilin subfamily 3 member A1;Isoform 4 of Butyrophilin subfamily 3 member A1	BT3A1_HUMAN	-0.0236931	NaN	-1.03598	-0.349326	-0.897941	-0.0463934	-0.00521469	1.11163	-0.735008	NaN	1.03414
O00483	O00483	Cytochrome c oxidase subunit NDUFA4	NDUA4_HUMAN	1.5491	-0.247941	-0.15513	0.702023	-1.26298	-1.4971	-1.1242	2.23798	0.435882	-0.903283	0.270674
O00487	O00487	26S proteasome non-ATPase regulatory subunit 14	PSDE_HUMAN	1.0159	0.292974	0.0311613	1.26255	-0.288345	0.911141	0.662023	0.648404	0.249777	0.580381	0.0485506
O00488	O00488	Zinc finger protein 593	ZN593_HUMAN	-2.72764	0.305269	-1.40401	-1.80821	-0.684229	-1.83838	NaN	-1.3202	-1.47577	NaN	-1.70823
O00499;O00499-11;O00499-2;O00499-6	O00499	Myc box-dependent-interacting protein 1;Isoform BIN1+12A of Myc box-dependent-interacting protein 1;Isoform IIB of Myc box-dependent-interacting protein 1;Isoform II2 of Myc box-dependent-interacting protein 1	BIN1_HUMAN	-0.290505	-0.494399	NaN	-0.533372	0.801851	-0.656484	-0.0854807	0.0624428	NaN	0.318724	0.196453
O00505	O00505	Importin subunit alpha-4	IMA4_HUMAN	1.10993	1.65228	1.76168	1.34493	1.5923	1.74641	0.292199	1.06842	1.92867	0.75826	1.37134
O00506	O00506	Serine/threonine-protein kinase 25	STK25_HUMAN	-0.385232	-0.905597	-1.32594	-1.35514	-0.59232	0.0182028	-1.39369	-1.01337	-0.423204	NaN	-0.802221
O00512	O00512	B-cell CLL/lymphoma 9 protein	BCL9_HUMAN	0.83839	0.839337	-0.513208	-0.929672	NaN	-0.0846453	1.98892	-1.00386	-0.0391293	1.03552	-1.39736
O00515	O00515	Ladinin-1	LAD1_HUMAN	-0.959494	-1.22292	0.682972	0.777431	0.780584	-1.46099	0.109957	NaN	0.111104	-0.905209	-0.98527
O00522	O00522	Krev interaction trapped protein 1	KRIT1_HUMAN	NaN	NaN	NaN	-2.85177	NaN	-2.87332	NaN	-1.52706	NaN	NaN	NaN
O00533;O00533-2	O00533	Neural cell adhesion molecule L1-like protein;Isoform 2 of Neural cell adhesion molecule L1-like protein	NCHL1_HUMAN	-1.97423	-0.64304	0.74095	-0.558033	-0.965028	0.64534	-0.458241	0.942922	-0.989212	-1.38156	0.0753117
O00534	O00534	von Willebrand factor A domain-containing protein 5A	VMA5A_HUMAN	1.81851	-0.0242138	0.890125	1.30337	1.46269	0.207667	0.788208	-0.546409	-0.000123978	1.14447	0.132889
O00541	O00541	Pescadillo homolog	PESC_HUMAN	-0.0668926	0.375262	0.2359	-0.496318	0.555445	-0.00842762	-0.898525	0.092185	0.46628	-1.26587	-0.1381
O00559;O00559-2	O00559	Receptor-binding cancer antigen expressed on SiSo cells;Isoform 2 of Receptor-binding cancer antigen expressed on SiSo cells	RCAS1_HUMAN	-0.773266	-0.859742	-0.986895	-0.811941	-0.904963	-0.240897	-2.18121	-0.438665	-0.651869	-1.28562	-0.79519
O00560;O00560-3	O00560	Syntenin-1;Isoform 3 of Syntenin-1	SDCB1_HUMAN	4.36476	3.41893	2.82227	4.44357	1.95678	3.79884	1.79671	5.06116	3.47312	2.3129	3.19937
O00560-2	O00560	Isoform 2 of Syntenin-1	SDCB1_HUMAN	2.40051	2.09889	0.855967	2.57684	0.163571	2.27498	0.310503	3.46947	1.65412	1.01003	1.54203
O00562;O00562-2	O00562	Membrane-associated phosphatidylinositol transfer protein 1;Isoform 2 of Membrane-associated phosphatidylinositol transfer protein 1	PITM1_HUMAN	-2.34178	-1.80045	-1.91873	-2.25902	-1.24745	-1.77631	-2.9509	-2.38511	-1.77909	-2.36196	-1.72726
O00566	O00566	U3 small nucleolar ribonucleoprotein protein MPP10	MPP10_HUMAN	-1.37316	-0.906928	-1.28443	-0.987696	-0.881082	0.419261	-0.882738	-1.17677	-1.16718	NaN	-0.0189171
O00567	O00567	Nucleolar protein 56	NOP56_HUMAN	2.34483	3.096	2.75897	2.5153	3.07324	2.82692	1.45792	3.27739	3.16645	1.67224	2.90306
O00571	O00571	ATP-dependent RNA helicase DDX3X	DDX3X_HUMAN	1.38335	1.18317	1.65466	1.88634	1.42375	1.58408	0.593621	2.43111	1.59406	0.764068	1.64969
O00584	O00584	Ribonuclease T2	RNT2_HUMAN	3.13241	1.1885	0.589148	1.35749	0.194547	2.40321	0.139	-0.271236	-1.42993	1.15067	NaN
O00585	O00585	C-C motif chemokine 21	CCL21_HUMAN	-2.50979	NaN	NaN	-1.94287	-2.23694	NaN	-0.634909	NaN	NaN	NaN	NaN
O00592;O00592-2	O00592	Podocalyxin;Isoform 2 of Podocalyxin	PODXL_HUMAN	-1.8745	-0.232827	-2.40383	-1.78919	-3.5594	-1.06962	-2.14021	-1.65017	-1.70685	0.229928	-2.38688
O00602	O00602	Ficolin-1	FCN1_HUMAN	-0.432663	-0.380568	-0.159058	-0.641388	NaN	NaN	-0.101149	NaN	-0.783197	-1.68383	-0.904351
O00622	O00622	Protein CYR61	CYR61_HUMAN	NaN	NaN	NaN	-1.37099	NaN	NaN	NaN	NaN	-1.34122	NaN	NaN
O00623	O00623	Peroxisome assembly protein 12	PEX12_HUMAN	-2.8345	-1.72732	-2.22913	-1.71025	-1.61309	-1.75979	NaN	-0.859905	-1.88163	NaN	-0.915346
O00625	O00625	Pirin	PIR_HUMAN	-0.20248	0.202303	-0.198664	-0.602077	-0.861385	-0.115129	-0.496094	1.81566	-0.539356	-1.42883	-0.76951
O00628;O00628-2	O00628	Peroxisomal targeting signal 2 receptor;Isoform 2 of Peroxisomal targeting signal 2 receptor	PEX7_HUMAN	NaN	NaN	NaN	NaN	NaN	NaN	NaN	-2.06696	NaN	NaN	NaN
O00629	O00629	Importin subunit alpha-3	IMA3_HUMAN	0.756328	0.463138	1.4183	0.954229	0.602539	0.975677	0.0684185	0.562043	1.05881	0.330765	1.04984
O00635	O00635	E3 ubiquitin-protein ligase TRIM38	TRI38_HUMAN	3.01784	2.88641	3.22732	2.89929	-2.15972	3.94888	0.579107	3.69587	3.41707	-2.77285	3.94857
O00712-5	O00712	Isoform 5 of Nuclear factor 1 B-type	NFIB_HUMAN	-0.269611	0.766763	0.0209942	0.3929	-0.0454712	-0.64252	1.29973	1.01814	0.468522	0.577232	0.10959
O00716	O00716	Transcription factor E2F3	E2F3_HUMAN	NaN	NaN	NaN	NaN	NaN	NaN	NaN	NaN	-2.21704	NaN	NaN
O00743	O00743	Serine/threonine-protein phosphatase 6 catalytic subunit	PPP6_HUMAN	-0.338584	-0.36332	-0.496993	-0.271269	-0.168788	-0.182368	-0.891839	0.0511122	-0.216144	-0.503653	-0.226965
O00746	O00746	Nucleoside diphosphate kinase, mitochondrial	NDKM_HUMAN	-0.250276	-0.568393	0.938036	0.929564	-0.818801	1.54549	-2.35791	-1.44428	-0.11939	-1.23661	-0.0330477
O00748;O00748-2;O00748-4;O00748-5	O00748	Cocaine esterase;Isoform 2 of Cocaine esterase;Isoform 3 of Cocaine esterase;Isoform 4 of Cocaine esterase	EST2_HUMAN	NaN	NaN	0.351623	-0.13323	-0.858805	-0.529298	NaN	NaN	NaN	NaN	NaN
O00750	O00750	Phosphatidylinositol 4-phosphate 3-kinase C2 domain-containing subunit beta	P3C2B_HUMAN	0.469078	0.264112	0.137962	-1.49097	NaN	-2.16147	2.21559	-1.78875	-0.585533	1.12491	-3.09726
O00754;O00754-2	O00754	Lysosomal alpha-mannosidase;Isoform 2 of Lysosomal alpha-mannosidase	MA2B1_HUMAN	1.87673	0.689372	1.63015	2.07489	-0.369371	1.25656	0.509833	2.13474	0.803846	0.393086	0.519288
O00762;O00762-3;O00762-4	O00762	Ubiquitin-conjugating enzyme E2 C;Isoform 3 of Ubiquitin-conjugating enzyme E2 C;Isoform 4 of Ubiquitin-conjugating enzyme E2 C	UBE2C_HUMAN	NaN	NaN	NaN	NaN	NaN	NaN	NaN	-1.81967	NaN	NaN	NaN
O00763;O00763-2;O00763-3	O00763	Acetyl-CoA carboxylase 2;Isoform 2 of Acetyl-CoA carboxylase 2;Isoform 3 of Acetyl-CoA carboxylase 2	ACACB_HUMAN	3.96682	NaN	NaN	NaN	NaN	NaN	5.01152	NaN	NaN	NaN	NaN
O00764	O00764	Pyridoxal kinase	PDXK_HUMAN	3.1214	1.23209	1.58165	1.67861	1.24893	1.90656	1.0388	1.56913	1.36822	1.74574	1.97266
O00767	O00767	Acyl-CoA desaturase	ACOD_HUMAN	-0.509341	-0.28885	0.206665	-0.0249004	0.407408	0.380804	-1.17159	0.0590372	0.389641	-0.0192909	0.236264
O14493	O14493	Claudin-4	CLD4_HUMAN	NaN	NaN	-0.660542	1.28037	NaN	NaN	NaN	NaN	-1.05318	NaN	NaN
O14494;O14494-2	O14494	Phospholipid phosphatase 1;Isoform 2 of Phospholipid phosphatase 1	PLPP1_HUMAN	-2.07878	-0.533285	NaN	-1.26201	-0.451121	-2.06079	-0.603249	-0.219273	-1.21454	-0.192409	NaN
O14495	O14495	Phospholipid phosphatase 3	PLPP3_HUMAN	0.407486	-0.0994444	-1.79196	-0.217213	-1.92461	-0.737747	0.343863	-1.29331	-1.075	0.7357	-2.11069
O14497	O14497	AT-rich interactive domain-containing protein 1A	ARI1A_HUMAN	-1.29875	-0.612806	-0.980367	-1.16115	-1.38377	-1.18466	-1.31238	-0.740047	-2.02342	-1.53211	-0.977054
O14498	O14498	Immunoglobulin superfamily containing leucine-rich repeat protein	ISLR_HUMAN	-0.177532	0.0508261	-1.38675	-1.20787	-1.11609	0.227543	-0.583214	-1.16213	-1.60107	-0.161474	-1.50311
O14503	O14503	Class E basic helix-loop-helix protein 40	BHE40_HUMAN	NaN	NaN	NaN	NaN	NaN	NaN	NaN	-1.8244	NaN	NaN	NaN
O14523;O14523-2	O14523	Phospholipid transfer protein C2CD2L;Isoform 2 of Phospholipid transfer protein C2CD2L	C2C2L_HUMAN	-1.60541	-2.17158	-0.509218	-1.5596	-2.21146	-0.706347	-1.13531	-0.810147	-0.786026	-1.36178	-0.513936
O14524;O14524-2	O14524	Nuclear envelope integral membrane protein 1;Isoform 2 of Nuclear envelope integral membrane protein 1	NEMP1_HUMAN	-0.448271	2.18252	-0.104044	-0.415015	0.880599	-0.868623	-2.43842	-1.32123	0.536301	-0.962529	-0.905687
O14526;O14526-2;O14526-3	O14526	F-BAR domain only protein 1;Isoform 2 of F-BAR domain only protein 1;Isoform 3 of F-BAR domain only protein 1	FCHO1_HUMAN	NaN	NaN	NaN	-2.07855	NaN	NaN	NaN	1.02917	-4.29962	NaN	NaN
O14530	O14530	Thioredoxin domain-containing protein 9	TXND9_HUMAN	1.04489	NaN	0.0250111	0.53297	0.600937	-1.12692	NaN	-0.806367	1.14991	NaN	-0.777933
O14531	O14531	Dihydropyrimidinase-related protein 4	DPYL4_HUMAN	0.392881	-1.06994	-0.544378	0.583163	-0.0619316	-0.342259	1.07073	-0.939551	-1.4664	NaN	-1.29176
O14544	O14544	Suppressor of cytokine signaling 6	SOCS6_HUMAN	NaN	NaN	NaN	NaN	NaN	NaN	NaN	-2.57138	NaN	NaN	NaN
O14545	O14545	TRAF-type zinc finger domain-containing protein 1	TRAD1_HUMAN	0.0144606	0.242744	-0.645547	0.0930195	-0.0387783	-0.805079	-0.356715	0.765753	0.884409	0.4066	1.01585
O14556	O14556	Glyceraldehyde-3-phosphate dehydrogenase, testis-specific	G3PT_HUMAN	-1.55104	3.38116	1.81965	2.1597	3.82469	-0.410354	1.2358	0.919825	-0.225426	2.05062	-0.0301552
O14558	O14558	Heat shock protein beta-6	HSPB6_HUMAN	-1.29589	NaN	NaN	NaN	NaN	NaN	-0.853327	NaN	NaN	NaN	NaN
O14562	O14562	Ubiquitin domain-containing protein UBFD1	UBFD1_HUMAN	-0.763292	-1.14884	-1.45647	-1.22531	-0.863043	-0.18109	NaN	-1.16775	-1.46055	NaN	-1.06911
O14576;O14576-2;O14576-3;O14576-4;O14576-5	O14576	Cytoplasmic dynein 1 intermediate chain 1;Isoform 2 of Cytoplasmic dynein 1 intermediate chain 1;Isoform 3 of Cytoplasmic dynein 1 intermediate chain 1;Isoform 4 of Cytoplasmic dynein 1 intermediate chain 1;Isoform 5 of Cytoplasmic dynein 1 intermediate chain 1	DC1I1_HUMAN	-2.42287	-1.40073	-1.20052	-0.0237474	0.800915	NaN	NaN	-0.029645	-0.287802	NaN	-2.70951
O14578-4	O14578	Isoform 4 of Citron Rho-interacting kinase	CTRO_HUMAN	-0.367706	-0.404531	-0.027235	-1.19982	-0.668792	-0.826208	-0.741231	-1.12904	-0.547091	NaN	-1.31054
O14579;O14579-3	O14579	Coatomer subunit epsilon;Isoform 3 of Coatomer subunit epsilon	COPE_HUMAN	1.69148	1.8945	2.14445	1.74409	1.81832	2.38744	1.30166	2.13388	1.90474	1.32763	1.89725
O14593;O14593-2;O14593-3	O14593	DNA-binding protein RFXANK;Isoform 2 of DNA-binding protein RFXANK;Isoform 3 of DNA-binding protein RFXANK	RFXK_HUMAN	NaN	NaN	NaN	NaN	NaN	NaN	NaN	-1.76032	NaN	NaN	-1.45482
O14595	O14595	Carboxy-terminal domain RNA polymerase II polypeptide A small phosphatase 2	CTDS2_HUMAN	NaN	NaN	-2.52991	-2.13595	NaN	NaN	-1.76879	-2.83805	-2.60381	NaN	NaN
O14598	O14598	Testis-specific basic protein Y 1	VCY1_HUMAN	NaN	-2.94881	NaN	NaN	NaN	NaN	NaN	-4.84851	NaN	NaN	NaN
O14602	O14602	Eukaryotic translation initiation factor 1A, Y-chromosomal	IF1AY_HUMAN	1.0694	1.36053	0.868885	1.12458	1.07811	1.59011	0.180667	1.75706	0.675387	0.672892	1.31545
O14617;O14617-5	O14617	AP-3 complex subunit delta-1;Isoform 5 of AP-3 complex subunit delta-1	AP3D1_HUMAN	0.488251	0.430516	0.092906	0.563148	0.619759	0.674417	-0.384269	1.65191	0.865238	-0.296535	0.607946
O14618	O14618	Copper chaperone for superoxide dismutase	CCS_HUMAN	1.99834	2.52927	0.67007	2.49418	3.1408	2.19552	0.713445	2.64554	0.585339	1.93135	3.10434
O14633;Q5TA81	O14633	Late cornified envelope protein 2B;Late cornified envelope protein 2C	LCE2B_HUMAN;LCE2C_HUMAN	-2.01846	NaN	NaN	-0.173511	0.290234	NaN	0.158308	NaN	NaN	-0.00518417	NaN
O14639;O14639-2;O14639-3;O14639-4;O14639-5;O14639-6	O14639	Actin-binding LIM protein 1;Isoform 2 of Actin-binding LIM protein 1;Isoform 3 of Actin-binding LIM protein 1;Isoform 4 of Actin-binding LIM protein 1;Isoform 5 of Actin-binding LIM protein 1;Isoform 6 of Actin-binding LIM protein 1	ABLM1_HUMAN	-0.997588	3.76328	-1.38303	1.35075	0.61791	0.382127	0.130421	-2.56303	0.128531	3.73617	-0.766115	+	0.00910006	-3.03595	-3.4191
O14641	O14641	Segment polarity protein dishevelled homolog DVL-2	DVL2_HUMAN	-1.72637	-1.80852	-2.06514	-1.81481	-2.0939	-1.45275	-2.09257	-1.50889	-1.95105	-1.93613	-1.86052
O14646;O14646-2	O14646	Chromodomain-helicase-DNA-binding protein 1;Isoform 2 of Chromodomain-helicase-DNA-binding protein 1	CHD1_HUMAN	-2.76735	-0.9571	-2.92025	-2.61804	-1.85654	-1.17769	-3.65146	-1.15802	-2.39452	-2.82815	-0.621157
O14647	O14647	Chromodomain-helicase-DNA-binding protein 2	CHD2_HUMAN	-1.52708	-1.661	-1.7054	-1.43445	-1.64349	-1.40041	-1.29956	-1.17783	-1.49184	-2.49916	-1.56988
O14653;O14653-2;O14653-3	O14653	Golgi SNAP receptor complex member 2;Isoform B of Golgi SNAP receptor complex member 2;Isoform 3 of Golgi SNAP receptor complex member 2	GOSR2_HUMAN	0.0643892	2.71188	0.456665	0.330733	0.454599	0.649861	0.885106	0.5238	2.04847	-0.0410938	1.61877
O14656	O14656	Torsin-1A	TOR1A_HUMAN	-0.49288	-0.923148	-2.55577	-0.449678	-0.760035	-0.974284	-1.63586	-0.457113	-0.801572	-0.780696	-0.79266
O14657	O14657	Torsin-1B	TOR1B_HUMAN	-0.100682	-0.0457296	-1.54626	-0.135143	-0.174545	-0.518701	-0.224896	0.0778913	-0.142879	0.597721	1.42973
O14662	O14662	Syntaxin-16	STX16_HUMAN	-0.860892	-0.715828	-0.980002	-1.20071	-1.19171	-0.611736	-1.28245	-0.220345	-1.43661	-3.00398	-0.954184
O14662-2	O14662	Isoform A of Syntaxin-16	STX16_HUMAN	-1.0981	-1.00539	NaN	-0.70715	NaN	-1.17535	NaN	-0.828396	-2.0597	NaN	-0.976922
O14662-4	O14662	Isoform D of Syntaxin-16	STX16_HUMAN	NaN	NaN	NaN	NaN	NaN	NaN	NaN	-1.57548	NaN	NaN	NaN
O14668;O14668-2	O14668	Transmembrane gamma-carboxyglutamic acid protein 1;Isoform 2 of Transmembrane gamma-carboxyglutamic acid protein 1	TMG1_HUMAN	NaN	NaN	NaN	NaN	NaN	NaN	NaN	-2.12169	NaN	NaN	NaN
O14672	O14672	Disintegrin and metalloproteinase domain-containing protein 10	ADA10_HUMAN	0.757521	0.442138	0.118178	0.231045	-0.299929	0.528629	-0.457617	0.435207	0.684652	-0.758032	0.774155
O14678	O14678	ATP-binding cassette sub-family D member 4	ABCD4_HUMAN	0.98176	0.993607	1.70349	1.41138	1.80044	2.17257	0.138989	0.714792	0.769735	0.504234	1.28472
O14681	O14681	Etoposide-induced protein 2.4 homolog	EI24_HUMAN	0.397864	1.05552	1.07925	1.43326	2.65299	0.53605	0.204441	0.305118	0.0580063	-0.216454	-0.471825
O14683	O14683	Tumor protein p53-inducible protein 11	P5I11_HUMAN	0.385514	-0.561279	-0.464185	-0.298288	NaN	-0.225096	-0.00975037	-0.258865	-0.97061	0.0915947	-0.632494
O14684	O14684	Prostaglandin E synthase	PTGES_HUMAN	-0.357016	-0.495712	-1.08003	1.04836	-0.443253	-1.73504	-1.15883	-1.54956	-0.291769	0.34059	-0.479661
O14686;O14686-3	O14686	Histone-lysine N-methyltransferase 2D;Isoform 3 of Histone-lysine N-methyltransferase 2D	KMT2D_HUMAN	-1.39604	-1.11036	-2.33498	-0.540184	-1.97903	-1.65374	-1.75839	-2.36989	-2.17835	-0.173054	-1.89739
O14715;Q99666	O14715	RANBP2-like and GRIP domain-containing protein 8;RANBP2-like and GRIP domain-containing protein 5/6	RGPD8_HUMAN;RGPD5_HUMAN	NaN	NaN	NaN	NaN	NaN	NaN	NaN	-2.24059	NaN	NaN	NaN
O14727;O14727-2;O14727-3;O14727-4;O14727-5	O14727	Apoptotic protease-activating factor 1;Isoform 2 of Apoptotic protease-activating factor 1;Isoform 3 of Apoptotic protease-activating factor 1;Isoform 4 of Apoptotic protease-activating factor 1;Isoform 5 of Apoptotic protease-activating factor 1	APAF_HUMAN	-0.218671	-1.03532	-1.29323	-1.2132	NaN	-0.810893	NaN	-1.13535	-1.42019	-0.895403	-1.25355
O14730	O14730	Serine/threonine-protein kinase RIO3	RIOK3_HUMAN	-1.54114	-1.11303	-1.01868	-0.627957	-1.29218	-1.0907	-0.913465	-1.47998	-0.653658	-1.28591	-0.917757
O14732;O14732-2	O14732	Inositol monophosphatase 2;Isoform 2 of Inositol monophosphatase 2	IMPA2_HUMAN	0.207426	-0.173726	0.541458	1.23172	0.992668	-0.678164	0.889112	1.43756	0.672032	0.792097	-0.762738
O14733;O14733-2;O14733-4	O14733	Dual specificity mitogen-activated protein kinase kinase 7;Isoform 2 of Dual specificity mitogen-activated protein kinase kinase 7;Isoform 4 of Dual specificity mitogen-activated protein kinase kinase 7	MP2K7_HUMAN	-1.39555	-1.74791	-1.12132	-0.66942	-1.38145	-1.34878	-1.02377	-0.980287	-1.16132	-1.54272	-1.21586
O14734	O14734	Acyl-coenzyme A thioesterase 8	ACOT8_HUMAN	-1.32696	0.890939	-0.453814	0.809803	0.786419	0.662189	0.255702	0.00824356	1.15287	1.63658	1.12667
O14735;O14735-3	O14735	CDP-diacylglycerol--inositol 3-phosphatidyltransferase;Isoform 3 of CDP-diacylglycerol--inositol 3-phosphatidyltransferase	CDIPT_HUMAN	1.352	0.516051	1.52252	2.05076	0.707668	1.08908	-0.205622	1.13302	0.561248	0.982529	0.853556
O14737;O14737-2	O14737	Programmed cell death protein 5;Isoform 2 of Programmed cell death protein 5	PDCD5_HUMAN	0.929038	0.762215	0.663919	0.895498	1.2184	0.909993	2.21641	1.06542	1.55147	0.999372	2.53764
O14744	O14744	Protein arginine N-methyltransferase 5	ANM5_HUMAN	1.41913	1.77496	2.38039	2.37188	2.69105	2.68654	1.08619	2.06679	2.01907	1.9846	2.08016
O14745	O14745	Na(+)/H(+) exchange regulatory cofactor NHE-RF1	NHRF1_HUMAN	0.305319	0.103827	0.39615	0.855322	0.248093	-0.308308	-0.119075	0.337316	0.6047	0.277937	0.463257
O14745-2	O14745	Isoform 2 of Na(+)/H(+) exchange regulatory cofactor NHE-RF1	NHRF1_HUMAN	NaN	NaN	-1.37609	-1.54701	NaN	NaN	NaN	-1.62835	-0.824129	NaN	-1.53455
O14757	O14757	Serine/threonine-protein kinase Chk1	CHK1_HUMAN	NaN	0.399588	NaN	-2.37131	NaN	-0.302777	NaN	-2.35349	-1.4545	NaN	NaN
O14763;O14763-2	O14763	Tumor necrosis factor receptor superfamily member 10B;Isoform Short of Tumor necrosis factor receptor superfamily member 10B	TR10B_HUMAN	NaN	NaN	NaN	-1.85611	NaN	-1.4989	NaN	0.350275	NaN	NaN	-0.00646019
O14772	O14772	Fucose-1-phosphate guanylyltransferase	FPGT_HUMAN	NaN	-1.23749	-0.609789	2.19614	-1.62919	2.60633	-1.0839	0.907484	-1.0571	-1.36032	-0.911865
O14773	O14773	Tripeptidyl-peptidase 1	TPP1_HUMAN	6.63054	4.01596	4.16779	3.81725	2.99239	4.75706	3.86403	4.82832	3.94179	3.544	4.91231
O14776;O14776-2	O14776	Transcription elongation regulator 1;Isoform 2 of Transcription elongation regulator 1	TCRG1_HUMAN	0.635972	0.963729	0.88061	0.794622	0.648964	1.10513	-0.22229	1.40052	1.65022	0.196297	1.20973
O14777	O14777	Kinetochore protein NDC80 homolog	NDC80_HUMAN	NaN	-2.98511	NaN	NaN	NaN	-1.79527	NaN	-2.89564	-2.23651	NaN	-2.61672
O14786;O14786-2;O14786-3	O14786	Neuropilin-1;Isoform 2 of Neuropilin-1;Isoform 3 of Neuropilin-1	NRP1_HUMAN	-0.857279	-0.106984	0.475197	-0.481411	-1.64339	0.286309	-0.25855	-1.36743	0.539906	0.309702	-0.769041
O14787;O14787-2	O14787	Transportin-2;Isoform 2 of Transportin-2	TNPO2_HUMAN	0.094121	0.258595	0.281861	0.0106888	0.160168	0.651658	-0.178833	0.736327	-0.298433	0.0119448	0.361555
O14791;O14791-2;O14791-3	O14791	Apolipoprotein L1;Isoform 2 of Apolipoprotein L1;Isoform 3 of Apolipoprotein L1	APOL1_HUMAN	-1.36757	-0.756554	1.56398	0.120214	-1.16181	-0.965648	-1.42133	-1.35556	1.00333	NaN	-0.479141
O14795;O14795-2	O14795	Protein unc-13 homolog B;Isoform 2 of Protein unc-13 homolog B	UN13B_HUMAN	-1.47571	-2.27168	NaN	-0.79315	-1.28355	-0.973118	NaN	-1.24326	0.11017	-2.34356	NaN
O14802	O14802	DNA-directed RNA polymerase III subunit RPC1	RPC1_HUMAN	-1.50796	-1.43169	-1.78408	-1.68329	-2.38113	-0.852634	NaN	-1.49141	-1.32454	-0.746343	-0.810356
O14818	O14818	Proteasome subunit alpha type-7	PSA7_HUMAN	0.267194	-0.127681	0.00817966	-0.19126	0.341961	0.292687	0.496576	0.583794	0.187223	0.0797157	0.135187
O14818-2	O14818	Isoform 2 of Proteasome subunit alpha type-7	PSA7_HUMAN	2.65841	2.63161	2.58991	3.14409	3.27519	3.0807	2.27821	2.74788	2.6272	2.01351	3.74214
O14828	O14828	Secretory carrier-associated membrane protein 3	SCAM3_HUMAN	1.64677	1.66911	1.4205	1.47624	1.25747	2.01537	0.452543	2.8183	1.52979	0.91794	2.03505
O14828-2	O14828	Isoform 2 of Secretory carrier-associated membrane protein 3	SCAM3_HUMAN	-1.0864	-0.691043	NaN	NaN	-0.89186	NaN	NaN	-0.010046	NaN	NaN	NaN
O14832	O14832	Phytanoyl-CoA dioxygenase, peroxisomal	PAHX_HUMAN	NaN	NaN	NaN	NaN	NaN	-1.55699	NaN	NaN	NaN	NaN	NaN
O14841	O14841	5-oxoprolinase	OPLA_HUMAN	-0.836193	-1.42095	-0.315193	-0.535306	0.732029	-2.25959	-1.0554	-1.37191	0.0170259	-0.9265	-1.58944
O14867	O14867	Transcription regulator protein BACH1	BACH1_HUMAN	0.465249	0.955924	-2.27057	-2.26472	0.690872	1.05359	-2.83449	-0.169764	-2.79031	0.583936	-1.82892
O14874;O14874-2;O14874-3	O14874	[3-methyl-2-oxobutanoate dehydrogenase [lipoamide]] kinase, mitochondrial;Isoform 2 of [3-methyl-2-oxobutanoate dehydrogenase [lipoamide]] kinase, mitochondrial;Isoform 3 of [3-methyl-2-oxobutanoate dehydrogenase [lipoamide]] kinase, mitochondrial	BCKD_HUMAN	0.546103	-0.0451126	-0.220134	-0.0600986	-0.171931	0.564625	-0.187059	0.191162	0.18011	-0.979593	0.272332
O14879	O14879	Interferon-induced protein with tetratricopeptide repeats 3	IFIT3_HUMAN	-0.487315	0.771792	-1.12564	0.547072	-0.864216	-0.301828	-0.405943	-0.151001	0.0113106	-0.307421	0.0251904
O14880	O14880	Microsomal glutathione S-transferase 3	MGST3_HUMAN	3.41205	2.1587	3.24312	2.56223	2.65327	2.42466	1.80448	3.3999	2.72581	1.48297	2.53758
O14893;O14893-2	O14893	Gem-associated protein 2;Isoform 2 of Gem-associated protein 2	GEMI2_HUMAN	-2.11433	-1.83737	-1.95298	-1.84954	-2.59691	-1.85033	NaN	-1.83625	-1.29309	NaN	-1.40075
O14896;O14896-2	O14896	Interferon regulatory factor 6;Isoform 2 of Interferon regulatory factor 6	IRF6_HUMAN	-2.21053	-0.825316	0.432745	0.78876	-0.277161	-2.00008	-0.31799	NaN	-0.442899	-0.462918	-0.663803
O14907	O14907	Tax1-binding protein 3	TX1B3_HUMAN	0.427031	-0.0219374	0.401879	0.70266	-0.334951	-0.52082	-1.34043	0.518532	0.0227718	-0.0254421	-0.760084
O14908	O14908	PDZ domain-containing protein GIPC1	GIPC1_HUMAN	0.0928516	0.407845	1.57561	1.84841	1.35799	1.54324	0.784749	1.57823	1.37274	1.19834	0.751386
O14920	O14920	Inhibitor of nuclear factor kappa-B kinase subunit beta	IKKB_HUMAN	0.0508041	0.0564594	-0.43329	-0.198952	-0.618584	-0.0514545	-0.586886	0.721775	-0.0332594	-0.695127	-0.106215
O14924;O14924-2;O14924-3;O14924-4	O14924	Regulator of G-protein signaling 12;Isoform 2 of Regulator of G-protein signaling 12;Isoform 3 of Regulator of G-protein signaling 12;Isoform 4 of Regulator of G-protein signaling 12	RGS12_HUMAN	-2.43906	-2.18271	-2.21778	-1.23076	NaN	-2.20262	-2.50586	-1.68657	-2.94853	NaN	NaN
O14925	O14925	Mitochondrial import inner membrane translocase subunit Tim23	TIM23_HUMAN	-0.0212154	-0.623372	-0.30006	-0.781342	0.457464	-0.0937567	-0.881346	-0.387518	-0.562511	-0.504315	0.195982
O14929	O14929	Histone acetyltransferase type B catalytic subunit	HAT1_HUMAN	-0.449839	0.0420904	0.390005	0.0979519	-0.649198	-0.244245	-0.793721	0.302423	0.805988	-0.408344	-0.618084
O14933	O14933	Ubiquitin/ISG15-conjugating enzyme E2 L6	UB2L6_HUMAN	0.650121	1.24713	0.0862827	1.75676	0.0218086	0.710778	0.505745	0.507724	0.0945158	0.787891	2.03925
O14936;O14936-2;O14936-3;O14936-4;O14936-6	O14936	Peripheral plasma membrane protein CASK;Isoform 2 of Peripheral plasma membrane protein CASK;Isoform 3 of Peripheral plasma membrane protein CASK;Isoform 4 of Peripheral plasma membrane protein CASK;Isoform 6 of Peripheral plasma membrane protein CASK	CSKP_HUMAN	-0.842941	0.192911	-0.314726	0.00753689	-0.278141	0.503819	-0.081749	0.362912	0.729913	0.339714	0.41276
O14939;O14939-4	O14939	Phospholipase D2;Isoform PLD2B of Phospholipase D2	PLD2_HUMAN	-1.1389	-0.998076	0.3361	-0.239377	-0.810784	-1.43427	-0.85116	-1.22276	0.420193	0.451465	-1.04232
O14949	O14949	Cytochrome b-c1 complex subunit 8	QCR8_HUMAN	0.621864	0.869736	1.00554	0.81193	-0.217815	0.652221	0.743075	1.99071	0.895329	0.319625	1.22013
O14957	O14957	Cytochrome b-c1 complex subunit 10	QCR10_HUMAN	-1.08974	-1.27107	-2.13181	-0.561428	NaN	NaN	NaN	0.0948381	NaN	NaN	NaN
O14964	O14964	Hepatocyte growth factor-regulated tyrosine kinase substrate	HGS_HUMAN	1.63296	1.95276	1.27818	1.90769	1.90217	2.06781	0.0909996	2.04657	1.79366	1.18477	2.10086
O14965	O14965	Aurora kinase A	AURKA_HUMAN	NaN	NaN	NaN	NaN	NaN	NaN	NaN	-2.84359	-2.23882	NaN	NaN
O14972;O14972-2	O14972	Down syndrome critical region protein 3;Isoform 2 of Down syndrome critical region protein 3	DSCR3_HUMAN	0.838104	-0.676901	-0.293048	-0.0092907	-0.385027	-0.103042	-0.436504	1.05132	-0.0129223	-0.141685	-0.17449
O14974-3	O14974	Isoform 3 of Protein phosphatase 1 regulatory subunit 12A	MYPT1_HUMAN	0.824551	0.807473	0.675409	0.955738	0.324969	1.22598	0.419254	1.85466	0.76959	0.83854	1.07216
O14976	O14976	Cyclin-G-associated kinase	GAK_HUMAN	0.0517473	-0.410613	-0.208344	0.115107	-0.889632	0.173682	-0.566584	1.02929	0.0124359	-0.00587845	0.63969
O14979	O14979	Heterogeneous nuclear ribonucleoprotein D-like	HNRDL_HUMAN	1.87261	2.27764	2.20469	2.06837	2.82891	2.38379	1.37164	2.85336	3.06502	1.39663	2.74402
O14980	O14980	Exportin-1	XPO1_HUMAN	-0.211182	0.504807	0.27912	0.0706177	-0.0226784	0.289103	-0.236259	0.59156	0.459472	-0.202624	0.54421
O14981	O14981	TATA-binding protein-associated factor 172	BTAF1_HUMAN	-1.53879	-1.14412	-1.44354	-0.94869	-0.706596	-1.50436	-1.41637	-1.13269	-2.1097	-1.95824	-1.1353
O14983;O14983-2	O14983	Sarcoplasmic/endoplasmic reticulum calcium ATPase 1;Isoform SERCA1A of Sarcoplasmic/endoplasmic reticulum calcium ATPase 1	AT2A1_HUMAN	3.07928	2.88012	5.86292	3.88035	2.82954	3.03299	5.40694	3.50577	4.63047	1.96406	3.24057
O15013;O15013-4;O15013-5;O15013-6	O15013	Rho guanine nucleotide exchange factor 10;Isoform 4 of Rho guanine nucleotide exchange factor 10;Isoform 5 of Rho guanine nucleotide exchange factor 10;Isoform 2 of Rho guanine nucleotide exchange factor 10	ARHGA_HUMAN	-1.80282	1.00217	1.26767	-0.583667	3.26688	0.88584	0.0342722	-1.00994	-0.403122	-1.37307	-1.43082
O15014	O15014	Zinc finger protein 609	ZN609_HUMAN	NaN	NaN	NaN	NaN	NaN	NaN	NaN	-1.74762	-2.24629	NaN	-1.52048
O15015;O15015-2	O15015	Zinc finger protein 646;Isoform 2 of Zinc finger protein 646	ZN646_HUMAN	NaN	NaN	NaN	-0.253954	NaN	-3.55667	NaN	NaN	-1.40973	NaN	NaN
O15020	O15020	Spectrin beta chain, non-erythrocytic 2	SPTN2_HUMAN	-0.606708	-0.23088	-0.0150814	0.79505	0.309273	-0.989503	-0.16663	-1.35154	-0.32786	0.0174942	-0.833805
O15027	O15027	Protein transport protein Sec16A	SC16A_HUMAN	-0.296677	-0.720748	-0.662456	-0.172413	-0.203526	-0.276388	-1.72577	0.300282	-0.214128	-0.358292	-0.220312
O15031	O15031	Plexin-B2	PLXB2_HUMAN	0.524109	-0.181069	-0.317135	1.26423	0.770187	0.54152	-0.219054	0.506056	-0.806577	-0.0820694	-0.129707
O15037	O15037	Protein KHNYN	KHNYN_HUMAN	-2.03026	-1.81808	-2.13045	-1.36897	-2.06474	-1.57672	NaN	-2.73519	-2.0213	-1.7419	-2.14969
O15040;O15040-2	O15040	Tectonin beta-propeller repeat-containing protein 2;Isoform 2 of Tectonin beta-propeller repeat-containing protein 2	TCPR2_HUMAN	NaN	NaN	NaN	NaN	NaN	-1.76933	NaN	-1.70867	-2.002	NaN	NaN
O15042	O15042	U2 snRNP-associated SURP motif-containing protein	SR140_HUMAN	-0.237814	0.223182	0.528631	0.145315	0.463755	-0.106903	-0.263652	0.242412	1.18986	-0.432907	-0.231228
O15047	O15047	Histone-lysine N-methyltransferase SETD1A	SET1A_HUMAN	-1.63857	-1.84411	-1.07239	-2.26037	-2.51694	-1.13472	-1.8372	-1.70674	-1.07226	-1.97225	-1.57658	+	0.00825714	0.672869	3.48514
O15050	O15050	TPR and ankyrin repeat-containing protein 1	TRNK1_HUMAN	NaN	NaN	NaN	NaN	NaN	NaN	NaN	NaN	NaN	NaN	-2.67094
O15055;P56645;P56645-2	O15055	Period circadian protein homolog 2;Period circadian protein homolog 3;Isoform 2 of Period circadian protein homolog 3	PER2_HUMAN;PER3_HUMAN;PER3_HUMAN	2.49452	1.97919	2.20607	2.31767	1.47345	3.19152	1.36974	2.95216	2.74451	0.965877	1.90847
O15061	O15061	Synemin	SYNEM_HUMAN	0.528707	-0.504273	-1.05748	1.18032	0.777973	-0.408535	0.884718	4.13834	-0.880774	-0.129828	1.8011
O15061-2	O15061	Isoform 2 of Synemin	SYNEM_HUMAN	NaN	NaN	NaN	NaN	NaN	NaN	NaN	-1.43282	NaN	NaN	NaN
O15063	O15063	Uncharacterized protein KIAA0355	K0355_HUMAN	NaN	NaN	NaN	NaN	NaN	NaN	NaN	-3.69936	-2.12665	NaN	NaN
O15066	O15066	Kinesin-like protein KIF3B	KIF3B_HUMAN	-0.541534	-0.939302	-0.648312	-0.673067	-0.918897	-0.212916	-1.66889	-0.108885	-0.963233	-1.77893	-0.438414
O15067	O15067	Phosphoribosylformylglycinamidine synthase	PUR4_HUMAN	1.04264	1.20334	0.695601	1.54052	0.919757	2.09445	0.066328	1.7555	0.932156	0.811927	1.66219
O15068;O15068-10;O15068-2;O15068-3;O15068-4;O15068-6;O15068-8;O15068-9	O15068	Guanine nucleotide exchange factor DBS;Isoform 9 of Guanine nucleotide exchange factor DBS;Isoform 2 of Guanine nucleotide exchange factor DBS;Isoform 3 of Guanine nucleotide exchange factor DBS;Isoform 4 of Guanine nucleotide exchange factor DBS;Isoform 6 of Guanine nucleotide exchange factor DBS;Isoform 8 of Guanine nucleotide exchange factor DBS;Isoform 7 of Guanine nucleotide exchange factor …	MCF2L_HUMAN	NaN	NaN	NaN	NaN	NaN	NaN	NaN	-3.57634	-0.241144	NaN	NaN
O15075	O15075	Serine/threonine-protein kinase DCLK1	DCLK1_HUMAN	0.767393	2.16348	-1.74258	-0.104799	2.83337	1.67819	1.64465	2.54303	1.20125	0.0565815	1.83055
O15078;O15078-2	O15078	Centrosomal protein of 290 kDa;Isoform 2 of Centrosomal protein of 290 kDa	CE290_HUMAN	NaN	NaN	NaN	NaN	NaN	0.278228	NaN	NaN	NaN	NaN	NaN
O15084	O15084	Serine/threonine-protein phosphatase 6 regulatory ankyrin repeat subunit A	ANR28_HUMAN	-0.732658	0.851954	1.41432	-0.501684	-0.655549	-0.660971	-1.06286	-0.403846	0.665083	-1.63799	-0.814775
O15085	O15085	Rho guanine nucleotide exchange factor 11	ARHGB_HUMAN	-0.766254	-1.01047	-0.655101	-1.66646	-0.764194	-0.828032	9.00343	0.0284624	-1.9115	-1.38641	-0.113882
O15085-2	O15085	Isoform 2 of Rho guanine nucleotide exchange factor 11	ARHGB_HUMAN	NaN	NaN	0.548322	NaN	NaN	-0.301785	NaN	1.35174	NaN	NaN	0.721669
O15091;O15091-2	O15091	Mitochondrial ribonuclease P catalytic subunit;Isoform 2 of Mitochondrial ribonuclease P catalytic subunit	MRPP3_HUMAN	-0.301887	-0.583097	-1.08313	-1.21956	-1.21732	-0.343593	-2.23447	-1.13113	-0.506657	-2.36575	-0.676093
O15111	O15111	Inhibitor of nuclear factor kappa-B kinase subunit alpha	IKKA_HUMAN	-0.695547	-0.794653	-1.39206	-0.197588	-0.713656	-0.182236	-0.31395	-0.747474	-1.33752	-1.25997	1.74103
O15116	O15116	U6 snRNA-associated Sm-like protein LSm1	LSM1_HUMAN	-0.610395	-0.481146	-0.586938	-0.312347	-0.323937	-0.285666	-1.43315	-0.72858	0.399032	-1.2361	-0.491021
O15117;O15117-2;O15117-3	O15117	FYN-binding protein 1;Isoform FYB-130 of FYN-binding protein 1;Isoform 3 of FYN-binding protein 1	FYB1_HUMAN	0.636042	-0.630652	0.254699	-0.584647	-2.82708	-0.103271	-0.447354	0.667306	2.51328	0.163499	0.595334
O15118	O15118	NPC intracellular cholesterol transporter 1	NPC1_HUMAN	1.83148	0.388844	1.99472	1.53058	0.85803	1.27752	0.0486555	0.715213	2.9135	0.436006	0.363153
O15119;O15119-2;O15119-3	O15119	T-box transcription factor TBX3;Isoform I of T-box transcription factor TBX3;Isoform III of T-box transcription factor TBX3	TBX3_HUMAN	NaN	-2.15013	NaN	NaN	NaN	NaN	NaN	-2.17294	NaN	NaN	NaN
O15120	O15120	1-acyl-sn-glycerol-3-phosphate acyltransferase beta	PLCB_HUMAN	-0.823142	-1.03223	-1.23465	-0.801121	-0.610312	-1.02967	-1.32354	-0.534287	-0.666986	-1.75094	-0.0408077
O15121	O15121	Sphingolipid delta(4)-desaturase DES1	DEGS1_HUMAN	-0.29213	-0.00116825	0.42105	0.940056	0.493006	0.453032	-0.319025	-0.469141	-0.127251	-0.411121	-0.212841
O15126	O15126	Secretory carrier-associated membrane protein 1	SCAM1_HUMAN	-0.147042	0.183212	-0.965372	-0.198597	0.0251942	-0.416347	-0.369636	1.1178	-0.0049057	-0.870287	-0.212534
O15127	O15127	Secretory carrier-associated membrane protein 2	SCAM2_HUMAN	3.08884	1.51167	2.2209	2.25636	2.47458	2.18961	1.95815	2.77297	1.85285	1.96965	2.05176
O15131	O15131	Importin subunit alpha-6	IMA6_HUMAN	1.43486	0.273389	0.644487	0.934196	0.363663	1.16786	0.0916309	0.760622	1.10546	0.270445	0.436686
O15143	O15143	Actin-related protein 2/3 complex subunit 1B	ARC1B_HUMAN	1.99876	1.04432	1.67734	1.59231	1.32434	0.831098	1.94969	1.74905	1.355	2.18749	1.5538
O15144	O15144	Actin-related protein 2/3 complex subunit 2	ARPC2_HUMAN	4.20276	3.19262	3.76862	3.63884	3.56048	3.96282	2.63007	3.55701	3.36456	3.19288	3.46344
O15145	O15145	Actin-related protein 2/3 complex subunit 3	ARPC3_HUMAN	3.67259	1.42917	2.09075	2.61063	1.67197	1.42233	1.64951	1.4943	1.35402	2.02649	1.8639
O15156;O15156-2	O15156	Zinc finger and BTB domain-containing protein 7B;Isoform 2 of Zinc finger and BTB domain-containing protein 7B	ZBT7B_HUMAN	NaN	NaN	NaN	-0.689611	NaN	-2.04192	NaN	NaN	-0.78244	NaN	-0.66954
O15160	O15160	DNA-directed RNA polymerases I and III subunit RPAC1	RPAC1_HUMAN	1.64987	0.599591	0.669123	0.255756	-0.0379601	0.787905	0.301782	0.865623	0.564913	-0.490811	0.793062
O15162;O15162-2	O15162	Phospholipid scramblase 1;Isoform 2 of Phospholipid scramblase 1	PLS1_HUMAN	0.652546	0.329978	0.724804	0.871087	-2.20334	1.35249	-0.021142	0.205624	0.689149	0.290515	-0.00513554
O15164;O15164-2	O15164	Transcription intermediary factor 1-alpha;Isoform Short of Transcription intermediary factor 1-alpha	TIF1A_HUMAN	-1.48354	-1.48882	-1.12151	-1.26515	-1.18592	-0.797971	-0.736529	-1.29354	-1.44481	NaN	-1.3035
O15169;O15169-2	O15169	Axin-1;Isoform 2 of Axin-1	AXIN1_HUMAN	-2.34308	NaN	NaN	-3.93711	-2.35262	-3.1316	NaN	-2.06456	-1.77775	NaN	-2.52147
O15173;O15173-2	O15173	Membrane-associated progesterone receptor component 2;Isoform 2 of Membrane-associated progesterone receptor component 2	PGRC2_HUMAN	2.5136	2.11044	1.83805	2.07321	3.05312	3.2081	1.54326	3.40236	2.15509	1.76131	2.33826
O15182	O15182	Centrin-3	CETN3_HUMAN	-3.08505	-1.20483	NaN	NaN	-1.43674	NaN	-1.87797	-1.01113	0.922711	-2.9126	-1.8662
O15211	O15211	Ral guanine nucleotide dissociation stimulator-like 2	RGL2_HUMAN	0.282764	0.385679	-1.61745	0.494766	0.0269108	1.11306	1.49502	1.05649	-1.65467	-0.506465	1.61251
O15213	O15213	WD repeat-containing protein 46	WDR46_HUMAN	-1.38389	-0.219208	-0.686544	-1.13964	-0.875602	-0.535642	-2.16396	-0.567332	-0.783203	-1.75765	-0.637443
O15226;O15226-2	O15226	NF-kappa-B-repressing factor;Isoform 2 of NF-kappa-B-repressing factor	NKRF_HUMAN	-1.14883	-0.466935	-0.0520935	-0.951513	-0.514414	-0.0940075	-2.85749	-0.105911	-0.602804	-1.93626	-0.392163
O15228;O15228-2	O15228	Dihydroxyacetone phosphate acyltransferase;Isoform 2 of Dihydroxyacetone phosphate acyltransferase	GNPAT_HUMAN	-1.27632	-1.31859	-0.768795	-0.895164	-0.415884	-1.1291	-2.01648	-1.43885	-1.35666	-0.667545	-0.899261
O15229;O15229-2;O15229-3	O15229	Kynurenine 3-monooxygenase;Isoform 2 of Kynurenine 3-monooxygenase;Isoform 3 of Kynurenine 3-monooxygenase	KMO_HUMAN	-0.050209	NaN	NaN	-2.23733	-0.730444	-1.46089	NaN	NaN	NaN	NaN	-1.87561
O15230	O15230	Laminin subunit alpha-5	LAMA5_HUMAN	-0.126951	1.13878	-1.06916	0.441847	0.131868	-0.170783	0.95171	-0.306002	-0.111979	1.59231	0.282882
O15231;O15231-3	O15231	Zinc finger protein 185;Isoform 3 of Zinc finger protein 185	ZN185_HUMAN	-0.464262	0.0764208	2.41761	1.67646	0.979492	-0.399745	0.68551	-1.9762	0.559023	0.85251	0.520157
O15231-6	O15231	Isoform 6 of Zinc finger protein 185	ZN185_HUMAN	NaN	NaN	0.768452	-0.618543	NaN	NaN	NaN	NaN	-1.35307	NaN	-2.0312
O15234	O15234	Protein CASC3	CASC3_HUMAN	-1.35234	-1.136	-1.09303	-1.20496	-1.61729	-1.5155	NaN	-0.787361	-0.843516	-1.25671	-0.581594
O15235	O15235	28S ribosomal protein S12, mitochondrial	RT12_HUMAN	-0.687651	0.185172	-0.158146	-0.296192	-1.13158	0.131564	-0.460134	0.444591	0.0827036	-0.852365	-0.109861
O15239	O15239	NADH dehydrogenase [ubiquinone] 1 alpha subcomplex subunit 1	NDUA1_HUMAN	-1.5687	-0.254798	-0.57583	-1.48439	NaN	-2.33505	NaN	0.503156	-1.06473	NaN	-0.378744
O15240	O15240	Neurosecretory protein VGF	VGF_HUMAN	1.02323	NaN	NaN	NaN	NaN	1.87985	NaN	NaN	1.73363	NaN	NaN
O15243	O15243	Leptin receptor gene-related protein	OBRG_HUMAN	1.39702	0.617231	1.25847	1.3135	1.66423	1.02295	1.07791	2.50321	1.43466	0.640079	-0.113722
O15247	O15247	Chloride intracellular channel protein 2	CLIC2_HUMAN	0.367649	-0.071681	-2.64708	-0.184467	-1.07298	-0.598689	-0.0460587	-1.30862	-2.08253	0.734295	-0.363898
O15254;O15254-2	O15254	Peroxisomal acyl-coenzyme A oxidase 3;Isoform 2 of Peroxisomal acyl-coenzyme A oxidase 3	ACOX3_HUMAN	-1.28689	0.537509	0.111863	-0.515593	-0.884411	0.729501	-1.23619	0.1497	0.720645	-0.625721	0.477645
O15258	O15258	Protein RER1	RER1_HUMAN	0.320057	0.0538626	-1.31552	-0.223448	0.66198	-0.220618	-0.419743	-0.168989	-0.123882	NaN	0.203135
O15260	O15260	Surfeit locus protein 4	SURF4_HUMAN	3.03426	3.13486	3.15499	2.79688	2.86795	3.14284	2.23897	4.05268	3.1407	2.73474	3.03553
O15264	O15264	Mitogen-activated protein kinase 13	MK13_HUMAN	-1.20052	-1.27234	-0.645819	-0.029768	-0.968276	-0.834647	-1.23531	-2.54739	-1.70531	-1.11926	-0.306067
O15265;O15265-2	O15265	Ataxin-7;Isoform b of Ataxin-7	ATX7_HUMAN	NaN	NaN	NaN	NaN	NaN	NaN	NaN	-1.8668	-2.65619	NaN	NaN
O15269	O15269	Serine palmitoyltransferase 1	SPTC1_HUMAN	0.754061	0.645405	0.546153	0.848469	0.224055	0.34446	0.173067	1.04347	1.18436	0.0380535	0.956059
O15270	O15270	Serine palmitoyltransferase 2	SPTC2_HUMAN	-0.626442	-1.05033	-0.430693	-1.2255	-3.03928	-1.09886	-0.735598	-0.724491	-0.502178	-1.60564	-1.34859
O15294	O15294	UDP-N-acetylglucosamine--peptide N-acetylglucosaminyltransferase 110 kDa subunit	OGT1_HUMAN	-0.974476	-0.432377	-0.85463	-0.523697	0.0699654	-0.42961	-1.23609	-0.43564	-0.0690308	-1.45171	-0.562464
O15296;O15296-3	O15296	Arachidonate 15-lipoxygenase B;Isoform C of Arachidonate 15-lipoxygenase B	LX15B_HUMAN	1.01006	-1.80965	-1.95489	-1.00881	-2.89187	-2.42875	0.635688	NaN	NaN	-1.34662	-2.21427
O15305	O15305	Phosphomannomutase 2	PMM2_HUMAN	0.817436	0.965177	1.20256	0.735691	0.799856	1.69597	-0.163692	1.07264	0.76469	0.137456	1.45199
O15315;O15315-1;O15315-2;O15315-4	O15315	DNA repair protein RAD51 homolog 2;Isoform 2 of DNA repair protein RAD51 homolog 2;Isoform 3 of DNA repair protein RAD51 homolog 2;Isoform 4 of DNA repair protein RAD51 homolog 2	RA51B_HUMAN	NaN	NaN	NaN	NaN	2.22645	0.896346	NaN	NaN	NaN	NaN	NaN
O15315-5	O15315	Isoform 5 of DNA repair protein RAD51 homolog 2	RA51B_HUMAN	-0.259401	0.448023	-2.40761	-1.52863	-0.39887	-1.30292	1.53317	-2.88727	-1.67796	0.817962	-3.10278
O15318	O15318	DNA-directed RNA polymerase III subunit RPC7	RPC7_HUMAN	NaN	NaN	NaN	NaN	NaN	NaN	NaN	NaN	-2.68868	NaN	NaN
O15320;O15320-10;O15320-3;O15320-4;O15320-5;O15320-6;O15320-8;O15320-9;Q96PC5	O15320	Endoplasmic reticulum export factor CTAGE5;Isoform 11 of Endoplasmic reticulum export factor CTAGE5;Isoform 5A of Endoplasmic reticulum export factor CTAGE5;Isoform 5B of Endoplasmic reticulum export factor CTAGE5;Isoform 6 of Endoplasmic reticulum export factor CTAGE5;Isoform 7 of Endoplasmic reticulum export factor CTAGE5;Isoform 9 of Endoplasmic reticulum export factor CTAGE5;Isoform 10 of End…	CTGE5_HUMAN;CTGE5_HUMAN;CTGE5_HUMAN;CTGE5_HUMAN;CTGE5_HUMAN;CTGE5_HUMAN;CTGE5_HUMAN;CTGE5_HUMAN;MIA2_HUMAN	-0.503494	-0.703259	-0.650878	-0.733053	-0.604519	0.192315	-0.323748	-0.580574	-0.113815	-1.05379	-0.430136
O15321;O15321-2	O15321	Transmembrane 9 superfamily member 1;Isoform 2 of Transmembrane 9 superfamily member 1	TM9S1_HUMAN	-0.939312	-1.50696	-0.722737	-0.941975	-1.45313	-0.677801	NaN	-0.87676	-1.09535	-1.0562	-1.34322
O15327	O15327	Type II inositol 3,4-bisphosphate 4-phosphatase	INP4B_HUMAN	-0.928305	-0.800625	-1.36853	-0.852497	-1.13795	0.18854	-0.481245	-0.959763	-1.42554	-0.815655	-1.35389
O15344	O15344	E3 ubiquitin-protein ligase Midline-1	TRI18_HUMAN	-0.598598	0.151611	-2.19869	-1.53706	-0.621087	-0.852654	-1.50825	0.511319	-2.6784	-2.00898	-1.61832
O15347	O15347	High mobility group protein B3	HMGB3_HUMAN	-1.41376	-0.547795	-0.364267	-0.447821	-1.79421	-0.51491	NaN	0.0500107	-1.0661	NaN	-1.36432
O15354	O15354	Prosaposin receptor GPR37	GPR37_HUMAN	NaN	NaN	NaN	NaN	NaN	NaN	NaN	-1.81189	NaN	NaN	NaN
O15355	O15355	Protein phosphatase 1G	PPM1G_HUMAN	-0.427035	0.663842	0.696152	0.121275	-0.160919	0.245194	0.549342	0.46028	0.628358	0.299261	0.535242
O15357	O15357	Phosphatidylinositol 3,4,5-trisphosphate 5-phosphatase 2	SHIP2_HUMAN	1.5888	1.14916	-0.0193434	1.46605	0.61774	1.04423	-0.678699	-0.255823	0.655235	1.343	0.909854
O15360	O15360	Fanconi anemia group A protein	FANCA_HUMAN	NaN	-3.04568	-1.54451	NaN	NaN	-3.72539	NaN	-2.72028	-3.736	NaN	-3.70725
O15371	O15371	Eukaryotic translation initiation factor 3 subunit D	EIF3D_HUMAN	2.24849	2.22768	2.19336	2.36368	2.35991	2.42136	1.23249	2.40563	2.57228	1.70656	2.12068
O15372	O15372	Eukaryotic translation initiation factor 3 subunit H	EIF3H_HUMAN	1.37392	1.09888	1.263	1.35617	1.1376	0.83427	0.904083	1.0617	1.20844	1.72842	1.08125
O15374;O15374-2;O15374-3;O15374-4;O15374-5	O15374	Monocarboxylate transporter 5;Isoform 2 of Monocarboxylate transporter 5;Isoform 3 of Monocarboxylate transporter 5;Isoform 4 of Monocarboxylate transporter 5;Isoform 5 of Monocarboxylate transporter 5	MOT5_HUMAN	NaN	NaN	NaN	NaN	NaN	-1.53154	NaN	0.711156	NaN	NaN	-2.0313
O15379;O15379-2	O15379	Histone deacetylase 3;Isoform 2 of Histone deacetylase 3	HDAC3_HUMAN	-1.84757	-0.710226	-1.44207	-1.49722	-2.33518	-0.675718	-2.17701	-1.35466	-0.958582	-1.56781	-1.25808
O15381	O15381	Nuclear valosin-containing protein-like	NVL_HUMAN	-0.799679	1.17976	-1.83964	-1.86092	-1.94552	-1.40946	-2.52652	-1.16637	-0.907095	-2.30148	-2.49405
O15382;O15382-2	O15382	Branched-chain-amino-acid aminotransferase, mitochondrial;Isoform B of Branched-chain-amino-acid aminotransferase, mitochondrial	BCAT2_HUMAN	-0.278082	-0.179952	-0.0905895	-0.126986	-0.0845642	0.82185	0.0984421	-0.0725603	0.54464	-0.127489	-0.0190887
O15397	O15397	Importin-8	IPO8_HUMAN	-1.01047	-0.395236	-0.584578	-0.695528	-1.4839	-0.619851	-1.43794	-0.704535	-0.502655	-0.999381	-0.834274
O15400;O15400-2	O15400	Syntaxin-7;Isoform 2 of Syntaxin-7	STX7_HUMAN	2.57226	1.59392	1.47655	1.69394	1.76186	2.64168	0.317578	3.35629	1.88675	0.810782	1.57965
O15403	O15403	Monocarboxylate transporter 7	MOT7_HUMAN	NaN	NaN	NaN	-2.7228	NaN	-0.556518	NaN	-3.34172	-0.468874	NaN	NaN
O15417	O15417	Trinucleotide repeat-containing gene 18 protein	TNC18_HUMAN	-2.96613	-1.99555	NaN	NaN	NaN	NaN	0.0476685	-3.26933	-3.35849	NaN	-3.41499
O15427	O15427	Monocarboxylate transporter 4	MOT4_HUMAN	-0.202713	-1.12367	-0.270556	-0.00724888	-1.85828	-0.932626	-1.57856	-0.0330229	0.636513	-1.06156	0.608466	+	0.00912797	1.2736	3.41702
O15431	O15431	High affinity copper uptake protein 1	COPT1_HUMAN	3.29571	0.666998	1.32767	1.46055	1.70424	2.30652	1.78249	1.46395	1.86157	1.78629	1.81368
O15439	O15439	Multidrug resistance-associated protein 4	MRP4_HUMAN	-3.07373	-0.968472	-2.2285	-1.66856	-1.23216	-1.06868	-2.96414	-0.930178	-1.28986	-1.35288	-0.815922
O15440;O15440-5	O15440	Multidrug resistance-associated protein 5;Isoform 5 of Multidrug resistance-associated protein 5	MRP5_HUMAN	NaN	NaN	NaN	-2.61442	NaN	-2.41825	NaN	NaN	-3.24139	NaN	NaN
O15446	O15446	DNA-directed RNA polymerase I subunit RPA34	RPA34_HUMAN	0.601891	-0.0638704	-0.307745	-1.08496	-0.537851	0.00282955	-0.308378	0.294084	0.160394	NaN	-0.215055
O15455;O15455-2	O15455	Toll-like receptor 3;Isoform 2 of Toll-like receptor 3	TLR3_HUMAN	1.61475	0.768413	NaN	-0.398521	-0.755846	2.24934	-1.64646	1.17175	0.979063	-1.10907	-0.253223
O15460	O15460	Prolyl 4-hydroxylase subunit alpha-2	P4HA2_HUMAN	-0.100565	0.348708	-0.053894	0.590454	1.14772	-0.138851	0.0612364	1.23041	0.0419455	0.154602	0.709625
O15460-2	O15460	Isoform IIa of Prolyl 4-hydroxylase subunit alpha-2	P4HA2_HUMAN	NaN	-0.443877	-0.882112	-0.236629	-1.61375	-0.854364	-0.475534	0.00806808	-1.01874	-0.464131	-0.712155
O15479	O15479	Melanoma-associated antigen B2	MAGB2_HUMAN	-2.48635	NaN	-0.851961	NaN	-0.346544	NaN	NaN	-2.75755	NaN	NaN	0.0115795
O15484	O15484	Calpain-5	CAN5_HUMAN	-1.52227	-1.16807	-2.16677	0.0862951	0.966231	-1.03206	-0.566399	0.827512	-2.40378	-0.520832	-1.19766
O15488;O15488-2;O15488-3;O15488-4;O15488-6	O15488	Glycogenin-2;Isoform Beta of Glycogenin-2;Isoform Gamma of Glycogenin-2;Isoform Delta of Glycogenin-2;Isoform Zeta of Glycogenin-2	GLYG2_HUMAN	-0.57651	-1.14126	-1.0135	-0.660957	-0.262924	-0.62544	-1.53179	2.14498	-1.90474	-1.1406	-1.78869
O15498	O15498	Synaptobrevin homolog YKT6	YKT6_HUMAN	1.33952	0.901866	1.18561	1.07773	0.663947	1.18162	0.0669575	1.47308	1.15248	0.272155	1.0546
O15504;O15504-2	O15504	Nucleoporin-like protein 2;Isoform 2 of Nucleoporin-like protein 2	NUPL2_HUMAN	-1.56054	NaN	NaN	-1.28732	-0.536523	-0.858434	NaN	-0.937364	-1.49466	-0.682411	-1.77698
O15511	O15511	Actin-related protein 2/3 complex subunit 5	ARPC5_HUMAN	2.17111	1.25857	1.52583	1.73939	1.62976	2.03607	0.742699	1.59791	1.36362	1.108	1.78555
O15514	O15514	DNA-directed RNA polymerase II subunit RPB4	RPB4_HUMAN	-0.828475	-0.716096	-0.914696	-1.35886	-1.61893	-0.974797	-1.28143	-0.782146	-1.07762	-1.18757	-1.44365
O15516	O15516	Circadian locomoter output cycles protein kaput	CLOCK_HUMAN	NaN	NaN	-1.74832	NaN	NaN	-0.934991	NaN	-1.29392	-0.802103	NaN	-0.921854
O15523-2	O15523	Isoform 2 of ATP-dependent RNA helicase DDX3Y	DDX3Y_HUMAN	1.9443	1.84018	2.13704	2.22591	2.16353	2.02406	0.940544	2.91345	2.07446	1.45013	2.11146
O15525	O15525	Transcription factor MafG	MAFG_HUMAN	NaN	-1.66196	-2.14116	-2.35122	-2.09801	NaN	NaN	-1.37628	-1.86	NaN	-1.31595
O15527;O15527-2;O15527-3;O15527-4;O15527-5;O15527-6;O15527-7;O15527-8	O15527	N-glycosylase/DNA lyase;Isoform 1B of N-glycosylase/DNA lyase;Isoform 1C of N-glycosylase/DNA lyase;Isoform 2A of N-glycosylase/DNA lyase;Isoform 2B of N-glycosylase/DNA lyase;Isoform 2C of N-glycosylase/DNA lyase;Isoform 2D of N-glycosylase/DNA lyase;Isoform 2E of N-glycosylase/DNA lyase	OGG1_HUMAN	NaN	NaN	NaN	-0.769737	-2.01756	NaN	NaN	NaN	0.0179319	NaN	NaN
O15530;O15530-3	O15530	3-phosphoinositide-dependent protein kinase 1;Isoform 3 of 3-phosphoinositide-dependent protein kinase 1	PDPK1_HUMAN	-0.602188	-0.601707	-0.779576	-0.495861	-0.177313	-0.744071	-1.43572	0.208753	-0.880721	-1.15402	-0.0883121
O15533;O15533-2;O15533-3	O15533	Tapasin;Isoform 2 of Tapasin;Isoform 3 of Tapasin	TPSN_HUMAN	0.844818	1.55371	0.808434	1.98426	0.611494	0.730052	0.806238	1.69555	0.713574	1.46787	2.30743
O15534	O15534	Period circadian protein homolog 1	PER1_HUMAN	NaN	NaN	NaN	NaN	NaN	-5.1835	NaN	-4.87876	NaN	NaN	NaN
O15540	O15540	Fatty acid-binding protein, brain	FABP7_HUMAN	-1.42613	-0.501016	-1.45492	-2.00204	-0.679884	NaN	0.116221	3.22999	-0.369221	-1.31302	-0.821656
O15541	O15541	RING finger protein 113A	R113A_HUMAN	0.543657	-0.154163	-0.707863	0.28871	1.11806	0.314135	-1.6134	0.312513	-0.647755	0.555552	0.126641
O15550	O15550	Lysine-specific demethylase 6A	KDM6A_HUMAN	-3.5547	NaN	-2.33821	-3.15387	-3.99655	-3.29932	NaN	-2.11936	-2.69645	NaN	-3.90365
O15554	O15554	Intermediate conductance calcium-activated potassium channel protein 4	KCNN4_HUMAN	3.8494	4.67397	-0.551345	1.77441	3.83688	2.53603	6.42136	0.299535	-0.33512	6.42019	1.38772
O43143	O43143	Pre-mRNA-splicing factor ATP-dependent RNA helicase DHX15	DHX15_HUMAN	1.16242	1.92519	1.98906	1.8777	0.930592	2.30922	0.447042	2.35939	2.20043	0.966404	1.89879
O43148;O43148-2	O43148	mRNA cap guanine-N7 methyltransferase;Isoform 2 of mRNA cap guanine-N7 methyltransferase	MCES_HUMAN	-0.244267	0.00058651	-0.533696	-0.508562	-0.959135	0.192758	-0.252215	-1.39217	0.0434818	0.365332	0.103324
O43149	O43149	Zinc finger ZZ-type and EF-hand domain-containing protein 1	ZZEF1_HUMAN	-0.881376	-1.59408	-1.13665	-0.681673	-1.2867	-0.951302	-0.972366	-0.154227	-1.46944	-1.23901	-1.02112
O43150	O43150	Arf-GAP with SH3 domain, ANK repeat and PH domain-containing protein 2	ASAP2_HUMAN	-0.736145	-0.822307	-0.591446	-0.88674	-1.38752	-1.04731	-2.021	0.432414	-1.22888	-3.7429	-1.32838
O43156	O43156	TELO2-interacting protein 1 homolog	TTI1_HUMAN	-1.97534	-1.52482	-1.74969	-1.88219	-3.48412	-0.812594	-1.79706	-1.1335	-1.05937	-3.18193	0.347313
O43157;O43157-2	O43157	Plexin-B1;Isoform 2 of Plexin-B1	PLXB1_HUMAN	NaN	NaN	NaN	-1.80265	1.50644	NaN	NaN	-0.557774	NaN	NaN	-1.15341
O43159	O43159	Ribosomal RNA-processing protein 8	RRP8_HUMAN	-0.200626	0.405681	-0.948069	-0.657642	0.0274925	-0.225823	-2.46344	-0.766059	-0.44142	-2.82983	-0.360978
O43164;O43164-2	O43164	E3 ubiquitin-protein ligase Praja-2;Isoform 2 of E3 ubiquitin-protein ligase Praja-2	PJA2_HUMAN	NaN	0.771721	NaN	-4.68363	-3.20356	-4.54119	NaN	0.250696	NaN	NaN	1.99521
O43166;O43166-2;O43166-3	O43166	Signal-induced proliferation-associated 1-like protein 1;Isoform 2 of Signal-induced proliferation-associated 1-like protein 1;Isoform 3 of Signal-induced proliferation-associated 1-like protein 1	SI1L1_HUMAN	-2.59016	-2.34599	-0.365236	-2.75121	NaN	-2.95097	3.12871	-1.39537	-1.76119	NaN	-2.62663
O43169	O43169	Cytochrome b5 type B	CYB5B_HUMAN	1.70607	1.6074	2.35894	1.61061	2.03043	1.46006	1.91588	1.61208	2.52007	1.76834	2.12673
O43172	O43172	U4/U6 small nuclear ribonucleoprotein Prp4	PRP4_HUMAN	-0.139921	0.348018	0.656956	-0.242365	-0.167324	-0.0466909	-0.872874	0.774808	1.02399	-0.719245	0.77755
O43172-2	O43172	Isoform 2 of U4/U6 small nuclear ribonucleoprotein Prp4	PRP4_HUMAN	-0.752758	-0.898914	NaN	NaN	-1.69313	-1.92261	NaN	-0.649903	-1.63357	NaN	NaN
O43175	O43175	D-3-phosphoglycerate dehydrogenase	SERA_HUMAN	1.98205	2.3996	4.01897	2.48127	3.74169	0.825709	3.64585	3.62381	4.05974	2.42585	1.53924
O43181	O43181	NADH dehydrogenase [ubiquinone] iron-sulfur protein 4, mitochondrial	NDUS4_HUMAN	NaN	-0.248817	NaN	-0.64019	NaN	NaN	NaN	-1.66231	NaN	NaN	NaN
O43189	O43189	PHD finger protein 1	PHF1_HUMAN	5.41704	3.86233	-1.56304	2.29378	3.21156	1.6858	7.46471	-0.150455	1.24466	5.95549	-1.04784
O43189-2	O43189	Isoform 1 of PHD finger protein 1	PHF1_HUMAN	0.0514069	-1.7484	-1.91349	-2.39691	-0.99105	-2.39961	NaN	-0.678445	NaN	-0.841349	-1.22801
O43236;O43236-2;O43236-3;O43236-4;O43236-5	O43236	Septin-4;Isoform 2 of Septin-4;Isoform 3 of Septin-4;Isoform 4 of Septin-4;Isoform 5 of Septin-4	SEPT4_HUMAN	-1.73466	-0.555539	-0.114743	-1.602	0.410481	-2.24006	-0.868052	0.132935	0.053997	-1.1011	-0.968626
O43237	O43237	Cytoplasmic dynein 1 light intermediate chain 2	DC1L2_HUMAN	1.32745	0.0133944	-0.0834942	0.41139	0.612378	0.697738	-0.24901	0.512548	0.45175	0.991623	-0.783869
O43240	O43240	Kallikrein-10	KLK10_HUMAN	-0.842292	-0.719094	1.90871	1.95949	1.1391	-0.0932961	0.442182	NaN	-0.711299	1.1602	-0.953072
O43242	O43242	26S proteasome non-ATPase regulatory subunit 3	PSMD3_HUMAN	1.17899	1.30466	1.76792	1.6517	1.21521	1.72715	1.36611	1.9924	1.85426	1.45333	1.69091
O43251-6;O43251-8	O43251	Isoform 6 of RNA binding protein fox-1 homolog 2;Isoform 8 of RNA binding protein fox-1 homolog 2	RFOX2_HUMAN	-0.363496	0.528179	-0.0518551	-0.634081	-0.132828	0.189686	-0.498856	0.711761	0.443184	-0.0968599	-0.244822
O43252	O43252	Bifunctional 3'-phosphoadenosine 5'-phosphosulfate synthase 1	PAPS1_HUMAN	0.23337	0.206023	0.539635	0.60738	-0.132216	1.12594	-0.475407	0.785047	0.955817	-0.311308	0.0886135
O43255	O43255	E3 ubiquitin-protein ligase SIAH2	SIAH2_HUMAN	-0.165884	0.390272	-0.697821	0.859091	-1.18359	-0.572982	0.732427	-0.69073	-0.86582	-1.32154	-0.691148
O43257	O43257	Zinc finger HIT domain-containing protein 1	ZNHI1_HUMAN	-2.0421	-1.68574	NaN	-1.27436	-1.99864	-1.66405	NaN	-1.13664	NaN	NaN	-1.70546
O43264	O43264	Centromere/kinetochore protein zw10 homolog	ZW10_HUMAN	0.825304	-0.653804	-0.687331	-0.329663	-0.933622	0.340168	-1.2479	1.69435	-0.445097	-0.928413	0.478251
O43272	O43272	Proline dehydrogenase 1, mitochondrial	PROD_HUMAN	NaN	NaN	NaN	NaN	NaN	NaN	NaN	NaN	-1.57037	NaN	NaN
O43278;O43278-2	O43278	Kunitz-type protease inhibitor 1;Isoform 2 of Kunitz-type protease inhibitor 1	SPIT1_HUMAN	NaN	NaN	0.0427923	-0.339396	NaN	NaN	-1.13426	NaN	-0.797949	NaN	NaN
O43290	O43290	U4/U6.U5 tri-snRNP-associated protein 1	SNUT1_HUMAN	0.468106	0.811367	0.45096	0.259091	0.715784	0.584225	-0.704166	1.14181	1.16235	-0.103395	1.02148
O43292	O43292	Glycosylphosphatidylinositol anchor attachment 1 protein	GPAA1_HUMAN	-0.572343	-0.491399	-0.25902	-0.146433	-0.725881	-0.392795	-0.370224	0.781465	-0.120755	-0.879929	-0.00457191
O43293	O43293	Death-associated protein kinase 3	DAPK3_HUMAN	-1.54072	0.287607	-0.489658	-0.219126	-0.783137	-0.0928221	-1.04929	-0.622315	-0.967956	-1.28833	-0.135784
O43294	O43294	Transforming growth factor beta-1-induced transcript 1 protein	TGFI1_HUMAN	-2.64675	-0.340121	-1.3529	-1.9127	-0.22208	-1.24707	-1.17205	-0.490842	-0.670197	-0.799423	-1.24032
O43295;O43295-2	O43295	SLIT-ROBO Rho GTPase-activating protein 3;Isoform 2 of SLIT-ROBO Rho GTPase-activating protein 3	SRGP3_HUMAN	1.32826	-2.28912	NaN	0.300694	-2.79874	NaN	NaN	-1.27691	NaN	NaN	NaN
O43299	O43299	AP-5 complex subunit zeta-1	AP5Z1_HUMAN	0.791971	-0.814798	-1.10497	-2.56585	NaN	1.3947	0.212593	1.15414	-1.37921	-2.16621	0.869386
O43301	O43301	Heat shock 70 kDa protein 12A	HS12A_HUMAN	-0.455198	0.541141	NaN	0.688287	-0.224101	0.151811	1.20456	-0.335516	NaN	0.864416	0.00473785
O43303	O43303	Centriolar coiled-coil protein of 110 kDa	CP110_HUMAN	NaN	NaN	NaN	NaN	-1.9638	NaN	NaN	NaN	NaN	NaN	NaN
O43306;O43306-2	O43306	Adenylate cyclase type 6;Isoform 2 of Adenylate cyclase type 6	ADCY6_HUMAN	NaN	NaN	NaN	NaN	NaN	NaN	NaN	-2.16659	NaN	NaN	NaN
O43310;O43310-2	O43310	CBP80/20-dependent translation initiation factor;Isoform 2 of CBP80/20-dependent translation initiation factor	CTIF_HUMAN	-1.36088	2.865	NaN	-2.21181	NaN	-2.25503	NaN	-1.67149	-1.06753	NaN	NaN
O43312;O43312-4;O43312-5	O43312	Metastasis suppressor protein 1;Isoform 3 of Metastasis suppressor protein 1;Isoform 4 of Metastasis suppressor protein 1	MTSS1_HUMAN	-0.852985	NaN	-1.31625	-0.556968	-0.6064	NaN	-1.23745	0.0004673	-2.1596	-0.523142	-0.824202
O43314	O43314	Inositol hexakisphosphate and diphosphoinositol-pentakisphosphate kinase 2	VIP2_HUMAN	-0.779989	-0.784419	-0.761917	-0.433813	-0.954152	-0.498868	-1.02898	-0.366507	-0.992136	-0.79934	-0.175314
O43318	O43318	Mitogen-activated protein kinase kinase kinase 7	M3K7_HUMAN	-0.836417	-0.304201	-0.347117	-0.594027	-0.527865	-0.29829	-0.852308	-0.335931	-0.113928	-0.640232	-0.279329
O43324	O43324	Eukaryotic translation elongation factor 1 epsilon-1	MCA3_HUMAN	-0.496534	-1.33369	-2.35216	-1.1656	-1.59965	-1.30291	NaN	-0.825706	NaN	NaN	-1.0387
O43353	O43353	Receptor-interacting serine/threonine-protein kinase 2	RIPK2_HUMAN	-1.17011	-0.43351	NaN	-2.03419	-1.81245	-1.65453	NaN	-1.70592	NaN	NaN	-1.806
O43379-4	O43379	Isoform 4 of WD repeat-containing protein 62	WDR62_HUMAN	NaN	1.00937	-2.15839	-0.263316	NaN	-2.59126	NaN	-0.429561	-1.77351	NaN	0.549622
O43390;O43390-2;O43390-4	O43390	Heterogeneous nuclear ribonucleoprotein R;Isoform 2 of Heterogeneous nuclear ribonucleoprotein R;Isoform 4 of Heterogeneous nuclear ribonucleoprotein R	HNRPR_HUMAN	1.74227	2.75723	1.77761	1.79367	1.86242	1.77696	1.32205	2.71103	2.55294	1.29797	1.93774
O43395	O43395	U4/U6 small nuclear ribonucleoprotein Prp3	PRPF3_HUMAN	-0.848243	-0.185977	-0.371363	-0.856789	-0.54383	-0.520246	-1.13148	0.0745363	-0.118242	-0.90801	-0.0561485
O43396	O43396	Thioredoxin-like protein 1	TXNL1_HUMAN	0.661081	1.62327	1.26277	1.54539	0.534604	1.18863	1.0776	1.98189	1.87957	1.56703	1.75821
O43399-2;O43399-3;O43399-4	O43399	Isoform 2 of Tumor protein D54;Isoform 3 of Tumor protein D54;Isoform 4 of Tumor protein D54	TPD54_HUMAN	1.97748	1.07304	0.744766	0.915799	1.79112	0.570761	0.51533	1.85645	1.38404	0.658096	1.38492
O43402	O43402	ER membrane protein complex subunit 8	EMC8_HUMAN	0.561542	0.443014	0.569	0.683148	-0.284256	0.729907	-0.0306253	1.10357	0.202578	-0.250896	0.690584
O43414;O43414-2;O43414-3	O43414	ERI1 exoribonuclease 3;Isoform 2 of ERI1 exoribonuclease 3;Isoform 3 of ERI1 exoribonuclease 3	ERI3_HUMAN	NaN	NaN	-0.375804	NaN	NaN	NaN	NaN	0.187737	-1.59582	NaN	NaN
O43422	O43422	52 kDa repressor of the inhibitor of the protein kinase	P52K_HUMAN	NaN	-1.82029	NaN	NaN	NaN	-1.5837	NaN	-1.67476	-2.32831	NaN	-2.64373
O43426	O43426	Synaptojanin-1	SYNJ1_HUMAN	-0.871272	-0.952945	-0.954955	-1.3344	-1.02352	-1.48679	-0.717396	-1.0592	-0.679703	-0.957331	-0.819303
O43427;O43427-2	O43427	Acidic fibroblast growth factor intracellular-binding protein;Isoform Short of Acidic fibroblast growth factor intracellular-binding protein	FIBP_HUMAN	-0.981431	-0.696546	-0.412636	-1.068	-0.50172	3.71205	-1.36096	2.07984	1.45406	-0.772654	3.22876
O43432;O43432-3	O43432	Eukaryotic translation initiation factor 4 gamma 3;Isoform 3 of Eukaryotic translation initiation factor 4 gamma 3	IF4G3_HUMAN	2.92076	5.45561	4.25499	5.47863	6.07197	3.22067	7.28002	3.62654	5.32893	5.3545	4.14064	+	0.00811768	-1.87377	-3.49675
O43447	O43447	Peptidyl-prolyl cis-trans isomerase H	PPIH_HUMAN	1.00428	1.54213	2.02821	1.24347	0.991658	1.55416	0.497171	2.16031	1.69996	0.629286	1.76915
O43451	O43451	Maltase-glucoamylase, intestinal	MGA_HUMAN	NaN	NaN	-1.17457	NaN	NaN	-1.28665	NaN	NaN	NaN	NaN	NaN
O43462	O43462	Membrane-bound transcription factor site-2 protease	MBTP2_HUMAN	0.616547	1.6617	0.782967	0.422672	0.530437	1.34113	-0.789993	0.590039	0.728048	0.55014	0.260282
O43463;O43463-2	O43463	Histone-lysine N-methyltransferase SUV39H1;Isoform 2 of Histone-lysine N-methyltransferase SUV39H1	SUV91_HUMAN	NaN	NaN	NaN	NaN	NaN	NaN	NaN	NaN	-0.814258	NaN	NaN
O43464	O43464	Serine protease HTRA2, mitochondrial	HTRA2_HUMAN	1.50481	1.91099	1.72498	1.43852	1.37737	2.2648	0.279226	2.46034	1.78394	1.005	1.79847
O43488	O43488	Aflatoxin B1 aldehyde reductase member 2	ARK72_HUMAN	2.57634	2.38831	1.96574	2.19871	2.01136	2.56201	2.00962	2.67696	1.86451	1.76336	1.9776
O43491	O43491	Band 4.1-like protein 2	E41L2_HUMAN	0.353851	-0.199623	-0.984335	-0.738817	-0.262491	0.552689	0.392086	0.411566	-1.02939	0.307646	0.3371
O43493;O43493-2;O43493-3;O43493-4;O43493-5;O43493-6	O43493	Trans-Golgi network integral membrane protein 2;Isoform TGN46 of Trans-Golgi network integral membrane protein 2;Isoform TGN48 of Trans-Golgi network integral membrane protein 2;Isoform 4 of Trans-Golgi network integral membrane protein 2;Isoform 5 of Trans-Golgi network integral membrane protein 2;Isoform 6 of Trans-Golgi network integral membrane protein 2	TGON2_HUMAN	-0.0547447	-0.162917	-1.48103	0.121181	-0.135464	0.44532	-2.65985	0.0424662	-0.639814	-0.0238199	-0.418736
O43502	O43502	DNA repair protein RAD51 homolog 3	RA51C_HUMAN	NaN	-2.16336	NaN	NaN	NaN	-2.3422	NaN	-2.51971	-1.98183	NaN	-2.87719
O43504	O43504	Ragulator complex protein LAMTOR5	LTOR5_HUMAN	1.63682	-0.496715	NaN	-0.0577698	NaN	-0.628947	NaN	-0.459587	-0.853467	NaN	NaN
O43505	O43505	Beta-1,4-glucuronyltransferase 1	B4GA1_HUMAN	-1.13526	-1.41413	-1.1495	-0.828377	-1.11369	-0.181509	NaN	-0.575114	-1.079	-1.50427	-1.84781
O43516;O43516-3	O43516	WAS/WASL-interacting protein family member 1;Isoform 3 of WAS/WASL-interacting protein family member 1	WIPF1_HUMAN	0.944754	-0.112111	-0.17664	-0.0317793	-0.905989	1.2129	-1.16895	0.878204	0.547834	-0.333265	1.11944	+	0.00645711	1.17314	3.65398
O43524	O43524	Forkhead box protein O3	FOXO3_HUMAN	-1.97139	NaN	-1.52882	-1.83267	-3.46223	NaN	NaN	-1.50469	NaN	NaN	-1.99719
O43529	O43529	Carbohydrate sulfotransferase 10	CHSTA_HUMAN	NaN	NaN	NaN	NaN	NaN	NaN	NaN	-1.60101	NaN	NaN	NaN
O43548;O43548-2	O43548	Protein-glutamine gamma-glutamyltransferase 5;Isoform Short of Protein-glutamine gamma-glutamyltransferase 5	TGM5_HUMAN	NaN	NaN	NaN	-0.640941	0.615582	NaN	-1.82565	NaN	NaN	-1.10373	NaN
O43556;O43556-3;O43556-4	O43556	Epsilon-sarcoglycan;Isoform 2 of Epsilon-sarcoglycan;Isoform 3 of Epsilon-sarcoglycan	SGCE_HUMAN	-2.17598	-0.691956	-1.28547	-1.33152	-1.62805	-1.0142	-0.976728	0.64616	-1.14931	-1.19227	-0.819554
O43566	O43566	Regulator of G-protein signaling 14	RGS14_HUMAN	NaN	NaN	-1.19069	NaN	NaN	NaN	NaN	NaN	-3.8993	NaN	NaN
O43567	O43567	E3 ubiquitin-protein ligase RNF13	RNF13_HUMAN	1.06928	-1.31156	-0.598	-0.0091114	-0.798422	-0.679474	-1.14721	-1.06422	-0.509211	-0.976492	-1.37534
O43572	O43572	A-kinase anchor protein 10, mitochondrial	AKA10_HUMAN	-2.91952	-1.51699	-1.30483	-1.62876	-1.57609	-1.13729	NaN	-0.330198	-1.28265	-1.85747	-1.18565
O43583	O43583	Density-regulated protein	DENR_HUMAN	1.48127	2.00036	1.88249	2.27725	1.21991	2.35386	1.18769	2.40253	2.10305	1.20084	2.21813
O43586;O43586-2	O43586	Proline-serine-threonine phosphatase-interacting protein 1;Isoform 2 of Proline-serine-threonine phosphatase-interacting protein 1	PPIP1_HUMAN	0.449181	-1.37639	0.523752	-0.61117	NaN	-0.087657	0.0540094	-1.35224	-0.909088	-1.1427	-0.153317
O43592	O43592	Exportin-T	XPOT_HUMAN	3.09914	1.90975	0.645507	1.57474	0.901629	1.75558	-0.0810528	0.930795	0.542667	1.24443	1.24759
O43597	O43597	Protein sprouty homolog 2	SPY2_HUMAN	-2.14645	NaN	-1.14117	NaN	-1.05292	-1.4965	NaN	0.138661	-0.915209	NaN	-1.30869
O43598	O43598	2'-deoxynucleoside 5'-phosphate N-hydrolase 1	DNPH1_HUMAN	1.90653	2.39195	1.50743	1.81363	1.89248	1.80367	1.3737	2.87092	1.69689	1.73302	1.86318
O43602;O43602-2	O43602	Neuronal migration protein doublecortin;Isoform 2 of Neuronal migration protein doublecortin	DCX_HUMAN	NaN	NaN	-2.03789	NaN	NaN	NaN	NaN	NaN	NaN	NaN	NaN
O43609	O43609	Protein sprouty homolog 1	SPY1_HUMAN	NaN	NaN	NaN	NaN	-3.9648	NaN	NaN	-0.774544	NaN	NaN	NaN
O43615	O43615	Mitochondrial import inner membrane translocase subunit TIM44	TIM44_HUMAN	1.52666	0.802901	0.955853	0.78149	1.10439	1.98664	-0.111985	1.88697	1.35355	-0.0163212	1.90162	+	0.00973562	1.01284	3.37345
O43617;O43617-2	O43617	Trafficking protein particle complex subunit 3;Isoform 2 of Trafficking protein particle complex subunit 3	TPPC3_HUMAN	0.910563	0.917956	1.78046	1.16636	1.05145	1.09345	0.35838	1.77999	1.28909	0.910551	1.0882
O43633	O43633	Charged multivesicular body protein 2a	CHM2A_HUMAN	1.45589	1.04943	1.66625	2.10568	1.0624	1.68122	0.687687	1.97295	1.95848	0.927658	1.19987
O43639	O43639	Cytoplasmic protein NCK2	NCK2_HUMAN	-0.634611	-0.557539	-0.314987	-0.674116	-1.08987	0.0229979	-1.62292	0.16039	-0.631586	-1.33747	-1.1641
O43657	O43657	Tetraspanin-6	TSN6_HUMAN	-1.18276	NaN	-0.614878	-0.526847	NaN	NaN	NaN	0.585307	-0.576312	NaN	NaN
O43660;O43660-2	O43660	Pleiotropic regulator 1;Isoform 2 of Pleiotropic regulator 1	PLRG1_HUMAN	-0.348892	0.448806	-0.0156088	-0.0382996	-0.204583	-0.346332	-0.366919	0.247806	0.717986	-0.270194	0.273992
O43663;O43663-4	O43663	Protein regulator of cytokinesis 1;Isoform 4 of Protein regulator of cytokinesis 1	PRC1_HUMAN	-2.08222	-0.577621	-1.52625	NaN	NaN	-1.96052	NaN	-0.626918	-1.10425	NaN	NaN
O43665-3	O43665	Isoform 3 of Regulator of G-protein signaling 10	RGS10_HUMAN	-0.396424	-0.572313	-0.226857	-0.800262	0.147106	-0.720958	-0.640934	-0.920582	0.314858	-1.08688	-0.472393
O43670;O43670-2;O43670-4	O43670	BUB3-interacting and GLEBS motif-containing protein ZNF207;Isoform 2 of BUB3-interacting and GLEBS motif-containing protein ZNF207;Isoform 4 of BUB3-interacting and GLEBS motif-containing protein ZNF207	ZN207_HUMAN	0.0990696	0.812485	0.117505	0.811421	-0.276231	0.43213	0.219764	1.08528	0.686556	0.661411	0.463213
O43674	O43674	NADH dehydrogenase [ubiquinone] 1 beta subcomplex subunit 5, mitochondrial	NDUB5_HUMAN	1.52322	2.61764	2.68153	1.78627	0.556608	2.66775	1.93756	3.32529	1.91401	1.40858	2.62998
O43676	O43676	NADH dehydrogenase [ubiquinone] 1 beta subcomplex subunit 3	NDUB3_HUMAN	-0.741801	-0.470651	-0.759103	-0.734293	-0.947309	-1.2679	-1.12577	0.325833	-0.433481	-0.977594	-0.549974
O43678	O43678	NADH dehydrogenase [ubiquinone] 1 alpha subcomplex subunit 2	NDUA2_HUMAN	0.529167	2.14446	0.89413	1.23474	0.000954628	-0.00540257	0.302534	2.44905	0.935866	0.597672	2.01748
O43681	O43681	ATPase ASNA1	ASNA_HUMAN	1.61391	1.1797	1.04997	1.41677	0.882453	1.54518	0.833964	2.3552	1.76362	0.362413	2.10529
O43684	O43684	Mitotic checkpoint protein BUB3	BUB3_HUMAN	0.562529	1.07776	0.856216	1.08727	0.34045	0.720899	0.147355	1.54357	1.32359	0.355856	0.833838
O43684-2	O43684	Isoform 2 of Mitotic checkpoint protein BUB3	BUB3_HUMAN	2.45989	2.91372	1.91761	2.9238	3.02914	0.951912	NaN	4.26047	1.00493	NaN	3.56
O43688;O43688-2	O43688	Phospholipid phosphatase 2;Isoform 2 of Phospholipid phosphatase 2	PLPP2_HUMAN	NaN	NaN	NaN	-1.18448	NaN	NaN	NaN	NaN	NaN	NaN	NaN
O43692	O43692	Peptidase inhibitor 15	PI15_HUMAN	NaN	1.32406	NaN	NaN	NaN	NaN	NaN	NaN	NaN	NaN	NaN
O43707	O43707	Alpha-actinin-4	ACTN4_HUMAN	3.6453	3.484	4.63842	4.39179	4.04968	4.17908	3.6247	4.55489	5.33047	3.36587	3.75901
O43707-2	O43707	Isoform ACTN4ISO of Alpha-actinin-4	ACTN4_HUMAN	NaN	NaN	-1.47755	NaN	NaN	NaN	NaN	-1.15845	-1.44398	NaN	NaN
O43708	O43708	Maleylacetoacetate isomerase	MAAI_HUMAN	1.57537	-0.348508	1.34883	2.00405	-0.280266	1.31843	-0.105118	1.91965	1.35049	0.397043	1.44033
O43709;O43709-3	O43709	Probable 18S rRNA (guanine-N(7))-methyltransferase;Isoform 3 of Probable 18S rRNA (guanine-N(7))-methyltransferase	BUD23_HUMAN	-0.758587	-1.04335	-0.809198	-1.35602	-0.801682	-0.863706	NaN	0.00646782	0.213205	-1.90553	-0.824528
O43711	O43711	T-cell leukemia homeobox protein 3	TLX3_HUMAN	NaN	NaN	NaN	NaN	NaN	1.62238	NaN	1.48351	NaN	NaN	1.23686
O43716	O43716	Glutamyl-tRNA(Gln) amidotransferase subunit C, mitochondrial	GATC_HUMAN	1.47219	1.08005	0.692389	1.56274	2.10109	1.48104	-3.37867	0.73851	0.924335	0.754444	0.671854
O43719	O43719	HIV Tat-specific factor 1	HTSF1_HUMAN	0.0146236	0.400506	0.51769	0.025382	0.150643	0.554815	0.058486	0.970079	0.577587	-0.0123892	0.705849
O43731-2	O43731	Isoform 2 of ER lumen protein-retaining receptor 3	ERD23_HUMAN	-1.55496	NaN	NaN	NaN	-0.758818	-0.160728	NaN	-1.45686	-1.34355	NaN	NaN
O43734;O43734-2;O43734-5	O43734	Adapter protein CIKS;Isoform 2 of Adapter protein CIKS;Isoform 5 of Adapter protein CIKS	CIKS_HUMAN	-3.54437	NaN	NaN	-2.92741	-2.02709	-2.30537	NaN	-1.61677	NaN	NaN	-2.50423
O43739	O43739	Cytohesin-3	CYH3_HUMAN	-0.27547	-0.467628	-0.1226	-0.491302	-0.341972	0.132949	-1.81298	-0.119509	0.59312	-0.325053	-0.778131
O43741;O43741-2;Q9Y478	O43741	5'-AMP-activated protein kinase subunit beta-2;Isoform 2 of 5'-AMP-activated protein kinase subunit beta-2;5'-AMP-activated protein kinase subunit beta-1	AAKB2_HUMAN;AAKB2_HUMAN;AAKB1_HUMAN	-1.82181	-0.822093	-1.83452	-1.84754	-0.557816	-1.23319	NaN	-0.723447	-0.962949	-2.0299	-0.0722151
O43747	O43747	AP-1 complex subunit gamma-1	AP1G1_HUMAN	2.06425	1.95977	2.27497	2.53518	2.39707	2.7187	1.06131	2.43873	2.25922	1.48343	2.08821
O43747-2	O43747	Isoform 2 of AP-1 complex subunit gamma-1	AP1G1_HUMAN	-1.54714	-0.67449	-0.542427	-0.0546427	-1.54492	-0.217365	NaN	0.00599003	-0.424165	NaN	-1.50018
O43752	O43752	Syntaxin-6	STX6_HUMAN	0.495173	0.315305	-0.0754328	0.302368	0.72061	0.529849	-0.379441	1.2945	0.469835	0.882547	0.533073
O43759-2	O43759	Isoform 1B of Synaptogyrin-1	SNG1_HUMAN	-0.0133591	-0.579576	-1.7977	-1.44952	-1.21757	-0.907756	NaN	0.869161	NaN	-2.41004	-1.99583
O43760;O43760-2	O43760	Synaptogyrin-2;Isoform 2 of Synaptogyrin-2	SNG2_HUMAN	2.97181	1.81263	2.79006	2.61293	1.67595	2.51458	2.83806	2.20771	2.07198	2.60598	2.11328
O43761	O43761	Synaptogyrin-3	SNG3_HUMAN	NaN	NaN	NaN	NaN	NaN	-2.0776	NaN	NaN	-0.541761	NaN	NaN
O43765	O43765	Small glutamine-rich tetratricopeptide repeat-containing protein alpha	SGTA_HUMAN	0.0696859	0.0749216	0.318391	-0.146563	-0.00547791	0.378273	-0.238351	1.09974	0.306725	-0.785983	0.619818
O43766	O43766	Lipoyl synthase, mitochondrial	LIAS_HUMAN	NaN	-3.25151	NaN	NaN	NaN	-2.6104	NaN	0.401191	-0.106234	NaN	-1.9291
O43772	O43772	Mitochondrial carnitine/acylcarnitine carrier protein	MCAT_HUMAN	2.00508	1.18784	0.520056	1.84031	1.96448	1.67491	1.43888	2.36714	1.60142	1.15749	1.62017
O43776	O43776	Asparagine--tRNA ligase, cytoplasmic	SYNC_HUMAN	2.21188	2.96734	2.88284	2.60306	2.02734	2.52397	1.82566	3.93288	3.14599	2.10168	3.0731
O43790	O43790	Keratin, type II cuticular Hb6	KRT86_HUMAN	-0.951988	0.303968	-0.139956	4.01834	-1.42231	4.02145	4.25346	-0.770661	0.0993996	NaN	-0.768124
O43795	O43795	Unconventional myosin-Ib	MYO1B_HUMAN	0.472735	1.04131	1.61767	1.10742	1.54986	0.708666	0.505267	1.38867	0.948938	0.958532	0.375885
O43795-2	O43795	Isoform 2 of Unconventional myosin-Ib	MYO1B_HUMAN	NaN	NaN	-0.743423	NaN	NaN	NaN	NaN	NaN	NaN	NaN	NaN
O43805	O43805	Sjoegren syndrome nuclear autoantigen 1	SSNA1_HUMAN	-1.86618	-2.44784	NaN	-3.3292	-2.98131	-2.07429	-1.20865	-2.03363	-1.54016	-1.56203	-3.65223
O43808	O43808	Peroxisomal membrane protein PMP34	PM34_HUMAN	-0.4189	-0.86629	-0.461271	0.453395	1.4211	-0.589697	7.88215	1.62634	1.64193	0.818888	7.34167
O43809	O43809	Cleavage and polyadenylation specificity factor subunit 5	CPSF5_HUMAN	0.977947	1.6728	1.33224	0.974544	1.09452	1.4072	1.16094	1.62204	1.7506	0.741593	1.32809
O43813	O43813	LanC-like protein 1	LANC1_HUMAN	0.968637	0.700024	0.775995	1.50772	1.21273	0.913875	1.21207	1.35028	0.76934	0.875366	0.568333
O43815	O43815	Striatin	STRN_HUMAN	0.12732	0.158994	0.188202	0.237551	1.52278	0.0624208	1.66511	0.275093	-0.130392	-0.352987	-0.276903
O43818	O43818	U3 small nucleolar RNA-interacting protein 2	U3IP2_HUMAN	-0.237266	0.581491	0.40837	-0.119452	0.182	0.550225	-1.32867	0.777947	0.931522	-1.01449	0.479534
O43819	O43819	Protein SCO2 homolog, mitochondrial	SCO2_HUMAN	0.925072	1.27659	0.267093	-0.731159	1.13373	0.157726	-0.196383	0.52978	0.510424	-0.769657	0.202736
O43822;O43822-3;O43822-4	O43822	Protein C21orf2;Isoform 3 of Protein C21orf2;Isoform 4 of Protein C21orf2	CU002_HUMAN	NaN	-0.206397	NaN	-1.23735	-0.954693	-0.908785	NaN	-1.15379	NaN	NaN	-1.95864
O43823	O43823	A-kinase anchor protein 8	AKAP8_HUMAN	-0.78017	1.26742	-0.48921	0.0820427	-0.336592	0.08636	1.08771	-0.679695	-0.128066	-1.07642	-0.58205
O43824	O43824	Putative GTP-binding protein 6	GTPB6_HUMAN	-1.46748	-1.20586	-0.945326	-1.50553	-1.26137	-1.56771	NaN	-1.38202	-1.25058	NaN	-0.18878
O43826;O43826-2	O43826	Glucose-6-phosphate exchanger SLC37A4;Isoform 2 of Glucose-6-phosphate exchanger SLC37A4	G6PT1_HUMAN	0.330315	-1.28992	NaN	0.0689416	NaN	-0.885326	NaN	-1.08778	1.28273	NaN	NaN
O43829	O43829	Zinc finger and BTB domain-containing protein 14	ZBT14_HUMAN	NaN	NaN	NaN	NaN	NaN	-3.15331	NaN	-1.92765	-3.46388	NaN	NaN
O43837	O43837	Isocitrate dehydrogenase [NAD] subunit beta, mitochondrial	IDH3B_HUMAN	1.60509	1.43372	3.26865	1.81849	1.13	1.61674	1.42299	2.04159	2.32075	0.679974	1.7035
O43847-2	O43847	Isoform 2 of Nardilysin	NRDC_HUMAN	0.118596	0.380737	1.3468	0.751515	0.0887718	0.730572	0.164207	1.10743	0.609806	0.41027	0.499439
O43852;O43852-3	O43852	Calumenin;Isoform 3 of Calumenin	CALU_HUMAN	3.34746	3.61819	2.91981	2.34897	3.12213	5.02317	2.33055	4.09074	3.05432	2.42381	3.13049
O43861;O43861-2	O43861	Probable phospholipid-transporting ATPase IIB;Isoform 2 of Probable phospholipid-transporting ATPase IIB	ATP9B_HUMAN	-1.32409	-1.15	-1.63645	-1.00677	-1.20301	-1.0645	-1.44605	-0.786022	-1.02524	-1.17766	-2.50253
O43865;O43865-2	O43865	S-adenosylhomocysteine hydrolase-like protein 1;Isoform 2 of S-adenosylhomocysteine hydrolase-like protein 1	SAHH2_HUMAN	1.53	1.37734	1.49064	1.62504	1.09566	2.15238	1.59133	2.65295	1.29033	1.50628	1.42856
O43866	O43866	CD5 antigen-like	CD5L_HUMAN	0.0974932	0.309969	3.67341	1.13283	-0.670877	-1.29512	0.914947	-0.512669	2.05529	-0.929234	0.147993
O43896	O43896	Kinesin-like protein KIF1C	KIF1C_HUMAN	-0.982613	-1.45843	-1.61591	-1.24051	-1.4477	-1.86219	NaN	-0.938619	-1.66429	NaN	-1.68508
O43903	O43903	Growth arrest-specific protein 2	GAS2_HUMAN	NaN	NaN	NaN	NaN	NaN	-2.02839	NaN	-2.55911	NaN	NaN	-3.38597
O43909	O43909	Exostosin-like 3	EXTL3_HUMAN	NaN	NaN	NaN	NaN	NaN	NaN	NaN	-3.24261	0.280326	NaN	NaN
O43913;O43913-2	O43913	Origin recognition complex subunit 5;Isoform 2 of Origin recognition complex subunit 5	ORC5_HUMAN	-1.74745	-1.83907	-1.73264	-1.94699	-2.92207	-1.68709	-1.87366	-1.70919	-0.963486	NaN	2.67539
O43914;O43914-2;O43914-3	O43914	TYRO protein tyrosine kinase-binding protein;Isoform 2 of TYRO protein tyrosine kinase-binding protein;Isoform 3 of TYRO protein tyrosine kinase-binding protein	TYOBP_HUMAN	0.553305	-0.669255	-1.16017	-0.70489	-0.15065	-0.924036	NaN	-1.63425	-1.84522	NaN	-0.748701
O43920	O43920	NADH dehydrogenase [ubiquinone] iron-sulfur protein 5	NDUS5_HUMAN	0.941893	1.93311	1.35492	0.874172	0.0593033	0.825301	0.655609	2.8003	0.831857	0.794674	1.54739
O43924	O43924	Retinal rod rhodopsin-sensitive cGMP 3',5'-cyclic phosphodiesterase subunit delta	PDE6D_HUMAN	-0.161354	-0.634374	-1.25636	-0.90237	-1.13882	0.113647	-1.11208	-0.478385	-1.45267	-0.72169	-1.11886
O43929	O43929	Origin recognition complex subunit 4	ORC4_HUMAN	-2.328	-2.07149	-1.58222	-1.90268	-2.0077	-1.51969	-2.17964	-1.66188	-1.18099	-2.10801	-2.27297
O43933	O43933	Peroxisome biogenesis factor 1	PEX1_HUMAN	-1.76461	-1.89513	-1.84588	-1.43419	-2.33735	-1.27557	NaN	-0.920044	-1.62346	-2.00405	-0.906466
O60216	O60216	Double-strand-break repair protein rad21 homolog	RAD21_HUMAN	-0.417742	0.303115	-0.0835238	-0.166317	-0.5063	0.171477	-1.00636	0.737712	0.72883	-0.457837	0.365411
O60218	O60218	Aldo-keto reductase family 1 member B10	AK1BA_HUMAN	-0.476935	1.18769	1.25359	1.36102	1.33478	0.049593	0.804131	NaN	1.26211	0.894083	1.24209
O60220	O60220	Mitochondrial import inner membrane translocase subunit Tim8 A	TIM8A_HUMAN	0.907201	-0.922544	-0.432713	-0.851379	-1.10201	-0.96693	-1.55572	-0.184156	-0.693744	NaN	-0.0239429
O60231	O60231	Pre-mRNA-splicing factor ATP-dependent RNA helicase DHX16	DHX16_HUMAN	0.121153	0.316037	1.13451	0.372805	1.2495	0.337061	-1.15917	0.75402	0.624021	-0.297091	0.515706
O60232	O60232	Sjoegren syndrome/scleroderma autoantigen 1	SSA27_HUMAN	-0.809057	-0.70477	0.174902	0.807926	1.49701	-0.0826921	-0.410969	-0.440288	-0.220919	-0.396128	0.26918
O60234	O60234	Glia maturation factor gamma	GMFG_HUMAN	-0.0127134	-0.755461	-0.389988	-0.388797	-1.71852	-0.401609	0.032423	-1.1556	-1.21252	0.329327	-0.580824
O60235	O60235	Transmembrane protease serine 11D	TM11D_HUMAN	NaN	NaN	0.568921	-1.44792	-0.782494	-3.44239	NaN	NaN	-2.59293	NaN	-2.21272
O60237;O60237-4;O60237-6	O60237	Protein phosphatase 1 regulatory subunit 12B;Isoform 4 of Protein phosphatase 1 regulatory subunit 12B;Isoform 6 of Protein phosphatase 1 regulatory subunit 12B	MYPT2_HUMAN	-1.36728	-1.79401	-0.603148	-2.39295	2.17973	NaN	-1.4704	0.107849	-1.86197	-0.354849	-1.84087
O60239	O60239	SH3 domain-binding protein 5	3BP5_HUMAN	NaN	0.133062	NaN	NaN	NaN	-0.698915	NaN	-2.31033	NaN	NaN	NaN
O60240	O60240	Perilipin-1	PLIN1_HUMAN	NaN	NaN	NaN	NaN	-0.44286	-3.27133	-2.17357	NaN	NaN	NaN	-1.11488
O60244	O60244	Mediator of RNA polymerase II transcription subunit 14	MED14_HUMAN	1.03248	1.47124	0.828419	1.44682	1.93889	1.95662	-0.573026	1.97358	2.11841	1.92378	1.64412
O60245;O60245-2	O60245	Protocadherin-7;Isoform B of Protocadherin-7	PCDH7_HUMAN	-0.290069	-1.32906	-0.994894	-1.11545	-0.48447	-0.355721	-1.66538	1.8301	-0.939024	-2.02106	-1.18855
O60256	O60256	Phosphoribosyl pyrophosphate synthase-associated protein 2	KPRB_HUMAN	0.365246	-0.0141325	0.0877771	0.412075	0.160873	0.402002	-0.206475	1.10666	0.298743	0.107318	0.251131
O60259;O60259-2;O60259-3	O60259	Kallikrein-8;Isoform 2 of Kallikrein-8;Isoform 3 of Kallikrein-8	KLK8_HUMAN	NaN	NaN	-0.879237	0.332393	0.39882	NaN	-1.44569	NaN	-2.90228	-0.265889	NaN
O60264	O60264	SWI/SNF-related matrix-associated actin-dependent regulator of chromatin subfamily A member 5	SMCA5_HUMAN	0.302389	0.840669	0.403172	0.171511	0.528927	0.758053	-0.419088	1.32742	1.44679	0.0407715	0.925732
O60266	O60266	Adenylate cyclase type 3	ADCY3_HUMAN	-0.960568	-2.05445	NaN	-1.7478	NaN	-1.62171	NaN	-2.8489	NaN	NaN	-2.01782
O60268;O60268-2;O60268-3	O60268	Uncharacterized protein KIAA0513;Isoform 2 of Uncharacterized protein KIAA0513;Isoform 3 of Uncharacterized protein KIAA0513	K0513_HUMAN	NaN	NaN	NaN	-2.62793	NaN	0.294045	NaN	-2.36288	NaN	NaN	0.532185
O60271;O60271-4	O60271	C-Jun-amino-terminal kinase-interacting protein 4;Isoform 4 of C-Jun-amino-terminal kinase-interacting protein 4	JIP4_HUMAN	0.619719	0.911729	0.516907	1.0437	1.75931	0.768483	0.480398	0.8751	0.359285	0.738796	0.706591
O60271-9	O60271	Isoform 6 of C-Jun-amino-terminal kinase-interacting protein 4	JIP4_HUMAN	NaN	0.501648	0.148613	0.25634	1.85589	1.00276	NaN	1.22833	0.172622	0.0236902	0.448453
O60279	O60279	Sushi domain-containing protein 5	SUSD5_HUMAN	NaN	NaN	NaN	NaN	-1.22599	NaN	NaN	NaN	NaN	NaN	NaN
O60281	O60281	Zinc finger protein 292	ZN292_HUMAN	NaN	NaN	NaN	NaN	NaN	NaN	NaN	NaN	0.0715837	NaN	NaN
O60287	O60287	Nucleolar pre-ribosomal-associated protein 1	NPA1P_HUMAN	-0.971921	-0.529101	-0.226661	-0.389956	0.582394	-1.25627	NaN	-1.30029	0.306089	1.46417	0.74649
O60291;O60291-2	O60291	E3 ubiquitin-protein ligase MGRN1;Isoform 2 of E3 ubiquitin-protein ligase MGRN1	MGRN1_HUMAN	-1.61906	-1.15761	-1.5915	-1.64402	-1.88944	-1.33322	-1.47414	-0.481517	-1.67763	NaN	-1.71798
O60292	O60292	Signal-induced proliferation-associated 1-like protein 3	SI1L3_HUMAN	NaN	NaN	NaN	NaN	NaN	NaN	NaN	-1.69589	-1.96492	NaN	NaN
O60293;O60293-2	O60293	Zinc finger C3H1 domain-containing protein;Isoform 2 of Zinc finger C3H1 domain-containing protein	ZC3H1_HUMAN	-3.45427	-1.76329	-4.65117	0.121269	-2.82097	NaN	NaN	-2.45961	-1.92214	NaN	-0.993291
O60294	O60294	tRNA wybutosine-synthesizing protein 4	TYW4_HUMAN	-0.889857	-0.391179	-0.440968	-1.02568	-2.41513	-1.72867	NaN	-1.0132	-0.929712	1.57899	-1.30682
O60296	O60296	Trafficking kinesin-binding protein 2	TRAK2_HUMAN	NaN	1.81572	NaN	0.625963	0.653796	0.957482	NaN	1.05144	0.866437	NaN	NaN
O60306	O60306	RNA helicase aquarius	AQR_HUMAN	-0.00655746	0.506232	0.512548	0.719274	0.0681114	0.0212507	-1.14048	0.599732	1.06998	0.838997	0.213129
O60307	O60307	Microtubule-associated serine/threonine-protein kinase 3	MAST3_HUMAN	NaN	NaN	NaN	NaN	NaN	-1.17617	NaN	NaN	NaN	NaN	-1.89325
O60308;O60308-3	O60308	Centrosomal protein of 104 kDa;Isoform 3 of Centrosomal protein of 104 kDa	CE104_HUMAN	NaN	NaN	NaN	NaN	NaN	NaN	NaN	-3.05399	NaN	NaN	NaN
O60313-10;O60313-2;O60313-9	O60313	Isoform 4 of Dynamin-like 120 kDa protein, mitochondrial;Isoform 2 of Dynamin-like 120 kDa protein, mitochondrial;Isoform 3 of Dynamin-like 120 kDa protein, mitochondrial	OPA1_HUMAN	1.76806	1.4774	1.20638	0.933677	-0.368936	2.28368	0.775926	1.70515	1.57642	0.836054	1.6578
O60315;O60315-2	O60315	Zinc finger E-box-binding homeobox 2;Isoform 2 of Zinc finger E-box-binding homeobox 2	ZEB2_HUMAN	-1.12539	0.173196	-1.25651	-0.828387	-0.792107	-1.06575	-0.899378	-1.23072	-0.188692	-1.13652	-0.624157
O60318	O60318	Germinal-center associated nuclear protein	GANP_HUMAN	-1.85045	-0.986104	-1.51521	-2.15724	-1.9993	-1.20359	-1.87401	-1.25718	-1.25447	-1.80365	-1.18581
O60331;O60331-2;O60331-3;O60331-4	O60331	Phosphatidylinositol 4-phosphate 5-kinase type-1 gamma;Isoform 2 of Phosphatidylinositol 4-phosphate 5-kinase type-1 gamma;Isoform 3 of Phosphatidylinositol 4-phosphate 5-kinase type-1 gamma;Isoform 4 of Phosphatidylinositol 4-phosphate 5-kinase type-1 gamma	PI51C_HUMAN	-1.75555	NaN	NaN	NaN	NaN	-1.70986	NaN	-1.45042	NaN	NaN	NaN
O60333;O60333-2;O60333-4	O60333	Kinesin-like protein KIF1B;Isoform 2 of Kinesin-like protein KIF1B;Isoform 4 of Kinesin-like protein KIF1B	KIF1B_HUMAN	-0.70468	-1.12327	0.351353	-0.679798	-1.29221	-0.578498	-1.41344	-0.882977	-0.11853	0.0931892	-1.18629
O60333-3	O60333	Isoform 3 of Kinesin-like protein KIF1B	KIF1B_HUMAN	NaN	NaN	-2.73764	NaN	-2.57814	NaN	NaN	-2.91388	-2.5908	NaN	NaN
O60336;O60336-6	O60336	Mitogen-activated protein kinase-binding protein 1;Isoform 6 of Mitogen-activated protein kinase-binding protein 1	MABP1_HUMAN	NaN	-1.60662	-2.13415	-2.05485	-2.08234	-1.8953	NaN	1.3707	-2.55437	NaN	-1.48719
O60337;O60337-5	O60337	E3 ubiquitin-protein ligase MARCH6;Isoform 2 of E3 ubiquitin-protein ligase MARCH6	MARH6_HUMAN	NaN	NaN	NaN	-1.80285	NaN	-1.79296	NaN	-0.94566	-1.37511	NaN	NaN
O60341;O60341-2	O60341	Lysine-specific histone demethylase 1A;Isoform 2 of Lysine-specific histone demethylase 1A	KDM1A_HUMAN	0.344925	0.0167084	-0.0930462	-0.320219	-0.892216	0.0713987	-1.10322	0.90259	0.375383	-0.952976	-0.38356
O60343;O60343-2;O60343-3	O60343	TBC1 domain family member 4;Isoform 2 of TBC1 domain family member 4;Isoform 3 of TBC1 domain family member 4	TBCD4_HUMAN	-0.0725107	-0.286349	-0.0310583	0.359421	-0.952797	-0.207041	0.793398	0.358719	0.774678	-0.702726	3.33851
O60346	O60346	PH domain leucine-rich repeat-containing protein phosphatase 1	PHLP1_HUMAN	-2.22645	-0.600042	-2.26762	NaN	NaN	-2.04601	NaN	-1.0182	NaN	NaN	NaN
O60353;O60353-2	O60353	Frizzled-6;Isoform 2 of Frizzled-6	FZD6_HUMAN	-1.21848	-0.301353	-2.25766	-1.83211	-1.63317	-1.17994	-0.977938	-1.94135	-1.31287	-1.3188	-1.62501
O60356;O60356-2	O60356	Nuclear protein 1;Isoform 2 of Nuclear protein 1	NUPR1_HUMAN	-0.455274	NaN	-2.30436	-2.13768	-1.00994	NaN	-2.21344	-2.26908	-0.976753	NaN	-2.33245
O60381;O60381-2;O60381-3	O60381	HMG box-containing protein 1;Isoform 2 of HMG box-containing protein 1;Isoform 3 of HMG box-containing protein 1	HBP1_HUMAN	NaN	NaN	NaN	NaN	NaN	NaN	NaN	-1.95809	NaN	NaN	NaN
O60427	O60427	Fatty acid desaturase 1	FADS1_HUMAN	NaN	NaN	NaN	NaN	-0.172805	NaN	NaN	-1.74868	-1.25479	NaN	-0.795208
O60437	O60437	Periplakin	PEPL_HUMAN	-0.27152	0.058403	2.4545	2.42023	1.19696	-0.144565	1.69354	-1.7174	0.239133	1.51803	-0.675537
O60443	O60443	Gasdermin-E	GSDME_HUMAN	2.66749	-0.0225868	0.29381	0.851025	-0.977905	0.209114	-1.03782	-1.03562	1.83867	0.523823	0.199387
O60447-2	O60447	Isoform 2 of Ecotropic viral integration site 5 protein homolog	EVI5_HUMAN	0.288968	NaN	NaN	NaN	NaN	-2.84919	NaN	-0.878504	1.84568	NaN	-3.49576
O60449;O60449-2;O60449-3	O60449	Lymphocyte antigen 75;Isoform 2 of Lymphocyte antigen 75;Isoform 3 of Lymphocyte antigen 75	LY75_HUMAN	-1.70934	-1.66473	-3.16864	-1.59597	-3.21935	-2.17077	NaN	NaN	-3.42226	-1.45443	-2.36946
O60462-3	O60462	Isoform A17 of Neuropilin-2	NRP2_HUMAN	-0.455482	-0.688082	0.988605	0.052742	-0.090621	1.3563	-1.64659	0.692497	0.518017	-0.868773	0.401541
O60476	O60476	Mannosyl-oligosaccharide 1,2-alpha-mannosidase IB	MA1A2_HUMAN	-1.15374	-1.10168	-0.833635	-1.23477	-1.33168	-0.321638	-1.31219	-0.355773	-0.901698	-1.28875	-0.920108
O60478	O60478	Integral membrane protein GPR137B	G137B_HUMAN	0.118405	-1.34475	-1.03379	-1.12713	-0.511177	0.0792418	-1.20394	0.383023	-0.576434	-2.2082	-0.953696
O60486	O60486	Plexin-C1	PLXC1_HUMAN	0.869711	-0.236836	-0.219923	0.967417	-1.69476	0.620731	-0.303596	0.836802	0.551315	0.212723	0.0195036
O60487	O60487	Myelin protein zero-like protein 2	MPZL2_HUMAN	-2.77612	-1.02923	-0.151803	0.638398	-0.590991	NaN	-0.368375	NaN	-0.857176	NaN	NaN
O60488;O60488-2	O60488	Long-chain-fatty-acid--CoA ligase 4;Isoform Short of Long-chain-fatty-acid--CoA ligase 4	ACSL4_HUMAN	-0.146209	-0.221427	0.444583	0.0649033	-0.119055	1.08025	-0.804519	0.538216	1.17909	-0.702187	0.518808
O60493	O60493	Sorting nexin-3	SNX3_HUMAN	3.46041	2.38192	2.74011	2.80962	2.26052	2.92245	1.71933	3.76796	2.64785	1.95248	2.89359
O60496	O60496	Docking protein 2	DOK2_HUMAN	-0.310032	-0.971412	-1.30059	-0.585258	0.55265	-0.880012	-0.858244	-1.33937	-2.16745	-0.335573	-0.168643
O60499	O60499	Syntaxin-10	STX10_HUMAN	-0.950734	-0.622399	-0.90889	-1.11621	-0.391497	-0.69815	-1.96834	-0.11473	-0.265713	-0.0409794	-0.493
O60502;O60502-4	O60502	Protein O-GlcNAcase;Isoform 4 of Protein O-GlcNAcase	OGA_HUMAN	-0.118536	-0.415797	-0.340858	-0.159354	-1.04138	-0.888703	-0.553882	1.0367	0.0523825	-0.146322	-0.0248041
O60503	O60503	Adenylate cyclase type 9	ADCY9_HUMAN	NaN	NaN	NaN	-0.880494	NaN	-1.5034	NaN	-1.42286	NaN	NaN	NaN
O60504	O60504	Vinexin	VINEX_HUMAN	4.54307	1.26714	1.04623	0.623886	3.94652	3.03935	0.793582	1.26318	2.43241	3.57652	-0.482965
O60506	O60506	Heterogeneous nuclear ribonucleoprotein Q	HNRPQ_HUMAN	2.52954	3.03722	2.36164	2.89593	2.84351	3.04073	1.74377	3.43324	2.89238	1.93647	2.56152
O60507	O60507	Protein-tyrosine sulfotransferase 1	TPST1_HUMAN	NaN	NaN	NaN	-0.488209	NaN	-0.402228	NaN	-0.485687	-0.278378	NaN	-0.879972
O60508	O60508	Pre-mRNA-processing factor 17	PRP17_HUMAN	-0.0633698	0.113771	-0.719013	-0.4204	-0.562158	-0.43832	0.58596	-0.358456	-0.161556	1.21442	-0.0265331
O60512	O60512	Beta-1,4-galactosyltransferase 3	B4GT3_HUMAN	-2.29745	NaN	-1.73559	-1.9689	-1.70646	-1.04256	-2.57863	-1.58273	-1.57342	NaN	-1.38484
O60513	O60513	Beta-1,4-galactosyltransferase 4	B4GT4_HUMAN	NaN	NaN	NaN	NaN	NaN	-1.33104	NaN	NaN	NaN	NaN	NaN
O60518	O60518	Ran-binding protein 6	RNBP6_HUMAN	-0.940486	NaN	-0.868348	-1.44378	NaN	NaN	NaN	-0.914343	-0.441977	NaN	-1.70018
O60524;O60524-3;O60524-5	O60524	Nuclear export mediator factor NEMF;Isoform 3 of Nuclear export mediator factor NEMF;Isoform 5 of Nuclear export mediator factor NEMF	NEMF_HUMAN	-0.194708	-0.0659151	0.209644	0.00298691	-0.221091	0.63418	-1.00841	0.208537	0.0823088	-1.17868	0.249218
O60547	O60547	GDP-mannose 4,6 dehydratase	GMDS_HUMAN	1.01705	1.07065	0.0312128	0.59212	-0.777592	1.11883	-0.0995798	0.537301	-1.10113	0.232497	0.519883
O60548	O60548	Forkhead box protein D2	FOXD2_HUMAN	NaN	NaN	NaN	NaN	NaN	NaN	NaN	-3.80779	NaN	NaN	-1.12082
O60551	O60551	Glycylpeptide N-tetradecanoyltransferase 2	NMT2_HUMAN	-0.71871	-0.686555	-1.45701	-0.723122	0.548164	-1.46302	-1.14125	-1.8253	-4.53283	-0.247209	NaN
O60563	O60563	Cyclin-T1	CCNT1_HUMAN	0.268114	-0.382783	-1.21329	0.15167	-0.52289	-1.11298	NaN	-0.998059	-0.328934	-1.01261	0.455526
O60566;O60566-3	O60566	Mitotic checkpoint serine/threonine-protein kinase BUB1 beta;Isoform 3 of Mitotic checkpoint serine/threonine-protein kinase BUB1 beta	BUB1B_HUMAN	NaN	NaN	NaN	1.83127	NaN	0.104692	NaN	0.362319	0.641819	NaN	1.28138
O60568	O60568	Procollagen-lysine,2-oxoglutarate 5-dioxygenase 3	PLOD3_HUMAN	2.08339	1.92669	2.21065	1.26669	1.53216	1.90607	0.990127	3.56396	2.79143	0.746239	3.15584	+	0.00288573	1.46867	4.22761
O60573	O60573	Eukaryotic translation initiation factor 4E type 2	IF4E2_HUMAN	-3.60393	-2.7389	-1.68054	-1.65062	-2.65366	-2.5341	3.3105	1.6422	-0.703135	NaN	NaN
O60583;O60583-2	O60583	Cyclin-T2;Isoform 2 of Cyclin-T2	CCNT2_HUMAN	-1.21895	-1.16405	-1.88193	-1.28897	-1.8335	-1.40701	-0.684946	-1.43968	-2.10228	-0.952567	-1.94976
O60603	O60603	Toll-like receptor 2	TLR2_HUMAN	-1.06903	-1.46483	0.436485	-1.4535	NaN	-1.92594	NaN	-0.903292	NaN	-0.918124	-0.533056
O60610	O60610	Protein diaphanous homolog 1	DIAP1_HUMAN	0.82595	0.791194	1.32478	1.31596	0.316078	0.497188	0.713236	0.718039	1.50867	1.15393	1.19993
O60610-2;O60610-3	O60610	Isoform 2 of Protein diaphanous homolog 1;Isoform 3 of Protein diaphanous homolog 1	DIAP1_HUMAN	-0.684467	NaN	-1.64084	-1.05399	NaN	-1.07696	NaN	-1.34742	-1.77662	-1.38093	-0.20439
O60613	O60613	Selenoprotein F	SEP15_HUMAN	1.25895	0.93955	0.687992	0.853613	0.805925	1.69028	0.0883627	1.66918	0.953999	0.275311	1.47176
O60637;O60637-3	O60637	Tetraspanin-3;Isoform 3 of Tetraspanin-3	TSN3_HUMAN	-0.213102	0.918591	-0.205111	1.53571	-0.340011	0.430107	-0.2832	1.03818	-0.166685	-0.0755014	-0.339025
O60645;O60645-2;O60645-3	O60645	Exocyst complex component 3;Isoform 2 of Exocyst complex component 3;Isoform 3 of Exocyst complex component 3	EXOC3_HUMAN	0.989321	1.55805	0.0414295	0.435544	0.0235624	0.371334	0.121882	1.0213	0.344874	0.0085392	3.86732
O60658;O60658-2	O60658	High affinity cAMP-specific and IBMX-insensitive 3',5'-cyclic phosphodiesterase 8A;Isoform 2 of High affinity cAMP-specific and IBMX-insensitive 3',5'-cyclic phosphodiesterase 8A	PDE8A_HUMAN	0.0103698	NaN	NaN	NaN	-0.701844	-0.896071	NaN	-0.613462	-0.989168	NaN	-2.37127
O60664;O60664-3;O60664-4	O60664	Perilipin-3;Isoform 3 of Perilipin-3;Isoform 4 of Perilipin-3	PLIN3_HUMAN	2.59208	1.96309	2.44721	2.2108	1.88483	2.42254	1.57028	2.54925	2.2908	2.00804	2.31621	+	0.00280489	0.511704	4.24849
O60671;O60671-2;O60671-3	O60671	Cell cycle checkpoint protein RAD1;Isoform 2 of Cell cycle checkpoint protein RAD1;Isoform 3 of Cell cycle checkpoint protein RAD1	RAD1_HUMAN	-2.46784	-1.17566	-1.95043	-2.62793	-1.98149	-2.43181	NaN	-2.5047	-1.84058	NaN	NaN
O60674	O60674	Tyrosine-protein kinase JAK2	JAK2_HUMAN	-1.22458	NaN	NaN	-1.2219	NaN	NaN	NaN	-2.11443	-2.38815	NaN	-1.64839
O60675	O60675	Transcription factor MafK	MAFK_HUMAN	-0.513913	-0.905746	-0.397904	-1.80338	-1.32808	-1.82841	-1.07048	-0.655617	-0.323577	-1.23822	-0.868432	+	0.00406145	0.717292	3.98004
O60678;O60678-2	O60678	Protein arginine N-methyltransferase 3;Isoform 2 of Protein arginine N-methyltransferase 3	ANM3_HUMAN	-0.952535	-0.83664	-0.549152	-0.411541	-0.690425	0.239008	-0.567125	-0.317389	-0.839111	-0.878004	-0.486399
O60683	O60683	Peroxisome biogenesis factor 10	PEX10_HUMAN	-1.79087	-3.11941	NaN	NaN	NaN	-2.13647	NaN	-1.5794	-2.00091	NaN	-1.04067
O60684	O60684	Importin subunit alpha-7	IMA7_HUMAN	0.247316	0.152314	0.774228	0.759706	1.06368	0.886607	-0.173971	1.33012	0.686983	-0.492287	0.798697
O60687	O60687	Sushi repeat-containing protein SRPX2	SRPX2_HUMAN	-0.191966	-0.51159	0.685738	-0.989281	-1.1212	-1.41438	1.48339	-0.582493	1.0124	-0.603842	-0.828455
O60701	O60701	UDP-glucose 6-dehydrogenase	UGDH_HUMAN	1.55349	1.73563	3.13188	1.4931	1.82216	3.59227	1.52001	2.00905	2.33076	2.16837	1.4105
O60704	O60704	Protein-tyrosine sulfotransferase 2	TPST2_HUMAN	-0.844007	-0.813823	-0.720823	-0.44314	-0.100161	-1.54261	NaN	-0.2125	-1.64015	-1.82073	-1.26545
O60711	O60711	Leupaxin	LPXN_HUMAN	-0.241503	-0.635729	0.494106	-0.0854931	-1.92634	1.44989	-0.363894	-0.868573	-1.34667	-0.541565	-0.144338
O60716-5	O60716	Isoform 1A of Catenin delta-1	CTND1_HUMAN	2.54294	2.01097	2.83638	3.22451	4.31545	2.64039	2.42004	2.40174	2.66285	2.15769	1.63983
O60725	O60725	Protein-S-isoprenylcysteine O-methyltransferase	ICMT_HUMAN	0.669385	1.35855	0.707988	0.32723	-0.18285	1.74749	0.00247002	0.845034	1.1229	0.00419235	0.680541
O60732	O60732	Melanoma-associated antigen C1	MAGC1_HUMAN	-2.79456	NaN	NaN	NaN	NaN	NaN	NaN	1.95335	NaN	NaN	NaN
O60749	O60749	Sorting nexin-2	SNX2_HUMAN	2.09054	1.63318	1.52158	1.60215	1.83442	1.94526	1.22403	2.05467	1.55518	1.49089	2.32363
O60759;O60759-2	O60759	Cytohesin-interacting protein;Isoform 2 of Cytohesin-interacting protein	CYTIP_HUMAN	-2.41497	NaN	NaN	-3.64587	NaN	NaN	NaN	NaN	NaN	NaN	NaN
O60760	O60760	Hematopoietic prostaglandin D synthase	HPGDS_HUMAN	-1.4451	NaN	NaN	-2.72292	NaN	NaN	NaN	-2.01232	-5.72828	NaN	NaN
O60762	O60762	Dolichol-phosphate mannosyltransferase subunit 1	DPM1_HUMAN	0.485006	0.40661	-0.0101805	-0.190334	0.214252	-0.364378	-0.394241	1.61201	0.652298	-0.0389128	1.36464
O60763	O60763	General vesicular transport factor p115	USO1_HUMAN	1.7669	1.98517	2.7867	1.50516	1.65734	3.24827	1.04263	2.0258	2.31412	1.23405	1.84165
O60779;O60779-2	O60779	Thiamine transporter 1;Isoform 2 of Thiamine transporter 1	S19A2_HUMAN	NaN	NaN	-1.37616	-1.68608	-0.525202	-0.795236	NaN	-2.14527	-2.17611	NaN	NaN
O60783	O60783	28S ribosomal protein S14, mitochondrial	RT14_HUMAN	0.110811	0.0740156	-0.340873	-0.024601	-0.754948	0.349236	-0.127364	0.304328	-0.110584	-0.675415	-0.450753
O60784;O60784-2	O60784	Target of Myb protein 1;Isoform 2 of Target of Myb protein 1	TOM1_HUMAN	1.9951	0.899981	0.584092	1.49923	1.63866	1.35983	0.335779	2.34689	1.29824	1.15221	0.921935
O60825	O60825	6-phosphofructo-2-kinase/fructose-2,6-bisphosphatase 2	F262_HUMAN	-1.44257	-1.78864	-0.605369	-1.07933	-0.663314	-1.43962	-3.05878	-0.0410004	-0.978371	NaN	-1.57514
O60825-2	O60825	Isoform 2 of 6-phosphofructo-2-kinase/fructose-2,6-bisphosphatase 2	F262_HUMAN	-0.103308	0.420744	1.11152	0.903008	0.88542	0.686332	-0.205996	1.64698	0.69886	0.312704	0.555119
O60826	O60826	Coiled-coil domain-containing protein 22	CCD22_HUMAN	0.806878	-0.16686	0.199046	0.423544	-0.114491	0.237831	-0.291283	1.08498	0.330712	-0.140486	0.18576
O60828	O60828	Polyglutamine-binding protein 1	PQBP1_HUMAN	0.354758	0.524778	0.542372	0.0459423	0.506451	0.440095	-0.444409	1.40224	0.870862	-0.311826	0.849886
O60830;O60830-2	O60830	Mitochondrial import inner membrane translocase subunit Tim17-B;Isoform 2 of Mitochondrial import inner membrane translocase subunit Tim17-B	TI17B_HUMAN	0.49534	0.528544	-0.199087	0.277283	NaN	1.40864	NaN	0.14173	-0.471251	NaN	-0.66906
O60831	O60831	PRA1 family protein 2	PRAF2_HUMAN	0.443339	0.988992	0.643045	0.501064	0.722823	1.35386	-0.106168	2.6397	0.551571	0.19883	1.1769
O60832;O60832-2	O60832	H/ACA ribonucleoprotein complex subunit DKC1;Isoform 3 of H/ACA ribonucleoprotein complex subunit DKC1	DKC1_HUMAN	1.26823	1.80089	1.15775	1.00368	1.01618	1.26466	0.491602	1.93728	1.13767	0.681376	1.50629
O60841	O60841	Eukaryotic translation initiation factor 5B	IF2P_HUMAN	0.603992	0.73777	1.07521	0.830566	0.246693	1.40702	0.198207	1.22791	1.19838	0.151291	0.872461
O60858;O60858-2;O60858-3	O60858	E3 ubiquitin-protein ligase TRIM13;Isoform 2 of E3 ubiquitin-protein ligase TRIM13;Isoform 3 of E3 ubiquitin-protein ligase TRIM13	TRI13_HUMAN	NaN	NaN	-4.00399	-3.55631	NaN	-2.49296	NaN	-2.21987	-3.05191	NaN	NaN
O60861-4	O60861	Isoform 4 of Growth arrest-specific protein 7	GAS7_HUMAN	0.998502	1.05763	1.3305	0.0684776	0.377767	1.37266	0.175569	2.29378	0.333397	0.187649	0.722477
O60869	O60869	Endothelial differentiation-related factor 1	EDF1_HUMAN	-0.583246	-2.09144	-1.45591	-2.01923	-2.17593	-3.2315	NaN	-1.75888	-1.82496	NaN	-1.36001
O60870	O60870	DNA/RNA-binding protein KIN17	KIN17_HUMAN	-2.90129	-2.1975	NaN	-1.36342	-2.48125	-2.49077	NaN	-1.97878	-0.831059	-3.82674	-2.52991
O60879-2	O60879	Isoform 2 of Protein diaphanous homolog 2	DIAP2_HUMAN	-1.27077	-1.07296	-1.524	-1.43786	-2.29608	-0.729096	-1.23583	-0.582211	-1.48268	-1.5315	-1.70419
O60880;O60880-4	O60880	SH2 domain-containing protein 1A;Isoform D of SH2 domain-containing protein 1A	SH21A_HUMAN	-0.229288	-2.53043	NaN	-1.00347	NaN	NaN	NaN	NaN	NaN	-0.787817	-0.315182
O60884	O60884	DnaJ homolog subfamily A member 2	DNJA2_HUMAN	0.00605202	1.3024	0.470905	2.0444	0.33569	0.62337	0.431293	0.405901	0.0909948	0.32307	0.815129
O60885	O60885	Bromodomain-containing protein 4	BRD4_HUMAN	-1.07054	-0.248912	-0.186712	-0.617638	-0.796254	-0.621272	-1.45758	0.214463	-0.0130396	-1.43811	-0.213419
O60890	O60890	Oligophrenin-1	OPHN1_HUMAN	-2.97249	-1.46228	NaN	-1.79658	-0.871143	-1.10188	NaN	-1.54498	-2.10909	NaN	-2.34376
O60906	O60906	Sphingomyelin phosphodiesterase 2	NSMA_HUMAN	-1.62576	-1.45027	3.38651	-0.876413	-0.432957	-1.01988	-1.56386	-1.6094	-1.59841	NaN	-1.28504
O60911	O60911	Cathepsin L2	CATL2_HUMAN	-0.884162	NaN	-1.75245	1.45174	-0.488458	NaN	0.0336208	NaN	NaN	-0.596917	NaN
O60921	O60921	Checkpoint protein HUS1	HUS1_HUMAN	-0.719385	-0.110964	-0.557447	-1.08533	-0.708574	-1.38514	NaN	-0.795972	-0.645045	NaN	-0.218802
O60925	O60925	Prefoldin subunit 1	PFD1_HUMAN	4.31382	4.85074	3.58821	4.0633	4.14387	4.52346	NaN	4.61262	3.64105	NaN	3.60267
O60927	O60927	E3 ubiquitin-protein ligase PPP1R11	PP1RB_HUMAN	0.899719	0.594627	0.285852	0.568571	0.587416	0.485596	0.181211	1.44315	0.539072	0.415586	1.07401
O60930	O60930	Ribonuclease H1	RNH1_HUMAN	-1.77671	NaN	NaN	NaN	NaN	NaN	NaN	-2.60377	-2.22314	NaN	NaN
O60934	O60934	Nibrin	NBN_HUMAN	-1.34485	-0.770961	-1.39527	-0.354024	-1.70175	-1.60141	NaN	0.031435	-0.904339	-0.809357	-0.728806
O60936;O60936-3	O60936	Nucleolar protein 3;Isoform 3 of Nucleolar protein 3	NOL3_HUMAN	-0.797762	-0.822214	-1.08939	-0.0560179	-0.00935745	0.390589	-1.3055	-0.26525	-0.315679	-0.348959	0.123631
O60941;O60941-7	O60941	Dystrobrevin beta;Isoform 7 of Dystrobrevin beta	DTNB_HUMAN	0.730841	1.33149	-0.274158	0.787374	-0.276399	-0.474327	1.71765	-0.560386	-0.227567	0.0350075	-0.32557
O60942	O60942	mRNA-capping enzyme	MCE1_HUMAN	-1.64194	-1.86186	-1.55274	-1.56479	-2.24307	-1.18484	NaN	-1.37591	-1.70731	-3.36022	-1.16039
O75022;O75022-2;O75022-3	O75022	Leukocyte immunoglobulin-like receptor subfamily B member 3;Isoform 2 of Leukocyte immunoglobulin-like receptor subfamily B member 3;Isoform 3 of Leukocyte immunoglobulin-like receptor subfamily B member 3	LIRB3_HUMAN	-0.580733	-1.73983	NaN	-0.965096	NaN	-1.39774	NaN	-2.01639	-2.27954	-0.343778	-0.78304
O75023;O75023-3	O75023	Leukocyte immunoglobulin-like receptor subfamily B member 5;Isoform 3 of Leukocyte immunoglobulin-like receptor subfamily B member 5	LIRB5_HUMAN	0.240108	-0.987108	-1.47629	-1.31479	-2.9461	-0.827518	0.416247	-0.327082	-2.27487	0.42152	-0.721453
O75027;O75027-2	O75027	ATP-binding cassette sub-family B member 7, mitochondrial;Isoform 2 of ATP-binding cassette sub-family B member 7, mitochondrial	ABCB7_HUMAN	1.27376	0.602935	0.0240469	0.583954	0.288813	0.984776	0.13143	1.56416	0.489005	0.359592	0.873239
O75030;O75030-3;O75030-5;O75030-7	O75030	Microphthalmia-associated transcription factor;Isoform B1 of Microphthalmia-associated transcription factor;Isoform C1 of Microphthalmia-associated transcription factor;Isoform H1 of Microphthalmia-associated transcription factor	MITF_HUMAN	-0.224381	-0.060256	-0.531748	-0.860689	-0.188421	-0.504652	-0.332207	-0.277342	-0.0522251	-0.94866	-0.389317
O75030-12;O75030-2;O75030-4;O75030-6;O75030-8	O75030	Isoform 12 of Microphthalmia-associated transcription factor;Isoform A2 of Microphthalmia-associated transcription factor;Isoform B2 of Microphthalmia-associated transcription factor;Isoform C2 of Microphthalmia-associated transcription factor;Isoform H2 of Microphthalmia-associated transcription factor	MITF_HUMAN	NaN	NaN	NaN	NaN	NaN	NaN	NaN	1.51949	1.61851	NaN	NaN
O75044	O75044	SLIT-ROBO Rho GTPase-activating protein 2	SRGP2_HUMAN	0.385839	-0.300906	1.42211	0.978174	0.445988	1.62384	-0.790921	0.790539	-0.242712	0.426622	-0.10656
O75051	O75051	Plexin-A2	PLXA2_HUMAN	NaN	NaN	NaN	NaN	NaN	NaN	NaN	-2.52225	-1.67083	NaN	NaN
O75054;O75054-2	O75054	Immunoglobulin superfamily member 3;Isoform 2 of Immunoglobulin superfamily member 3	IGSF3_HUMAN	-0.489432	-0.107432	-0.484036	0.0561924	0.161667	0.201999	-1.14634	2.33729	0.79786	-1.274	1.49195
O75056	O75056	Syndecan-3	SDC3_HUMAN	-1.35111	NaN	-0.333639	0.275399	-0.720673	-0.941679	NaN	0.165939	-0.271577	NaN	NaN
O75063	O75063	Glycosaminoglycan xylosylkinase	XYLK_HUMAN	-1.09198	-1.22258	-1.95863	-1.64024	-0.639173	-0.853708	NaN	-1.01795	-0.299984	NaN	-0.657144
O75064	O75064	DENN domain-containing protein 4B	DEN4B_HUMAN	-0.96946	-1.7328	-1.66491	-1.73458	-1.48563	-2.02598	-2.67435	-0.974027	-1.5645	-1.89755	-1.07829
O75071	O75071	EF-hand calcium-binding domain-containing protein 14	EFC14_HUMAN	-2.48656	-2.07976	NaN	-0.254769	NaN	-2.25363	NaN	-1.02817	NaN	NaN	NaN
O75078	O75078	Disintegrin and metalloproteinase domain-containing protein 11	ADA11_HUMAN	NaN	2.17031	3.56892	4.42188	5.04012	1.32702	3.00128	NaN	2.68275	NaN	1.21924
O75083	O75083	WD repeat-containing protein 1	WDR1_HUMAN	3.69143	3.02262	3.70446	3.44137	4.1006	4.12394	3.01606	4.41827	3.32174	3.87013	3.29661
O75084	O75084	Frizzled-7	FZD7_HUMAN	NaN	NaN	NaN	NaN	NaN	NaN	NaN	-2.83593	-1.16615	NaN	NaN
O75094;O75094-2;O75094-4	O75094	Slit homolog 3 protein;Isoform 2 of Slit homolog 3 protein;Isoform 4 of Slit homolog 3 protein	SLIT3_HUMAN	-1.60576	-0.891899	NaN	-2.28259	-1.52059	NaN	-0.931395	-0.889402	NaN	NaN	NaN
O75095;O75095-2	O75095	Multiple epidermal growth factor-like domains protein 6;Isoform 2 of Multiple epidermal growth factor-like domains protein 6	MEGF6_HUMAN	-0.397245	0.364146	-1.25695	-0.934262	0.196563	-0.548427	0.950819	-2.08696	-1.38323	0.268877	-0.779711
O75110	O75110	Probable phospholipid-transporting ATPase IIA	ATP9A_HUMAN	-1.16606	-1.96654	-1.56427	-1.41305	-2.11767	-0.860281	-2.83336	1.25267	-2.26605	-2.32528	-2.13242
O75112	O75112	LIM domain-binding protein 3	LDB3_HUMAN	NaN	-0.482483	NaN	NaN	NaN	-1.26775	NaN	NaN	NaN	NaN	NaN
O75113	O75113	NEDD4-binding protein 1	N4BP1_HUMAN	-1.06235	-1.03914	-1.07591	-1.29669	-1.94305	-1.25915	-1.57622	-1.12925	-1.16646	-0.228432	-0.593276
O75116	O75116	Rho-associated protein kinase 2	ROCK2_HUMAN	0.732748	0.913224	1.87997	0.911926	1.82777	0.726748	0.580557	2.89678	2.37107	0.377063	2.88058
O75122	O75122	CLIP-associating protein 2	CLAP2_HUMAN	-0.305424	-0.836161	-0.568802	-0.901234	-0.351799	-0.175533	-1.01778	0.192718	-0.0858841	-1.15511	-0.884032
O75122-3	O75122	Isoform 3 of CLIP-associating protein 2	CLAP2_HUMAN	-1.71755	-1.49511	-0.901874	-1.02267	-1.2849	-0.736012	-1.35458	-0.657064	0.196464	-2.01882	-0.923202
O75127	O75127	Pentatricopeptide repeat-containing protein 1, mitochondrial	PTCD1_HUMAN	-1.37327	-1.40513	-2.14393	-2.26914	-2.53452	0.169215	NaN	-1.28082	-0.771364	NaN	0.264721
O75128;O75128-2	O75128	Protein cordon-bleu;Isoform 2 of Protein cordon-bleu	COBL_HUMAN	-0.64411	-1.84235	0.328801	-2.41628	-1.30577	-0.560909	-0.218494	-1.53298	-0.122334	NaN	-2.28449
O75131	O75131	Copine-3	CPNE3_HUMAN	2.07261	2.44044	2.54398	2.54567	2.34592	2.52887	1.40681	3.20722	1.88643	1.81105	2.3999
O75140;O75140-1;O75140-4;O75140-9	O75140	GATOR complex protein DEPDC5;Isoform 1 of GATOR complex protein DEPDC5;Isoform 4 of GATOR complex protein DEPDC5;Isoform 9 of GATOR complex protein DEPDC5	DEPD5_HUMAN	-2.06836	-1.89906	-2.46099	NaN	-1.38982	-1.36322	NaN	-1.1624	NaN	-1.97144	-2.23817
O75143;O75143-2;O75143-3;O75143-5	O75143	Autophagy-related protein 13;Isoform 2 of Autophagy-related protein 13;Isoform 3 of Autophagy-related protein 13;Isoform 5 of Autophagy-related protein 13	ATG13_HUMAN	-0.942941	0.305634	0.387854	-0.950096	-1.16439	-0.339141	-0.106051	-0.329906	0.736265	NaN	5.17736
O75145;O75145-2	O75145	Liprin-alpha-3;Isoform 2 of Liprin-alpha-3	LIPA3_HUMAN	-4.09795	NaN	NaN	-1.56454	NaN	-0.199852	NaN	NaN	-2.58222	NaN	NaN
O75146	O75146	Huntingtin-interacting protein 1-related protein	HIP1R_HUMAN	-0.199037	-0.249008	-0.0780535	0.339303	0.464156	0.53492	-0.656508	1.12417	-0.463303	-0.291177	0.461349
O75147;O75147-1;O75147-2;O75147-4	O75147	Obscurin-like protein 1;Isoform 3 of Obscurin-like protein 1;Isoform 2 of Obscurin-like protein 1;Isoform 4 of Obscurin-like protein 1	OBSL1_HUMAN	NaN	NaN	NaN	NaN	NaN	NaN	NaN	-0.663764	NaN	NaN	NaN
O75150	O75150	E3 ubiquitin-protein ligase BRE1B	BRE1B_HUMAN	-0.371023	-0.016346	0.414618	0.552435	1.22734	-0.480817	-1.56211	-0.605397	0.519313	-0.196135	-0.406023
O75151	O75151	Lysine-specific demethylase PHF2	PHF2_HUMAN	-2.1165	-2.17667	-3.0738	NaN	-3.39432	NaN	NaN	-0.724311	-1.95154	NaN	NaN
O75152	O75152	Zinc finger CCCH domain-containing protein 11A	ZC11A_HUMAN	-0.814717	-0.767371	-1.15385	-0.668245	-1.00507	-0.759919	-0.865914	-0.30412	-0.843579	-0.984236	-0.412024
O75153	O75153	Clustered mitochondria protein homolog	CLU_HUMAN	-0.226177	1.55178	0.468134	0.834578	1.18927	2.09296	-0.0362806	0.538055	1.2908	0.450527	1.45438
O75155	O75155	Cullin-associated NEDD8-dissociated protein 2	CAND2_HUMAN	NaN	-0.160262	-3.02788	NaN	NaN	NaN	NaN	-1.77551	NaN	NaN	NaN
O75157;O75157-2	O75157	TSC22 domain family protein 2;Isoform 2 of TSC22 domain family protein 2	T22D2_HUMAN	-1.29715	-0.905452	-0.52852	-0.933863	-1.07127	-1.48045	-1.90161	-0.811274	-1.28013	-0.739404	-1.3507
O75164	O75164	Lysine-specific demethylase 4A	KDM4A_HUMAN	NaN	NaN	NaN	NaN	NaN	-3.09973	NaN	-2.20723	NaN	NaN	NaN
O75165	O75165	DnaJ homolog subfamily C member 13	DJC13_HUMAN	0.214466	1.06309	0.858295	0.579325	-0.24969	1.24552	-0.42866	1.03146	1.94583	-0.00444508	-0.0888062
O75167;O75167-2;O75167-4;O75167-5	O75167	Phosphatase and actin regulator 2;Isoform 2 of Phosphatase and actin regulator 2;Isoform 4 of Phosphatase and actin regulator 2;Isoform 5 of Phosphatase and actin regulator 2	PHAR2_HUMAN	-1.75125	-1.35864	-0.691385	-1.32755	-2.06551	-1.64307	-0.919443	-1.59972	-1.61869	-0.910954	-2.42622
O75170-2;O75170-3;O75170-4;O75170-5	O75170	Isoform 2 of Serine/threonine-protein phosphatase 6 regulatory subunit 2;Isoform 3 of Serine/threonine-protein phosphatase 6 regulatory subunit 2;Isoform 4 of Serine/threonine-protein phosphatase 6 regulatory subunit 2;Isoform 5 of Serine/threonine-protein phosphatase 6 regulatory subunit 2	PP6R2_HUMAN	-0.99556	-0.494239	-0.306848	0.284534	1.00842	0.143806	-1.08934	-0.493114	-0.486643	0.0812931	-0.179972
O75173;O75173-2	O75173	A disintegrin and metalloproteinase with thrombospondin motifs 4;Isoform 2 of A disintegrin and metalloproteinase with thrombospondin motifs 4	ATS4_HUMAN	NaN	-1.33715	NaN	NaN	NaN	NaN	NaN	0.137139	NaN	NaN	-1.56159
O75175	O75175	CCR4-NOT transcription complex subunit 3	CNOT3_HUMAN	-0.806921	-0.225842	-0.357024	-0.410845	-0.400892	0.117583	-0.780319	-0.0707846	-0.464106	-0.103884	-0.418491
O75177;O75177-2;O75177-3;O75177-4;O75177-5	O75177	Calcium-responsive transactivator;Isoform 2 of Calcium-responsive transactivator;Isoform 3 of Calcium-responsive transactivator;Isoform 4 of Calcium-responsive transactivator;Isoform 5 of Calcium-responsive transactivator	CREST_HUMAN	NaN	NaN	NaN	NaN	-3.65393	-2.71987	NaN	-3.96795	-2.51492	NaN	NaN
O75179;O75179-2	O75179	Ankyrin repeat domain-containing protein 17;Isoform 2 of Ankyrin repeat domain-containing protein 17	ANR17_HUMAN	-0.115541	-0.162076	-0.407663	-0.576117	-0.473984	0.601541	-0.604884	0.097229	-0.692717	-1.10179	-0.0479679
O75182;O75182-2	O75182	Paired amphipathic helix protein Sin3b;Isoform 2 of Paired amphipathic helix protein Sin3b	SIN3B_HUMAN	-2.96094	-1.47077	-3.61515	-2.22013	NaN	-1.97667	NaN	-1.50397	-1.91531	NaN	-2.48427
O75190	O75190	DnaJ homolog subfamily B member 6	DNJB6_HUMAN	0.914331	1.06539	1.24767	1.19006	1.23956	1.48442	0.482803	1.22019	1.29437	0.868502	1.13587
O75190-2	O75190	Isoform B of DnaJ homolog subfamily B member 6	DNJB6_HUMAN	-0.847291	-0.912715	-0.46316	-0.358383	-0.731981	-0.730231	NaN	-0.490351	-0.556563	-2.45985	NaN
O75190-3	O75190	Isoform C of DnaJ homolog subfamily B member 6	DNJB6_HUMAN	NaN	NaN	-0.316232	NaN	0.135041	-0.786516	NaN	-1.33855	0.242537	NaN	NaN
O75191	O75191	Xylulose kinase	XYLB_HUMAN	-0.276985	-0.736367	-0.0786247	-1.12127	-0.127436	-0.00287724	-1.4923	-1.47853	-3.46202	-2.39746	0.224648
O75204	O75204	Transmembrane protein 127	TM127_HUMAN	-1.02362	-2.38135	NaN	-0.537661	-1.41474	-1.05338	NaN	-1.10706	-1.97156	NaN	-1.80366
O75208	O75208	Ubiquinone biosynthesis protein COQ9, mitochondrial	COQ9_HUMAN	0.692081	1.02776	0.0599174	1.55164	0.554626	1.63338	0.530918	1.42785	0.484972	0.465361	2.28619
O75223;O75223-2;O75223-3;O75223-4	O75223	Gamma-glutamylcyclotransferase;Isoform 2 of Gamma-glutamylcyclotransferase;Isoform 3 of Gamma-glutamylcyclotransferase;Isoform 4 of Gamma-glutamylcyclotransferase	GGCT_HUMAN	NaN	NaN	NaN	-1.07812	NaN	NaN	NaN	-1.73816	NaN	NaN	NaN
O75251	O75251	NADH dehydrogenase [ubiquinone] iron-sulfur protein 7, mitochondrial	NDUS7_HUMAN	1.43077	2.35105	1.38827	1.6377	0.612215	1.05961	0.801047	2.82572	1.42605	1.24842	2.4915
O75298;O75298-2;O75298-3	O75298	Reticulon-2;Isoform RTN2-B of Reticulon-2;Isoform RTN2-C of Reticulon-2	RTN2_HUMAN	-0.909276	0.652953	-0.27059	-1.42579	-0.310816	-0.435138	NaN	-0.210659	-0.728821	-2.09221	-0.271745
O75306;O75306-2	O75306	NADH dehydrogenase [ubiquinone] iron-sulfur protein 2, mitochondrial;Isoform 2 of NADH dehydrogenase [ubiquinone] iron-sulfur protein 2, mitochondrial	NDUS2_HUMAN	1.04968	2.21744	1.73286	1.4161	0.43564	1.30961	0.611186	3.14476	1.49861	0.678936	2.6531
O75312	O75312	Zinc finger protein ZPR1	ZPR1_HUMAN	2.08564	0.0293407	0.775268	0.747164	0.596684	1.06239	-2.40239	-0.281205	-0.0944138	1.65771	0.28797
O75317	O75317	Ubiquitin carboxyl-terminal hydrolase 12	UBP12_HUMAN	-1.11094	-1.10488	-1.29782	-0.915995	-1.01805	-0.71402	-1.526	-0.933315	-0.886491	-1.56526	-1.64202
O75319	O75319	RNA/RNP complex-1-interacting phosphatase	DUS11_HUMAN	-1.60172	-1.58408	-1.29256	-1.57813	-1.84202	-1.20337	NaN	-0.876436	-0.868668	-1.75696	NaN
O75323	O75323	Protein NipSnap homolog 2	NIPS2_HUMAN	3.63548	2.59538	2.23227	2.29679	2.33324	3.00283	1.75004	3.59039	2.79067	1.4791	3.08391
O75326	O75326	Semaphorin-7A	SEM7A_HUMAN	-0.537418	-0.219703	-1.11635	-0.970508	-0.323387	-1.03396	0.265671	-0.518893	0.160456	-1.06475	-0.716114
O75330-3	O75330	Isoform 3 of Hyaluronan mediated motility receptor	HMMR_HUMAN	-2.88378	-0.837306	-9.86242	NaN	-1.77681	-0.612394	NaN	-1.72354	-1.71655	NaN	-3.98936
O75339	O75339	Cartilage intermediate layer protein 1	CILP1_HUMAN	-3.22513	0.670914	NaN	-3.34596	-1.77987	-0.325112	-1.97916	-2.03482	-2.54961	-0.225149	-0.564441
O75340	O75340	Programmed cell death protein 6	PDCD6_HUMAN	1.60639	1.40156	1.39718	1.61936	2.5755	1.80998	0.879009	2.33543	1.92236	0.897686	1.77314
O75340-2	O75340	Isoform 2 of Programmed cell death protein 6	PDCD6_HUMAN	-0.648838	-0.623018	-1.0095	-0.867978	-0.115312	-0.403702	-1.1839	-0.76941	-0.871319	-1.00845	-0.258454
O75342	O75342	Arachidonate 12-lipoxygenase, 12R-type	LX12B_HUMAN	-0.858012	NaN	0.41967	2.5034	1.13577	-1.20813	1.46936	NaN	-0.504272	2.58674	-1.75816	+	0.00418844	-2.59901	-4.48088
O75347	O75347	Tubulin-specific chaperone A	TBCA_HUMAN	1.35541	2.20797	0.753159	1.31948	1.69156	0.942506	1.52189	2.38329	1.41191	1.13194	1.41773
O75348	O75348	V-type proton ATPase subunit G 1	VATG1_HUMAN	3.33906	2.06316	2.38922	2.58762	3.01418	2.79035	2.23302	2.3222	2.13222	1.95919	2.39
O75351	O75351	Vacuolar protein sorting-associated protein 4B	VPS4B_HUMAN	0.651567	0.828788	1.35489	1.73502	0.274353	0.88647	0.304749	0.176101	0.966197	1.0444	0.551365
O75354;O75354-2;O75354-3	O75354	Ectonucleoside triphosphate diphosphohydrolase 6;Isoform 2 of Ectonucleoside triphosphate diphosphohydrolase 6;Isoform 3 of Ectonucleoside triphosphate diphosphohydrolase 6	ENTP6_HUMAN	-2.81773	-2.84401	NaN	-1.14963	-1.30006	-1.30768	NaN	-2.79494	0.863876	NaN	-2.54113
O75356	O75356	Ectonucleoside triphosphate diphosphohydrolase 5	ENTP5_HUMAN	NaN	NaN	NaN	-2.43961	NaN	-2.59903	NaN	-1.16947	NaN	NaN	NaN
O75367;O75367-2;O75367-3	O75367	Core histone macro-H2A.1;Isoform 1 of Core histone macro-H2A.1;Isoform 3 of Core histone macro-H2A.1	H2AY_HUMAN	3.31217	3.75686	2.91313	3.76408	4.24964	3.14458	3.38023	4.27518	2.82718	3.28454	3.96644
O75368	O75368	SH3 domain-binding glutamic acid-rich-like protein	SH3L1_HUMAN	3.38676	2.28961	2.6578	2.72863	2.46102	2.66079	1.90788	3.13342	1.77097	2.48394	2.74704
O75369;O75369-2;O75369-9	O75369	Filamin-B;Isoform 2 of Filamin-B;Isoform 9 of Filamin-B	FLNB_HUMAN	-0.164036	NaN	0.284281	-0.137867	-1.23017	-0.743682	0.603879	-0.348229	-1.30809	-0.0327473	2.16981
O75369-8	O75369	Isoform 8 of Filamin-B	FLNB_HUMAN	1.71056	1.70463	3.4436	2.86487	2.33569	2.18939	2.21274	1.7427	2.30429	2.13894	3.03101
O75376	O75376	Nuclear receptor corepressor 1	NCOR1_HUMAN	-1.68662	-1.67718	-2.40763	-1.78075	-2.67685	-1.38962	-2.30577	-1.80862	-1.32486	0.16075	-1.9889
O75379;O75379-2	O75379	Vesicle-associated membrane protein 4;Isoform 2 of Vesicle-associated membrane protein 4	VAMP4_HUMAN	-0.375771	-0.743429	-0.81328	0.0526161	-0.292994	-0.399449	-0.341627	0.250337	-0.507885	0.127348	-0.53048
O75380	O75380	NADH dehydrogenase [ubiquinone] iron-sulfur protein 6, mitochondrial	NDUS6_HUMAN	0.851306	1.74522	0.832193	0.537444	-0.141213	0.200049	-0.349448	1.19036	0.558025	1.04052	0.740141
O75381-2	O75381	Isoform 2 of Peroxisomal membrane protein PEX14	PEX14_HUMAN	-0.310675	-1.60546	-1.09653	-0.662084	0.216331	-0.715919	-1.36302	-1.63568	-0.814764	0.961059	-1.41542
O75382	O75382	Tripartite motif-containing protein 3	TRIM3_HUMAN	-1.03016	-0.994686	-1.61497	-0.759943	-0.501904	-0.533124	NaN	-1.32712	-1.25963	-1.44945	-1.21388
O75386;O75386-2	O75386	Tubby-related protein 3;Isoform 2 of Tubby-related protein 3	TULP3_HUMAN	NaN	NaN	-1.94427	-3.18341	-0.845497	-0.932463	NaN	-0.906416	-2.2094	NaN	-1.12412
O75390	O75390	Citrate synthase, mitochondrial	CISY_HUMAN	3.45184	2.46109	2.3113	2.89867	3.64302	2.66709	2.08282	2.99177	2.9861	1.31564	2.53632
O75391	O75391	Sperm-associated antigen 7	SPAG7_HUMAN	0.342138	1.63008	-1.39991	0.653965	0.479871	1.01411	0.0462303	1.1108	0.0921125	1.16606	1.53493
O75394	O75394	39S ribosomal protein L33, mitochondrial	RM33_HUMAN	-0.888347	NaN	-1.9981	-1.60258	NaN	4.46415	NaN	-1.83293	-1.51603	NaN	3.82163
O75396	O75396	Vesicle-trafficking protein SEC22b	SC22B_HUMAN	3.09094	2.0791	2.2578	2.07481	2.94796	3.16484	1.48467	4.10376	2.04316	1.8624	2.46987
O75400;O75400-3	O75400	Pre-mRNA-processing factor 40 homolog A;Isoform 3 of Pre-mRNA-processing factor 40 homolog A	PR40A_HUMAN	-0.261393	0.255834	0.272608	0.0730686	-0.104407	0.33943	-0.283032	0.503349	0.95697	-0.236928	0.153551
O75410;O75410-3;O75410-7	O75410	Transforming acidic coiled-coil-containing protein 1;Isoform 3 of Transforming acidic coiled-coil-containing protein 1;Isoform 7 of Transforming acidic coiled-coil-containing protein 1	TACC1_HUMAN	-0.162703	-0.12863	-1.0317	-1.06232	0.134984	0.19438	-1.45739	-0.696999	-0.403988	-0.851477	-0.437999
O75414	O75414	Nucleoside diphosphate kinase 6	NDK6_HUMAN	-0.553821	-1.29504	-1.5517	-1.81205	-1.08183	-0.533895	-1.96626	-0.341437	-1.21256	-1.76407	-0.0788698
O75419;O75419-2;O75419-3	O75419	Cell division control protein 45 homolog;Isoform 2 of Cell division control protein 45 homolog;Isoform 3 of Cell division control protein 45 homolog	CDC45_HUMAN	NaN	-1.96433	-4.22722	NaN	NaN	-3.52793	NaN	2.38346	-1.7679	NaN	-1.18108
O75420	O75420	GRB10-interacting GYF protein 1	GGYF1_HUMAN	-0.738277	-1.20554	-2.70228	-1.97242	-1.84043	-1.97157	-0.931114	-1.14486	-0.978535	0.548728	-1.30607
O75425;O75425-4	O75425	Motile sperm domain-containing protein 3;Isoform 4 of Motile sperm domain-containing protein 3	MSPD3_HUMAN	NaN	NaN	NaN	NaN	NaN	NaN	NaN	-3.06668	-2.11332	NaN	NaN
O75427	O75427	Leucine-rich repeat and calponin homology domain-containing protein 4	LRCH4_HUMAN	0.454933	-1.00898	-1.18034	-1.29052	-0.818906	-0.750731	-2.4675	0.163394	-0.84977	-1.22534	-0.916187
O75431;O75431-2	O75431	Metaxin-2;Isoform 2 of Metaxin-2	MTX2_HUMAN	0.811178	-0.142227	-0.899178	0.943401	0.226137	0.204121	0.255993	-0.221186	-0.749758	0.164059	-0.290955
O75436	O75436	Vacuolar protein sorting-associated protein 26A	VP26A_HUMAN	3.04178	1.88685	2.15563	2.6067	2.4067	2.49624	1.63839	2.71785	2.52301	1.95568	2.17123
O75439	O75439	Mitochondrial-processing peptidase subunit beta	MPPB_HUMAN	2.14923	1.88382	1.45574	1.45094	1.4428	2.17297	0.854647	3.00786	2.53783	0.820843	2.37067
O75446	O75446	Histone deacetylase complex subunit SAP30	SAP30_HUMAN	NaN	NaN	-2.05222	NaN	NaN	NaN	NaN	-1.66942	-1.49802	NaN	-1.44318
O75448;O75448-2	O75448	Mediator of RNA polymerase II transcription subunit 24;Isoform 2 of Mediator of RNA polymerase II transcription subunit 24	MED24_HUMAN	NaN	1.27378	NaN	NaN	NaN	-1.54546	NaN	-1.191	-1.76525	NaN	-0.762854
O75449	O75449	Katanin p60 ATPase-containing subunit A1	KTNA1_HUMAN	-0.672987	-0.332393	-1.06161	-0.737331	-2.76824	-0.136456	-1.56727	-0.0636082	-1.84466	-2.16665	-0.0190125
O75462	O75462	Cytokine receptor-like factor 1	CRLF1_HUMAN	NaN	-2.26633	NaN	NaN	NaN	NaN	NaN	NaN	NaN	NaN	NaN
O75475	O75475	PC4 and SFRS1-interacting protein	PSIP1_HUMAN	-0.859488	0.347054	0.0752907	0.962778	-0.0723629	0.182522	-0.524389	-0.0236444	0.685337	-0.156256	-0.293222
O75477	O75477	Erlin-1	ERLN1_HUMAN	0.349813	0.220838	-0.0579224	-0.127142	0.355187	0.557612	0.303746	0.0251284	0.944966	0.0711412	0.366571
O75486;O75486-4	O75486	Transcription initiation protein SPT3 homolog;Isoform 2 of Transcription initiation protein SPT3 homolog	SUPT3_HUMAN	-1.90516	-1.19733	-2.41695	-1.98637	-2.81283	-1.97998	NaN	-1.10956	-1.97005	-4.53484	-1.01682
O75489	O75489	NADH dehydrogenase [ubiquinone] iron-sulfur protein 3, mitochondrial	NDUS3_HUMAN	0.938519	2.27092	1.45931	1.56207	0.430497	1.44454	0.890904	2.95483	1.20548	0.892123	2.5453
O75494;O75494-2	O75494	Serine/arginine-rich splicing factor 10;Isoform 2 of Serine/arginine-rich splicing factor 10	SRS10_HUMAN	1.46091	2.11945	1.73847	1.84405	1.95161	2.09051	0.896033	2.81244	2.36397	1.15876	2.1034
O75496	O75496	Geminin	GEMI_HUMAN	NaN	NaN	NaN	NaN	NaN	NaN	NaN	-1.90161	-2.12835	NaN	NaN
O75508	O75508	Claudin-11	CLD11_HUMAN	-1.06736	NaN	NaN	-1.04569	NaN	NaN	NaN	NaN	NaN	-0.0854893	NaN
O75521;O75521-2	O75521	Enoyl-CoA delta isomerase 2, mitochondrial;Isoform 2 of Enoyl-CoA delta isomerase 2, mitochondrial	ECI2_HUMAN	1.20582	1.31051	-0.341516	0.696213	0.995953	1.63859	0.382206	0.744554	0.906579	0.397029	1.58946
O75525	O75525	KH domain-containing, RNA-binding, signal transduction-associated protein 3	KHDR3_HUMAN	-0.361298	0.0581732	-0.472515	-0.475718	0.712599	-0.00314713	-3.32472	1.58519	-2.03923	-0.494899	0.623808
O75528	O75528	Transcriptional adapter 3	TADA3_HUMAN	-1.89479	-1.27875	-1.49115	0.110436	-1.57577	-1.99067	NaN	-0.834713	-0.998002	NaN	-1.56355
O75529	O75529	TAF5-like RNA polymerase II p300/CBP-associated factor-associated factor 65 kDa subunit 5L	TAF5L_HUMAN	-1.62301	-0.847605	-1.40685	-1.64531	-1.90122	NaN	NaN	-1.23704	-1.90008	NaN	-1.70616
O75530;O75530-2;O75530-3	O75530	Polycomb protein EED;Isoform 2 of Polycomb protein EED;Isoform 3 of Polycomb protein EED	EED_HUMAN	-1.16046	-0.902738	-1.19407	-1.26033	-2.03492	-1.33676	NaN	-1.24881	-0.955362	-2.36963	-1.22141
O75531	O75531	Barrier-to-autointegration factor	BAF_HUMAN	1.78985	1.3032	0.184988	1.19599	0.672654	0.644591	0.839429	0.185751	0.879834	0.956945	-0.540588
O75533	O75533	Splicing factor 3B subunit 1	SF3B1_HUMAN	2.43273	2.86827	2.44985	2.45093	2.03808	2.5476	2.07129	3.13739	3.19101	2.25328	3.31925
O75534;O75534-2;O75534-3;O75534-4	O75534	Cold shock domain-containing protein E1;Isoform 2 of Cold shock domain-containing protein E1;Isoform 3 of Cold shock domain-containing protein E1;Isoform 4 of Cold shock domain-containing protein E1	CSDE1_HUMAN	0.524587	0.881658	1.54936	1.19607	1.03186	1.59068	0.296992	1.77123	1.61973	0.33192	1.46123
O75554	O75554	WW domain-binding protein 4	WBP4_HUMAN	-1.25139	-0.546417	-0.805555	-1.03326	-1.20835	-0.816567	-1.46143	-0.933669	0.00304031	-1.35422	-0.399793
O75558	O75558	Syntaxin-11	STX11_HUMAN	0.179563	-1.95989	-2.10757	-0.100122	-1.20635	-1.94149	-2.84866	-2.58993	-1.2106	-1.4874	1.80223
O75563	O75563	Src kinase-associated phosphoprotein 2	SKAP2_HUMAN	-1.00813	-0.951926	-0.40958	-0.491681	2.25122	-1.28751	-1.24894	-1.59989	-1.5403	-0.449789	-0.531683
O75569	O75569	Interferon-inducible double-stranded RNA-dependent protein kinase activator A	PRKRA_HUMAN	0.332778	-0.110456	0.567393	0.82114	1.27895	0.695961	0.307847	0.168767	0.299004	0.141392	-0.00575256
O75570	O75570	Peptide chain release factor 1, mitochondrial	RF1M_HUMAN	NaN	-0.467707	NaN	-2.2995	NaN	-1.6614	NaN	-1.53534	-1.77851	NaN	-0.55559
O75578	O75578	Integrin alpha-10	ITA10_HUMAN	-2.68045	-1.85878	-0.187454	-3.48444	-2.80023	-3.72594	-2.42001	-3.97218	-2.54728	-2.68338	-3.0106
O75581	O75581	Low-density lipoprotein receptor-related protein 6	LRP6_HUMAN	NaN	NaN	NaN	NaN	NaN	NaN	NaN	-0.0121002	NaN	NaN	NaN
O75582	O75582	Ribosomal protein S6 kinase alpha-5	KS6A5_HUMAN	-0.397159	-1.21632	-0.900708	-0.608995	-1.67126	-0.95147	-2.85446	-0.696351	-1.87943	NaN	-0.839719
O75586	O75586	Mediator of RNA polymerase II transcription subunit 6	MED6_HUMAN	-2.75951	-1.59593	-1.47458	-1.88312	-1.37599	-1.91273	-3.67874	-1.51825	-1.5042	-1.38813	-1.73658
O75592;O75592-2	O75592	E3 ubiquitin-protein ligase MYCBP2;Isoform 2 of E3 ubiquitin-protein ligase MYCBP2	MYCB2_HUMAN	-1.38562	-0.708778	0.399541	-0.351383	-0.420709	-0.76833	-0.754142	-0.970637	-1.31176	-0.416429	-1.24577
O75594	O75594	Peptidoglycan recognition protein 1	PGRP1_HUMAN	NaN	NaN	1.7863	-2.01338	NaN	NaN	NaN	NaN	-0.393739	NaN	-1.95055
O75600;O75600-2	O75600	2-amino-3-ketobutyrate coenzyme A ligase, mitochondrial;Isoform 2 of 2-amino-3-ketobutyrate coenzyme A ligase, mitochondrial	KBL_HUMAN	NaN	NaN	NaN	0.992346	-0.483889	-0.172332	NaN	-1.05639	NaN	NaN	NaN
O75607	O75607	Nucleoplasmin-3	NPM3_HUMAN	1.73193	2.63074	0.950572	1.38094	1.33824	1.57875	0.905325	0.630177	1.28483	1.46748	1.25846
O75608	O75608	Acyl-protein thioesterase 1	LYPA1_HUMAN	3.46017	3.04606	2.64769	2.20337	3.22095	2.74668	2.15743	2.84636	2.47767	2.10422	2.29658
O75616	O75616	GTPase Era, mitochondrial	ERAL1_HUMAN	-1.8162	-1.39242	-2.27637	-1.41875	-3.38004	-1.04682	-1.90922	-0.660335	-1.37808	NaN	-0.256676
O75629	O75629	Protein CREG1	CREG1_HUMAN	3.72492	2.19155	-0.198825	2.95124	2.34682	3.59449	2.20845	-0.547639	1.57298	1.70923	1.9873
O75635;O75635-2	O75635	Serpin B7;Isoform 2 of Serpin B7	SPB7_HUMAN	-0.979075	-2.27263	0.152508	0.704523	0.942116	-1.46921	1.023	-2.65217	-0.938391	1.09744	NaN
O75636;O75636-2	O75636	Ficolin-3;Isoform 2 of Ficolin-3	FCN3_HUMAN	NaN	-2.21944	0.925347	-0.473688	-0.856131	-2.3273	-0.653921	NaN	0.0691166	NaN	-1.23178
O75643	O75643	U5 small nuclear ribonucleoprotein 200 kDa helicase	U520_HUMAN	1.46849	1.71342	1.68981	1.57998	1.37863	1.63564	0.773959	2.13841	2.01578	1.18986	1.93321
O75648	O75648	Mitochondrial tRNA-specific 2-thiouridylase 1	MTU1_HUMAN	-1.25466	-1.10037	-1.27576	-2.31039	-1.7054	-1.1598	NaN	-0.930367	-0.812406	-2.01239	-1.4134
O75663	O75663	TIP41-like protein	TIPRL_HUMAN	0.630311	0.440141	1.35016	0.396164	0.553745	1.02761	1.86129	1.35153	1.22572	0.0503855	0.589095
O75665;O75665-3	O75665	Oral-facial-digital syndrome 1 protein;Isoform 3 of Oral-facial-digital syndrome 1 protein	OFD1_HUMAN	2.95927	2.14521	2.30122	2.59546	1.96583	2.56274	2.30248	2.14186	1.62725	3.20426	2.93767
O75674;O75674-2;O75674-3	O75674	TOM1-like protein 1;Isoform 2 of TOM1-like protein 1;Isoform 3 of TOM1-like protein 1	TM1L1_HUMAN	-1.09518	-0.95058	-1.01265	-0.248762	-0.425999	-0.0226345	-1.3292	-0.859912	-1.05761	-0.866997	-0.504251
O75676;O75676-2	O75676	Ribosomal protein S6 kinase alpha-4;Isoform 2 of Ribosomal protein S6 kinase alpha-4	KS6A4_HUMAN	-0.950293	-0.476572	-0.0763969	-0.355574	-1.02542	-0.24112	-1.22999	-0.840015	-0.281817	-0.783018	-0.643182
O75683	O75683	Surfeit locus protein 6	SURF6_HUMAN	0.0439043	0.901509	0.506269	-0.216021	0.957987	0.365729	-0.774337	1.27394	0.695045	0.345444	0.953469
O75688	O75688	Protein phosphatase 1B	PPM1B_HUMAN	0.309845	0.18618	-0.0605555	-0.080513	0.262288	0.00605297	0.178641	-0.13028	0.900656	0.366631	-0.193841
O75689;O75689-2	O75689	Arf-GAP with dual PH domain-containing protein 1;Isoform 2 of Arf-GAP with dual PH domain-containing protein 1	ADAP1_HUMAN	-0.888243	NaN	NaN	-2.8391	NaN	-1.77948	NaN	-2.14162	NaN	-2.36303	-1.62457
O75691	O75691	Small subunit processome component 20 homolog	UTP20_HUMAN	-1.18945	-0.433559	-1.46521	-1.2981	-1.00445	-0.958278	-2.31021	-1.20851	-0.443925	-2.27026	0.290518
O75694	O75694	Nuclear pore complex protein Nup155	NU155_HUMAN	0.0940399	0.815524	0.163198	-0.0837317	0.397856	0.449706	-0.922849	0.440969	0.868641	-0.572886	0.95454
O75695	O75695	Protein XRP2	XRP2_HUMAN	0.536021	-0.0313301	0.518421	0.610931	-0.0293026	0.308267	-0.448187	0.399264	-0.0883703	0.572002	0.270633
O75716	O75716	Serine/threonine-protein kinase 16	STK16_HUMAN	NaN	NaN	NaN	-0.989897	NaN	-2.11709	NaN	-1.72193	-2.01271	NaN	NaN
O75717;O75717-2	O75717	WD repeat and HMG-box DNA-binding protein 1;Isoform 2 of WD repeat and HMG-box DNA-binding protein 1	WDHD1_HUMAN	NaN	NaN	NaN	-2.25214	NaN	-1.63165	NaN	-2.84697	-1.54142	NaN	-2.37899
O75718	O75718	Cartilage-associated protein	CRTAP_HUMAN	4.1129	0.429446	0.414825	-0.150872	-0.0571632	0.581085	-0.524093	1.7	0.469433	-0.0977917	0.110587
O75746	O75746	Calcium-binding mitochondrial carrier protein Aralar1	CMC1_HUMAN	3.43299	3.42946	2.48082	2.45539	2.28214	3.66992	1.4924	4.51396	2.90194	1.40843	3.56562
O75781	O75781	Paralemmin-1	PALM_HUMAN	-0.321669	-0.639495	NaN	-2.38133	-1.41711	-1.60565	0.0749273	-1.18199	-2.70322	-0.410476	NaN
O75787;O75787-2	O75787	Renin receptor;Isoform 2 of Renin receptor	RENR_HUMAN	-0.83127	-0.972631	-1.02295	-0.229121	-0.735614	0.54761	-1.1186	-0.0880814	-1.11987	-0.395384	-0.947563
O75791	O75791	GRB2-related adapter protein 2	GRAP2_HUMAN	-3.65547	NaN	-3.97959	-0.744467	NaN	NaN	NaN	-4.10041	NaN	1.86184	-1.95305
O75792	O75792	Ribonuclease H2 subunit A	RNH2A_HUMAN	-1.00493	0.0356598	0.0632133	-0.167163	-0.447351	0.945276	-0.413463	-0.299062	-0.384226	-0.352735	-0.190771
O75794	O75794	Cell division cycle protein 123 homolog	CD123_HUMAN	NaN	NaN	NaN	NaN	NaN	NaN	NaN	1.79741	1.16916	NaN	NaN
O75808	O75808	Calpain-15	CAN15_HUMAN	NaN	NaN	NaN	-2.04625	NaN	-1.76816	NaN	-2.40479	NaN	NaN	-2.51987
O75815	O75815	Breast cancer anti-estrogen resistance protein 3	BCAR3_HUMAN	-1.82724	-2.3241	-1.08427	-1.56565	-0.969595	-2.96431	8.01868	-0.86495	NaN	NaN	NaN
O75817	O75817	Ribonuclease P protein subunit p20	POP7_HUMAN	-0.675535	-0.987081	-1.02691	-1.39496	-0.88441	-1.47095	-3.94025	-1.00028	-0.747145	-2.39418	1.53436
O75818;O75818-2	O75818	Ribonuclease P protein subunit p40;Isoform 2 of Ribonuclease P protein subunit p40	RPP40_HUMAN	NaN	0.531603	NaN	-1.31597	NaN	-0.459324	NaN	-0.887848	-1.24495	NaN	-0.851979
O75821	O75821	Eukaryotic translation initiation factor 3 subunit G	EIF3G_HUMAN	2.26148	2.69657	2.25761	2.56477	2.59234	2.66354	2.11853	2.48765	2.47445	2.81749	2.50936
O75822	O75822	Eukaryotic translation initiation factor 3 subunit J	EIF3J_HUMAN	0.948736	0.807267	1.43896	0.952883	1.14016	1.10957	1.04517	1.84227	0.934608	0.329329	1.8623
O75828	O75828	Carbonyl reductase [NADPH] 3	CBR3_HUMAN	1.21682	1.79095	2.34623	2.72765	3.52976	2.37483	1.90649	3.01184	2.3389	1.84334	1.75396
O75832;O75832-2	O75832	26S proteasome non-ATPase regulatory subunit 10;Isoform 2 of 26S proteasome non-ATPase regulatory subunit 10	PSD10_HUMAN	NaN	NaN	NaN	NaN	NaN	NaN	NaN	-1.44312	NaN	NaN	NaN
O75843	O75843	AP-1 complex subunit gamma-like 2	AP1G2_HUMAN	-0.338099	-0.99359	0.115583	0.367308	-0.688646	0.186657	-1.04966	-0.837312	-0.441271	-0.748227	-0.988963
O75844	O75844	CAAX prenyl protease 1 homolog	FACE1_HUMAN	0.764845	0.993202	0.317559	1.63619	1.18411	1.40931	0.335166	0.599767	0.31777	2.23137	0.103734
O75845	O75845	Lathosterol oxidase	SC5D_HUMAN	-1.30009	NaN	1.79655	0.33823	NaN	0.403113	NaN	3.12046	2.17572	NaN	-0.192584
O75864	O75864	Protein phosphatase 1 regulatory subunit 37	PPR37_HUMAN	0.102468	-0.346977	0.807165	-1.117	-0.413598	-0.787447	2.33898	-0.558924	-1.15322	0.356903	-1.087
O75874	O75874	Isocitrate dehydrogenase [NADP] cytoplasmic	IDHC_HUMAN	4.03621	2.61283	2.51217	2.79542	2.43686	3.0147	1.6933	2.89427	2.32191	2.69774	3.12577
O75879	O75879	Glutamyl-tRNA(Gln) amidotransferase subunit B, mitochondrial	GATB_HUMAN	-0.624357	0.5848	-0.745152	-0.58729	1.25168	-0.445983	-2.41265	0.614279	-0.471241	-0.50667	0.0421829
O75880	O75880	Protein SCO1 homolog, mitochondrial	SCO1_HUMAN	1.08153	0.257045	-0.166286	0.566817	-0.580503	1.35161	0.150702	0.559282	0.684999	0.209245	1.41755
O75881	O75881	25-hydroxycholesterol 7-alpha-hydroxylase	CP7B1_HUMAN	-0.726489	0.506061	-0.550901	0.370677	-0.835563	-0.87388	-0.128957	1.10956	-0.747266	0.201385	-2.06971
O75882	O75882	Attractin	ATRN_HUMAN	-0.2586	-1.16628	1.25223	-0.0546398	-1.1636	0.258346	-0.054039	-0.692083	0.285522	-0.241759	-1.45246
O75891;O75891-3	O75891	Cytosolic 10-formyltetrahydrofolate dehydrogenase;Isoform 3 of Cytosolic 10-formyltetrahydrofolate dehydrogenase	AL1L1_HUMAN	NaN	-0.91151	-0.98889	NaN	NaN	NaN	NaN	-0.371096	NaN	NaN	NaN
O75896	O75896	Tumor suppressor candidate 2	TUSC2_HUMAN	4.41711	NaN	-1.4963	-0.982042	NaN	-0.940917	6.72216	-0.569649	-0.922545	NaN	NaN
O75907	O75907	Diacylglycerol O-acyltransferase 1	DGAT1_HUMAN	-0.800171	-1.27562	-1.77925	-0.743958	-1.40936	-0.869297	NaN	-0.529508	-1.52869	-0.611932	-1.08406
O75909;O75909-1;O75909-2;O75909-4	O75909	Cyclin-K;Isoform 3 of Cyclin-K;Isoform 2 of Cyclin-K;Isoform 4 of Cyclin-K	CCNK_HUMAN	-0.960212	-0.473819	-0.718532	-1.03286	-1.70426	-0.397035	-1.63398	-0.75454	-0.0334148	-1.30107	-0.347242
O75911	O75911	Short-chain dehydrogenase/reductase 3	DHRS3_HUMAN	-1.55409	-2.15871	-1.36974	-2.07142	-1.51397	-1.98429	-1.38773	-1.55278	NaN	-1.56677	-0.517328
O75915	O75915	PRA1 family protein 3	PRAF3_HUMAN	2.61054	2.41541	2.21733	1.92598	2.57514	1.9832	1.6597	3.05622	3.05245	1.70117	2.35128
O75920;O75920-2	O75920	Small EDRK-rich factor 1;Isoform Short of Small EDRK-rich factor 1	SERF1_HUMAN	NaN	NaN	NaN	NaN	NaN	NaN	NaN	-4.87663	NaN	NaN	NaN
O75923;O75923-10;O75923-11;O75923-12;O75923-13;O75923-14;O75923-15;O75923-2;O75923-3;O75923-4;O75923-5;O75923-6;O75923-7;O75923-8;O75923-9	O75923	Dysferlin;Isoform 10 of Dysferlin;Isoform 11 of Dysferlin;Isoform 12 of Dysferlin;Isoform 13 of Dysferlin;Isoform 14 of Dysferlin;Isoform 15 of Dysferlin;Isoform 2 of Dysferlin;Isoform 3 of Dysferlin;Isoform 4 of Dysferlin;Isoform 5 of Dysferlin;Isoform 6 of Dysferlin;Isoform 7 of Dysferlin;Isoform 8 of Dysferlin;Isoform 9 of Dysferlin	DYSF_HUMAN	-0.609683	-0.352618	-0.00932312	-0.469649	-0.85326	0.217824	-1.16972	-0.568274	-0.0176983	0.305035	0.0758696
O75925;O75925-2	O75925	E3 SUMO-protein ligase PIAS1;Isoform 2 of E3 SUMO-protein ligase PIAS1	PIAS1_HUMAN	-1.43635	-0.95541	-1.91178	-1.72709	-3.12741	-1.41338	NaN	-0.943226	-1.27882	-1.6625	-1.44978
O75934	O75934	Pre-mRNA-splicing factor SPF27	SPF27_HUMAN	-0.45857	0.0997629	-0.896793	-0.0575294	-0.443864	-0.527509	-0.606254	-0.17149	-0.0564623	-0.241639	-0.0857487
O75935;O75935-2;O75935-3	O75935	Dynactin subunit 3;Isoform 2 of Dynactin subunit 3;Isoform 3 of Dynactin subunit 3	DCTN3_HUMAN	0.626143	-0.098732	0.140108	0.727106	0.634807	-1.88412	0.674826	-0.713638	1.1681	NaN	-0.888012
O75936	O75936	Gamma-butyrobetaine dioxygenase	BODG_HUMAN	-1.54111	-1.45071	-0.739237	1.41925	-0.192738	-1.55378	0.0810537	NaN	-1.08191	0.108011	NaN
O75937	O75937	DnaJ homolog subfamily C member 8	DNJC8_HUMAN	0.719995	1.00413	0.850883	0.436961	0.130436	0.610952	0.170207	2.0632	2.02469	0.969778	0.553537
O75940	O75940	Survival of motor neuron-related-splicing factor 30	SPF30_HUMAN	-0.687917	-1.03185	-1.03125	-2.03236	-0.666492	-1.18117	-1.1266	-0.68169	-0.396553	-1.70572	-1.72157
O75943;O75943-2;O75943-3;O75943-4	O75943	Cell cycle checkpoint protein RAD17;Isoform 2 of Cell cycle checkpoint protein RAD17;Isoform 3 of Cell cycle checkpoint protein RAD17;Isoform 4 of Cell cycle checkpoint protein RAD17	RAD17_HUMAN	NaN	NaN	NaN	NaN	NaN	NaN	NaN	-1.9853	NaN	NaN	NaN
O75954	O75954	Tetraspanin-9	TSN9_HUMAN	NaN	NaN	NaN	NaN	NaN	NaN	NaN	-4.20812	NaN	NaN	NaN
O75955	O75955	Flotillin-1	FLOT1_HUMAN	1.7936	0.985208	1.29026	1.10382	-0.0880604	1.37412	-0.0466242	2.51757	0.916698	0.65316	3.95211
O75962;O75962-4	O75962	Triple functional domain protein;Isoform 4 of Triple functional domain protein	TRIO_HUMAN	4.73683	-1.85962	-0.0229697	-1.5604	-1.49035	2.59819	1.60758	0.208559	-0.418716	NaN	0.0931816
O75964	O75964	ATP synthase subunit g, mitochondrial	ATP5L_HUMAN	-1.29132	NaN	NaN	NaN	NaN	NaN	NaN	-1.63078	-2.5338	NaN	NaN
O75970;O75970-3	O75970	Multiple PDZ domain protein;Isoform 3 of Multiple PDZ domain protein	MPDZ_HUMAN	-0.344337	-0.370531	0.00275707	NaN	0.949542	-0.536897	0.343084	0.262016	0.527393	NaN	-1.49909
O75971;O75971-2	O75971	snRNA-activating protein complex subunit 5;Isoform 2 of snRNA-activating protein complex subunit 5	SNPC5_HUMAN	NaN	NaN	NaN	NaN	NaN	-2.17013	NaN	0.265526	-1.23565	NaN	-1.87949
O75976	O75976	Carboxypeptidase D	CBPD_HUMAN	-0.185751	-1.02905	-1.25771	0.0119019	-0.959176	0.22515	-1.8558	0.710252	-1.18266	-0.960835	-1.03055
O75995	O75995	SAM and SH3 domain-containing protein 3	SASH3_HUMAN	0.023035	-0.576798	-2.5633	-0.458081	-1.32006	-0.275857	-0.820992	-1.46662	-1.28144	0.309716	-0.91428
O76003	O76003	Glutaredoxin-3	GLRX3_HUMAN	-0.0308142	1.15514	0.563318	0.376827	1.07877	0.322186	0.687762	-0.243005	0.428164	1.1335	0.405548
O76009	O76009	Keratin, type I cuticular Ha3-I	KT33A_HUMAN	-0.0600424	-0.498018	4.09483	3.94579	1.27362	4.0402	3.68344	-1.03889	0.353891	1.59485	0.0017252
O76011	O76011	Keratin, type I cuticular Ha4	KRT34_HUMAN	NaN	NaN	NaN	2.1233	NaN	-1.69597	0.857439	NaN	NaN	NaN	NaN
O76021	O76021	Ribosomal L1 domain-containing protein 1	RL1D1_HUMAN	1.31103	1.86222	1.38932	1.38263	1.89335	2.32117	0.170596	1.46766	1.89572	0.189731	1.91534
O76024	O76024	Wolframin	WFS1_HUMAN	-0.404648	-0.237607	-0.997732	0.0141487	0.482868	1.69958	-0.902936	0.673844	-0.515965	-0.432211	-0.0987873
O76027	O76027	Annexin A9	ANXA9_HUMAN	NaN	NaN	-0.832919	-0.431742	NaN	NaN	NaN	NaN	NaN	NaN	NaN
O76031	O76031	ATP-dependent Clp protease ATP-binding subunit clpX-like, mitochondrial	CLPX_HUMAN	-0.670309	-0.156706	-1.10837	-0.332863	-1.43105	0.0062685	-0.343481	0.130829	-0.437418	-1.37021	-0.152132
O76041	O76041	Nebulette	NEBL_HUMAN	NaN	NaN	NaN	-0.945108	-1.49544	-1.22016	NaN	-2.9877	NaN	NaN	NaN
O76041-2	O76041	Isoform 2 of Nebulette	NEBL_HUMAN	NaN	NaN	NaN	-0.779276	NaN	NaN	-0.887386	NaN	NaN	NaN	NaN
O76054	O76054	SEC14-like protein 2	S14L2_HUMAN	-0.689201	0.640173	-0.153265	0.502295	-1.02923	-0.800935	0.460124	-0.841669	-0.212931	0.442425	-1.25406
O76062	O76062	Delta(14)-sterol reductase	ERG24_HUMAN	-0.569862	-1.58041	-1.07121	0.68845	0.62411	-0.260497	-0.139105	-2.18077	0.241355	-0.189659	-0.805489
O76071	O76071	Probable cytosolic iron-sulfur protein assembly protein CIAO1	CIAO1_HUMAN	-0.118198	-0.738492	-1.53708	-0.421335	-1.09209	-0.234868	-1.16536	-0.695946	-1.25385	-0.747347	-0.742317
O76074;O76074-2	O76074	cGMP-specific 3',5'-cyclic phosphodiesterase;Isoform PDE5A2 of cGMP-specific 3',5'-cyclic phosphodiesterase	PDE5A_HUMAN	NaN	NaN	NaN	NaN	NaN	-1.35569	NaN	-0.0658941	-0.848589	NaN	NaN
O76075	O76075	DNA fragmentation factor subunit beta	DFFB_HUMAN	-1.55622	-0.49181	-2.26884	NaN	-2.03964	-1.34505	NaN	-1.00587	-1.29241	NaN	-0.953035
O76076	O76076	WNT1-inducible-signaling pathway protein 2	WISP2_HUMAN	-0.284331	0.00574684	NaN	-0.778901	-0.627063	NaN	1.71872	NaN	-0.701573	1.60561	1.94276
O76080	O76080	AN1-type zinc finger protein 5	ZFAN5_HUMAN	-1.31412	0.372643	1.13885	1.77393	0.00961876	1.97578	0.0708017	-0.487788	0.372567	NaN	-0.384604
O76081-6	O76081	Isoform 5 of Regulator of G-protein signaling 20	RGS20_HUMAN	-0.66506	-2.55563	NaN	-1.87014	-1.29188	-1.30074	NaN	-1.7639	-2.57857	NaN	-1.75846
O76087;P0CL80;P0CL80-2;P0CL81;P0CL82;Q13065;Q13068;Q4V326	O76087	G antigen 7;G antigen 12F;Isoform 2 of G antigen 12F;G antigen 12G;G antigen 12I;G antigen 1;G antigen 4;G antigen 2E	GAGE7_HUMAN;GG12F_HUMAN;GG12F_HUMAN;GG12G_HUMAN;GG12I_HUMAN;GAGE1_HUMAN;GAGE4_HUMAN;GAG2E_HUMAN	NaN	1.1711	NaN	1.60984	NaN	NaN	NaN	NaN	NaN	NaN	-0.586954
O76094;O76094-2	O76094	Signal recognition particle subunit SRP72;Isoform 2 of Signal recognition particle subunit SRP72	SRP72_HUMAN	-0.0207949	0.831458	-0.143866	0.425705	0.636063	0.695884	-0.0168495	0.599316	0.16081	-0.225634	0.0475197
O76095;O76095-2	O76095	Protein JTB;Isoform 2 of Protein JTB	JTB_HUMAN	-0.17144	-0.314852	0.167517	-0.170832	0.714001	0.508312	-0.189553	0.699209	0.68821	-0.149914	0.691859
O76096	O76096	Cystatin-F	CYTF_HUMAN	0.927895	-2.68141	0.0932465	-1.19459	NaN	NaN	NaN	NaN	-0.00830078	-1.66399	-1.91404
O77932	O77932	Decapping and exoribonuclease protein	DXO_HUMAN	NaN	0.320581	-2.03589	NaN	-2.24748	-0.703774	NaN	-0.746298	-1.28902	NaN	-1.75527
O94760	O94760	N(G),N(G)-dimethylarginine dimethylaminohydrolase 1	DDAH1_HUMAN	-0.345102	-0.875146	0.650669	-0.45004	-0.729343	-0.853131	0.507219	0.444088	-1.26498	0.273579	-1.19077
O94761	O94761	ATP-dependent DNA helicase Q4	RECQ4_HUMAN	NaN	NaN	NaN	1.90763	NaN	NaN	1.9252	NaN	2.27983	NaN	NaN
O94762;O94762-4	O94762	ATP-dependent DNA helicase Q5;Isoform 4 of ATP-dependent DNA helicase Q5	RECQ5_HUMAN	-1.70888	-0.16935	-3.44098	-0.683889	NaN	-1.48732	NaN	-0.627686	-0.75247	NaN	-0.465754
O94763	O94763	Unconventional prefoldin RPB5 interactor 1	RMP_HUMAN	-1.29074	-0.559246	-1.16895	-0.540297	-1.26948	-0.66574	-0.517185	0.0786333	-0.602482	-0.494753	-0.758674
O94766	O94766	Galactosylgalactosylxylosylprotein 3-beta-glucuronosyltransferase 3	B3GA3_HUMAN	0.160444	0.162847	0.0322943	-0.380248	0.881186	1.42889	-1.10799	0.401612	1.19213	-0.939505	0.705111
O94768	O94768	Serine/threonine-protein kinase 17B	ST17B_HUMAN	-1.58911	-1.13703	0.0338154	0.0617752	-1.64933	-0.3536	-1.52176	-1.88195	-1.00729	-0.655334	-0.786036
O94776	O94776	Metastasis-associated protein MTA2	MTA2_HUMAN	0.885666	2.02977	1.65831	1.58382	0.874168	1.62152	0.852104	1.77208	2.19599	1.30517	1.68278
O94804	O94804	Serine/threonine-protein kinase 10	STK10_HUMAN	0.0429001	-0.733031	0.323908	0.935049	-0.44227	-0.149443	0.236038	1.06253	0.619807	0.444007	0.525629
O94806	O94806	Serine/threonine-protein kinase D3	KPCD3_HUMAN	-0.282877	-0.444438	0.376787	0.169215	-0.0509148	0.389344	-0.0800753	0.129661	0.343163	-0.180406	-0.352434
O94808	O94808	Glutamine--fructose-6-phosphate aminotransferase [isomerizing] 2	GFPT2_HUMAN	-1.1148	NaN	-1.80913	-2.18171	NaN	-2.38678	NaN	-2.83261	-1.71369	-2.07675	-1.06345
O94811	O94811	Tubulin polymerization-promoting protein	TPPP_HUMAN	-0.333698	0.992263	NaN	1.42836	2.79478	0.41488	-0.609315	-1.65743	0.233701	-1.61446	-0.869086
O94819	O94819	Kelch repeat and BTB domain-containing protein 11	KBTBB_HUMAN	-3.23813	-1.43345	-1.51677	-2.24234	-2.53173	-1.16669	-1.2545	NaN	-2.578	NaN	NaN
O94822;O94822-3	O94822	E3 ubiquitin-protein ligase listerin;Isoform 3 of E3 ubiquitin-protein ligase listerin	LTN1_HUMAN	-1.524	-1.19964	-0.398212	-0.84856	-1.54276	-0.680671	-1.83898	-1.01877	-0.436736	-1.63019	-1.19159
O94826	O94826	Mitochondrial import receptor subunit TOM70	TOM70_HUMAN	0.55592	0.892323	0.155145	0.432476	0.290779	1.23662	0.119466	1.38068	1.50495	0.288179	1.99568
O94829	O94829	Importin-13	IPO13_HUMAN	-1.2525	-1.05528	-0.527839	-1.18623	-1.18762	-0.916671	-1.02691	-0.877544	-1.24347	NaN	-1.29766
O94830	O94830	Phospholipase DDHD2	DDHD2_HUMAN	-1.10327	-1.07739	-1.42254	-1.23139	-1.07298	-1.48577	-2.10774	-2.59494	-1.0315	-1.84954	-1.8347
O94832	O94832	Unconventional myosin-Id	MYO1D_HUMAN	2.98432	2.79929	1.51778	3.08213	0.281549	2.91465	1.87043	2.19251	1.15936	3.56509	1.9798
O94842;O94842-2;O94842-3	O94842	TOX high mobility group box family member 4;Isoform 2 of TOX high mobility group box family member 4;Isoform 3 of TOX high mobility group box family member 4	TOX4_HUMAN	-2.82956	-1.50493	-2.08946	-2.33859	-1.67039	-0.889113	-1.65667	-1.6984	-1.62413	NaN	-0.723795
O94850	O94850	Dendrin	DEND_HUMAN	5.67087	6.74435	2.75279	4.41522	5.21799	4.52801	8.22768	2.5294	4.48388	7.57975	2.90335
O94851-6	O94851	Isoform 6 of [F-actin]-monooxygenase MICAL2	MICA2_HUMAN	-1.79291	-2.64367	-0.772757	-1.00294	NaN	-1.23051	-2.06358	-1.82035	0.445829	NaN	-3.05394
O94855;O94855-2	O94855	Protein transport protein Sec24D;Isoform 2 of Protein transport protein Sec24D	SC24D_HUMAN	-0.0837116	-0.571891	-0.524898	-0.768342	-0.383327	0.943611	-0.989221	-0.420115	-0.680886	-0.457635	-0.587082
O94856-12;O94856-4;O94856-9	O94856	Isoform 12 of Neurofascin;Isoform 4 of Neurofascin;Isoform 9 of Neurofascin	NFASC_HUMAN	NaN	NaN	NaN	NaN	NaN	NaN	NaN	NaN	NaN	NaN	-1.77671
O94864;O94864-2	O94864	STAGA complex 65 subunit gamma;Isoform 2 of STAGA complex 65 subunit gamma	ST65G_HUMAN	NaN	NaN	NaN	NaN	NaN	NaN	NaN	-1.06256	NaN	NaN	-1.91928
O94868	O94868	F-BAR and double SH3 domains protein 2	FCSD2_HUMAN	-2.17991	-2.70299	-1.54249	NaN	NaN	-2.35042	NaN	-2.40974	-3.02887	-2.15907	-2.34932
O94874	O94874	E3 UFM1-protein ligase 1	UFL1_HUMAN	0.159672	0.204881	0.187353	0.177374	0.265762	0.706369	-0.872547	1.31002	0.0412989	-0.570367	1.13981
O94875	O94875	Sorbin and SH3 domain-containing protein 2	SRBS2_HUMAN	0.20108	-0.183561	NaN	NaN	NaN	-0.566144	NaN	-0.642418	NaN	NaN	NaN
O94875-12;O94875-4	O94875	Isoform 12 of Sorbin and SH3 domain-containing protein 2;Isoform 4 of Sorbin and SH3 domain-containing protein 2	SRBS2_HUMAN	0.590246	-0.336438	NaN	NaN	-0.213486	-0.840505	-0.757707	-0.990664	-1.42006	-1.30861	-1.44378
O94876	O94876	Transmembrane and coiled-coil domains protein 1	TMCC1_HUMAN	NaN	NaN	-0.850365	NaN	NaN	NaN	NaN	-1.4392	NaN	NaN	NaN
O94880	O94880	PHD finger protein 14	PHF14_HUMAN	-0.711489	0.302642	-0.0458698	0.080574	-0.894061	-0.0607271	-1.03701	0.654872	-0.118059	-0.69482	-0.115641
O94880-2	O94880	Isoform 2 of PHD finger protein 14	PHF14_HUMAN	NaN	NaN	NaN	NaN	NaN	NaN	NaN	-1.32562	NaN	NaN	NaN
O94885	O94885	SAM and SH3 domain-containing protein 1	SASH1_HUMAN	-1.12133	-0.815547	-1.01319	-0.568573	-0.473812	-1.11903	NaN	-0.165503	-0.975685	-0.895758	-1.60867
O94886	O94886	CSC1-like protein 1	CSCL1_HUMAN	1.09803	0.399523	-0.784589	0.406189	0.0396185	0.7121	0.0134201	0.778152	-0.52823	0.951691	0.231274
O94887	O94887	FERM, ARHGEF and pleckstrin domain-containing protein 2	FARP2_HUMAN	-0.576105	1.16243	-0.0257082	-7.43866e-05	-0.5212	0.639257	-0.354031	0.729322	-0.383631	-0.435754	0.369031
O94888	O94888	UBX domain-containing protein 7	UBXN7_HUMAN	-0.991283	-0.0169287	-0.64354	-1.6212	-0.986035	-1.12092	-0.807176	-0.531023	-0.365746	-0.471383	-0.13196
O94889;O94889-2	O94889	Kelch-like protein 18;Isoform 2 of Kelch-like protein 18	KLH18_HUMAN	NaN	NaN	NaN	NaN	-0.314413	NaN	NaN	NaN	NaN	NaN	NaN
O94901-9	O94901	Isoform 9 of SUN domain-containing protein 1	SUN1_HUMAN	1.12915	0.321493	0.688974	0.259062	1.84731	0.0962172	0.25324	1.12138	1.12093	0.521727	0.902159
O94903	O94903	Pyridoxal phosphate homeostasis protein	PLPHP_HUMAN	1.07024	0.909657	0.381344	1.26075	1.04052	1.28651	0.541467	0.42137	1.6866	1.25286	1.42125
O94905	O94905	Erlin-2	ERLN2_HUMAN	2.30304	2.68888	1.04985	2.53554	2.77532	1.94969	1.51315	1.38781	3.01943	1.64822	1.99802
O94906	O94906	Pre-mRNA-processing factor 6	PRP6_HUMAN	0.814504	1.15919	0.983446	0.829986	0.460197	1.00968	-0.0945129	1.67833	1.72666	0.440197	1.53149
O94907	O94907	Dickkopf-related protein 1	DKK1_HUMAN	NaN	NaN	NaN	NaN	NaN	NaN	NaN	NaN	-3.47156	NaN	NaN
O94911-3	O94911	Isoform 3 of ATP-binding cassette sub-family A member 8	ABCA8_HUMAN	-0.913874	-1.80693	NaN	NaN	0.134783	NaN	-1.12381	0.300336	NaN	-0.721242	NaN
O94913	O94913	Pre-mRNA cleavage complex 2 protein Pcf11	PCF11_HUMAN	-1.24542	-1.08131	-1.42419	-2.08203	-1.10698	-2.05557	NaN	-1.36634	-1.76942	NaN	-1.96018
O94915	O94915	Protein furry homolog-like	FRYL_HUMAN	-1.68141	-1.18358	-1.0175	-0.866934	-1.30714	-0.690944	-1.85256	-0.351076	-0.906094	-1.19659	-0.869442
O94915-2	O94915	Isoform 2 of Protein furry homolog-like	FRYL_HUMAN	NaN	-0.792273	-1.69242	-0.726732	-1.01343	-1.30078	NaN	-0.460237	-1.14893	0.133232	-0.898979
O94916;O94916-2;O94916-4;O94916-5	O94916	Nuclear factor of activated T-cells 5;Isoform A of Nuclear factor of activated T-cells 5;Isoform D of Nuclear factor of activated T-cells 5;Isoform E of Nuclear factor of activated T-cells 5	NFAT5_HUMAN	-2.32465	-1.01344	-1.20677	-1.9876	-2.16942	-1.84187	NaN	-1.32711	-1.47069	-3.23419	-1.73572
O94919	O94919	Endonuclease domain-containing 1 protein	ENDD1_HUMAN	0.271803	0.49068	0.91453	1.1991	1.19846	1.84526	0.394094	0.873894	1.3459	0.292285	0.636801
O94921;O94921-2;O94921-3	O94921	Cyclin-dependent kinase 14;Isoform 2 of Cyclin-dependent kinase 14;Isoform 3 of Cyclin-dependent kinase 14	CDK14_HUMAN	0.618837	3.17172	3.35676	1.47403	0.895353	-0.117572	2.65938	0.238695	3.18354	3.54095	-0.0983534
O94923	O94923	D-glucuronyl C5-epimerase	GLCE_HUMAN	NaN	NaN	NaN	-2.66831	-1.56829	-0.960247	NaN	-0.348177	-1.83712	NaN	-1.96222
O94925	O94925	Glutaminase kidney isoform, mitochondrial	GLSK_HUMAN	2.34575	1.97066	2.78373	1.44619	1.43068	3.48098	0.722672	1.86027	2.26935	1.09642	1.26885
O94925-3	O94925	Isoform 3 of Glutaminase kidney isoform, mitochondrial	GLSK_HUMAN	-0.808413	-0.577264	-1.67136	-1.23616	-1.1978	0.562391	NaN	NaN	-1.86524	NaN	NaN
O94927	O94927	HAUS augmin-like complex subunit 5	HAUS5_HUMAN	-0.0998926	-2.46312	-2.5515	-2.82885	-2.3866	-2.2157	NaN	-1.97396	-0.298296	NaN	-2.83313
O94929-3	O94929	Isoform 3 of Actin-binding LIM protein 3	ABLM3_HUMAN	2.39463	3.08273	2.89583	4.91686	2.90433	5.14979	1.62805	-1.33617	5.17828	2.00428	-1.3603
O94952;O94952-1	O94952	F-box only protein 21;Isoform 2 of F-box only protein 21	FBX21_HUMAN	0.83737	0.692861	2.11719	0.615448	0.223976	0.156231	0.828419	1.41221	1.77408	-0.625055	-0.684961
O94953	O94953	Lysine-specific demethylase 4B	KDM4B_HUMAN	-2.23821	0.793376	NaN	-2.06599	NaN	-0.95736	NaN	-0.567503	1.08005	-0.717271	-0.492542
O94955	O94955	Rho-related BTB domain-containing protein 3	RHBT3_HUMAN	NaN	NaN	NaN	-2.16691	-1.15653	NaN	NaN	-2.08819	NaN	NaN	-1.80675
O94956;O94956-2;O94956-3;O94956-4	O94956	Solute carrier organic anion transporter family member 2B1;Isoform 2 of Solute carrier organic anion transporter family member 2B1;Isoform 3 of Solute carrier organic anion transporter family member 2B1;Isoform 4 of Solute carrier organic anion transporter family member 2B1	SO2B1_HUMAN	-0.678562	-1.56067	NaN	-0.784424	NaN	-0.41383	NaN	-0.794165	NaN	0.0314693	-0.561416
O94964-2	O94964	Isoform 2 of Protein SOGA1	SOGA1_HUMAN	3.64576	0.0958185	2.12011	2.51894	3.40035	3.11705	5.44722	1.90338	2.90399	2.20375	2.74732
O94966	O94966	Ubiquitin carboxyl-terminal hydrolase 19	UBP19_HUMAN	NaN	NaN	-3.50406	NaN	-4.44445	NaN	NaN	-2.02947	NaN	NaN	-1.33974
O94966-6	O94966	Isoform 6 of Ubiquitin carboxyl-terminal hydrolase 19	UBP19_HUMAN	-1.75339	-1.19972	-0.811195	-1.52668	-1.43153	-0.854486	-1.804	-0.733806	-0.355	-2.13643	-0.371151
O94967;O94967-2;O94967-3;O94967-4	O94967	WD repeat-containing protein 47;Isoform 2 of WD repeat-containing protein 47;Isoform 3 of WD repeat-containing protein 47;Isoform 4 of WD repeat-containing protein 47	WDR47_HUMAN	-0.667442	-1.496	-0.439657	-1.18252	-0.722229	-1.05273	NaN	-0.409201	-1.50433	NaN	-1.77497
O94973	O94973	AP-2 complex subunit alpha-2	AP2A2_HUMAN	2.8746	2.08962	2.36089	2.50296	2.11229	2.73622	2.05866	2.88586	2.37619	2.47192	2.40033
O94973-2	O94973	Isoform 2 of AP-2 complex subunit alpha-2	AP2A2_HUMAN	0.369557	0.0815516	0.212079	-0.294323	0.253292	0.974902	NaN	-0.509766	-0.37372	-0.30196	0.246706
O94979;O94979-4	O94979	Protein transport protein Sec31A;Isoform 4 of Protein transport protein Sec31A	SC31A_HUMAN	1.64092	1.216	1.72499	1.23181	1.46658	2.16906	0.779718	2.22094	1.80061	0.722201	1.63302	+	0.00387434	0.720836	4.01383
O94985;O94985-2	O94985	Calsyntenin-1;Isoform 2 of Calsyntenin-1	CSTN1_HUMAN	-2.28027	-0.627719	-1.29515	-1.8744	-1.36433	-0.646956	NaN	-1.41647	-0.881384	-2.15521	-2.53426
O94992	O94992	Protein HEXIM1	HEXI1_HUMAN	-0.663702	-0.00862694	-0.306188	0.292138	-0.822487	0.530009	-0.464584	0.725125	0.541075	-0.537493	0.49287
O95067	O95067	G2/mitotic-specific cyclin-B2	CCNB2_HUMAN	NaN	NaN	NaN	NaN	NaN	NaN	NaN	NaN	-0.691735	NaN	NaN
O95070	O95070	Protein YIF1A	YIF1A_HUMAN	1.53609	1.11779	0.0298872	1.80691	1.74338	2.01029	0.874969	0.0012064	0.756823	1.07762	0.596434
O95071;O95071-2	O95071	E3 ubiquitin-protein ligase UBR5;Isoform 2 of E3 ubiquitin-protein ligase UBR5	UBR5_HUMAN	-2.01687	-1.15828	-1.7021	-1.69983	-2.2137	-1.5084	-1.75359	-1.62459	-1.38975	-1.9154	-1.34028
O95081	O95081	Arf-GAP domain and FG repeat-containing protein 2	AGFG2_HUMAN	-1.17944	-0.911105	-1.23545	-1.47898	-0.644428	-0.859462	-0.416409	-0.787889	-0.699505	-1.17481	-1.37727
O95084;O95084-2	O95084	Serine protease 23;Isoform 2 of Serine protease 23	PRS23_HUMAN	-3.16549	-2.84164	-4.26008	-2.46791	-2.30081	-1.43483	NaN	-1.5584	-1.0076	-2.7167	-0.832896
O95104;O95104-2;O95104-3	O95104	Splicing factor, arginine/serine-rich 15;Isoform 2 of Splicing factor, arginine/serine-rich 15;Isoform 3 of Splicing factor, arginine/serine-rich 15	SFR15_HUMAN	1.0063	0.368114	0.388687	-0.476023	0.333309	-0.0346842	-0.182465	1.63098	0.739757	0.00401688	-0.260714
O95136	O95136	Sphingosine 1-phosphate receptor 2	S1PR2_HUMAN	NaN	NaN	NaN	NaN	NaN	NaN	NaN	2.28736	NaN	NaN	NaN
O95139	O95139	NADH dehydrogenase [ubiquinone] 1 beta subcomplex subunit 6	NDUB6_HUMAN	0.605351	0.427026	0.393452	0.883467	0.0924606	-0.0926547	-1.76402	0.867848	0.427728	1.37461	0.0684586
O95140	O95140	Mitofusin-2	MFN2_HUMAN	0.394334	0.630422	0.0573635	0.231584	0.250341	1.06952	-0.042676	0.894051	0.264008	-0.360554	0.608166
O95147	O95147	Dual specificity protein phosphatase 14	DUS14_HUMAN	-1.29352	NaN	-0.387081	NaN	1.28736	NaN	-0.655891	NaN	-1.07289	NaN	NaN
O95149	O95149	Snurportin-1	SPN1_HUMAN	-1.06312	-1.03659	-0.104442	-1.10187	-1.98112	-0.883328	-2.2244	0.442183	0.849979	-1.41281	-0.906008
O95155;O95155-2;O95155-4	O95155	Ubiquitin conjugation factor E4 B;Isoform 2 of Ubiquitin conjugation factor E4 B;Isoform 4 of Ubiquitin conjugation factor E4 B	UBE4B_HUMAN	-0.7897	-0.563571	-0.925532	-0.0499802	0.903848	-0.184566	-0.37134	-0.471439	-0.143083	0.428516	-0.650928
O95159	O95159	Zinc finger protein-like 1	ZFPL1_HUMAN	0.578022	1.08722	0.79718	0.723566	1.61199	1.22361	-0.0413504	0.279174	0.847773	-1.62439	0.781216
O95163	O95163	Elongator complex protein 1	ELP1_HUMAN	-0.639614	-0.150899	-0.276085	-0.0519266	-0.147223	-0.592206	-0.991528	0.826716	-0.00673294	-0.209458	0.400146
O95164	O95164	Ubiquitin-like protein 3	UBL3_HUMAN	-0.498654	-1.56193	0.168926	-0.0377884	-0.0161114	-0.978305	NaN	-0.835578	-1.27317	NaN	-1.45621
O95166	O95166	Gamma-aminobutyric acid receptor-associated protein	GBRAP_HUMAN	1.2847	-0.0816927	-0.0231085	0.228712	-0.725183	-0.0597811	-0.61271	0.202171	0.0251989	0.0790424	-0.480118
O95167	O95167	NADH dehydrogenase [ubiquinone] 1 alpha subcomplex subunit 3	NDUA3_HUMAN	NaN	NaN	NaN	NaN	NaN	NaN	NaN	-0.0860119	NaN	NaN	NaN
O95168	O95168	NADH dehydrogenase [ubiquinone] 1 beta subcomplex subunit 4	NDUB4_HUMAN	0.475257	2.12631	1.17523	1.02816	0.324265	0.878148	0.189352	2.78219	0.807445	0.45759	1.67842
O95169;O95169-3	O95169	NADH dehydrogenase [ubiquinone] 1 beta subcomplex subunit 8, mitochondrial;Isoform 3 of NADH dehydrogenase [ubiquinone] 1 beta subcomplex subunit 8, mitochondrial	NDUB8_HUMAN	-0.367494	1.35386	0.0783978	0.34457	-0.865588	-0.212992	-0.145103	1.75569	-0.315491	-0.626785	0.671494
O95171	O95171	Sciellin	SCEL_HUMAN	-1.02216	0.363585	1.38101	0.381651	0.0674362	-0.50738	0.405542	1.97939	-1.93068	1.18941	-1.3525
O95182	O95182	NADH dehydrogenase [ubiquinone] 1 alpha subcomplex subunit 7	NDUA7_HUMAN	0.131587	1.65405	0.698429	0.388834	-0.716138	-0.691398	0.0967588	1.56354	0.140901	0.349817	1.11107
O95183	O95183	Vesicle-associated membrane protein 5	VAMP5_HUMAN	-1.75083	NaN	-1.72194	-1.12916	NaN	NaN	NaN	-2.13936	NaN	-2.17221	-1.00973
O95197;O95197-2;O95197-7	O95197	Reticulon-3;Isoform 2 of Reticulon-3;Isoform 7 of Reticulon-3	RTN3_HUMAN	0.833854	0.231838	1.42641	1.36738	1.16546	0.958481	0.96586	0.890123	1.22913	0.375883	1.46097
O95199;O95199-2	O95199	RCC1 and BTB domain-containing protein 2;Isoform 2 of RCC1 and BTB domain-containing protein 2	RCBT2_HUMAN	-1.67598	-1.03597	-1.29862	NaN	-0.65302	-1.34002	NaN	-0.869505	0.952507	-1.32027	-1.52737
O95202	O95202	Mitochondrial proton/calcium exchanger protein	LETM1_HUMAN	2.43933	1.52243	1.2736	1.71304	1.56849	3.21379	0.59973	2.57679	1.98506	0.707204	2.24744
O95208;O95208-2	O95208	Epsin-2;Isoform 2 of Epsin-2	EPN2_HUMAN	-0.495962	-0.614899	-1.10206	-0.417944	-1.03168	-0.700142	-0.334823	0.022357	-0.925203	-0.722306	-0.705533
O95210	O95210	Starch-binding domain-containing protein 1	STBD1_HUMAN	NaN	-0.971508	-1.0288	-0.951132	NaN	NaN	NaN	-2.36779	-1.80617	NaN	-1.46199
O95218;O95218-2	O95218	Zinc finger Ran-binding domain-containing protein 2;Isoform 2 of Zinc finger Ran-binding domain-containing protein 2	ZRAB2_HUMAN	-0.36059	0.262731	0.274519	-0.416008	0.280124	-0.0913334	-0.268801	1.42029	0.425859	-0.733823	0.909705
O95219	O95219	Sorting nexin-4	SNX4_HUMAN	-0.529328	-0.134158	-0.00588894	-0.229176	-0.193867	0.055727	-0.775543	0.858575	0.297896	-0.550652	-0.366437
O95232	O95232	Luc7-like protein 3	LC7L3_HUMAN	0.4049	1.09124	1.10465	0.848691	0.472595	0.956038	-0.422956	1.16325	1.1187	0.037323	0.942543
O95235	O95235	Kinesin-like protein KIF20A	KI20A_HUMAN	NaN	2.9366	2.06853	NaN	NaN	5.42482	3.92484	1.08939	-2.76394	NaN	NaN
O95236;O95236-2	O95236	Apolipoprotein L3;Isoform 2 of Apolipoprotein L3	APOL3_HUMAN	-1.49502	-1.24671	-1.10233	-0.316223	NaN	-1.29927	-1.03329	-2.08814	-1.1307	-0.601829	0.75893
O95239	O95239	Chromosome-associated kinesin KIF4A	KIF4A_HUMAN	-0.706531	-0.62606	1.27499	-0.296014	0.0455608	-2.06058	NaN	-0.811639	-0.1175	NaN	-0.236902
O95248-4;O95248-5	O95248	Isoform 4 of Myotubularin-related protein 5;Isoform 5 of Myotubularin-related protein 5	MTMR5_HUMAN	1.10723	1.45999	1.69238	1.5117	1.39219	1.22719	0.660045	2.3442	1.80238	0.67872	1.97731
O95249;O95249-2	O95249	Golgi SNAP receptor complex member 1;Isoform 2 of Golgi SNAP receptor complex member 1	GOSR1_HUMAN	-0.879181	-1.05358	-1.34593	-0.84565	-0.99258	-0.363312	-1.5387	-0.381372	-0.957006	-0.892256	-0.497677
O95251	O95251	Histone acetyltransferase KAT7	KAT7_HUMAN	-0.864836	-0.0422268	-0.467345	-0.84509	-0.53109	-0.760263	-3.399	0.459245	0.5603	-1.63768	-0.00273705
O95258;O95258-2;O95258-3	O95258	Brain mitochondrial carrier protein 1;Isoform 2 of Brain mitochondrial carrier protein 1;Isoform 3 of Brain mitochondrial carrier protein 1	UCP5_HUMAN	NaN	-1.62793	-1.65708	-1.77184	NaN	-1.60903	NaN	-1.15167	-1.21457	NaN	-1.71446
O95260	O95260	Arginyl-tRNA--protein transferase 1	ATE1_HUMAN	0.0331068	-0.461164	-0.914525	1.77964	-1.15064	-0.557331	-1.20994	-0.93268	-1.16784	-0.330165	-0.990413
O95273;O95273-2	O95273	Cyclin-D1-binding protein 1;Isoform 2 of Cyclin-D1-binding protein 1	CCDB1_HUMAN	-2.82178	-1.38634	-1.25468	-0.780868	-1.7142	-0.467723	NaN	-1.47921	-1.82405	-1.54459	0.0247459
O95274	O95274	Ly6/PLAUR domain-containing protein 3	LYPD3_HUMAN	1.88196	0.749488	3.84668	3.70093	3.13205	0.922833	3.73601	0.555364	3.68838	2.29632	0.23543
O95278	O95278	Laforin	EPM2A_HUMAN	-1.27873	-0.771077	NaN	-0.985104	-0.536068	-0.80989	NaN	-0.137611	-0.882826	NaN	-0.814401
O95292	O95292	Vesicle-associated membrane protein-associated protein B/C	VAPB_HUMAN	1.63806	1.1674	1.35258	1.15731	1.84315	1.88483	0.911083	2.98282	1.83479	0.625675	2.17483
O95294-3;O95294-4	O95294	Isoform 3 of RasGAP-activating-like protein 1;Isoform 4 of RasGAP-activating-like protein 1	RASL1_HUMAN	NaN	NaN	-0.692815	-0.38674	NaN	NaN	-1.45243	NaN	NaN	NaN	NaN
O95295	O95295	SNARE-associated protein Snapin	SNAPN_HUMAN	0.0518017	-1.12282	-0.487772	-0.299559	-0.414553	-1.04903	-0.897954	-0.093606	-1.03333	-1.46019	-1.02732
O95297;O95297-2;O95297-4	O95297	Myelin protein zero-like protein 1;Isoform 2 of Myelin protein zero-like protein 1;Isoform 4 of Myelin protein zero-like protein 1	MPZL1_HUMAN	-1.53125	-0.786628	NaN	-1.50272	-0.470444	-1.44513	-1.3514	-0.564429	-1.90903	-1.06925	NaN
O95299	O95299	NADH dehydrogenase [ubiquinone] 1 alpha subcomplex subunit 10, mitochondrial	NDUAA_HUMAN	1.94573	0.436521	0.305521	0.442173	1.65572	0.621475	1.24978	1.19078	0.506675	1.42922	-0.0525823
O95302	O95302	Peptidyl-prolyl cis-trans isomerase FKBP9	FKBP9_HUMAN	2.70447	1.94504	2.25038	1.87735	1.6207	3.03707	1.48705	2.79476	2.37878	1.46661	2.1606	+	0.00121354	0.778448	4.88701
O95319-2;O95319-5	O95319	Isoform 2 of CUGBP Elav-like family member 2;Isoform 5 of CUGBP Elav-like family member 2	CELF2_HUMAN	0.606379	-0.359167	-1.00656	0.172371	0.0109444	-0.360797	-0.608829	-0.727546	-0.441517	-0.473166	-0.246134
O95336	O95336	6-phosphogluconolactonase	6PGL_HUMAN	2.66059	2.18935	2.17885	2.70937	2.55631	2.34546	1.31094	3.64718	2.22329	1.41608	1.88225
O95340;O95340-2	O95340	Bifunctional 3'-phosphoadenosine 5'-phosphosulfate synthase 2;Isoform B of Bifunctional 3'-phosphoadenosine 5'-phosphosulfate synthase 2	PAPS2_HUMAN	-0.501734	0.372581	-1.20273	-0.341675	-0.882656	-1.10919	-0.973234	-1.04909	-0.977541	-0.82165	-0.911017
O95347;O95347-2	O95347	Structural maintenance of chromosomes protein 2;Isoform 2 of Structural maintenance of chromosomes protein 2	SMC2_HUMAN	-1.28902	-0.494644	-0.821769	-0.999403	-1.47935	-0.241255	-1.69312	0.0831776	0.355958	-0.380705	-0.621331
O95352	O95352	Ubiquitin-like modifier-activating enzyme ATG7	ATG7_HUMAN	1.53146	-0.687697	0.73259	0.0120182	-0.346741	0.46318	-0.252625	0.296222	-0.290827	-0.275867	0.340453
O95359;O95359-3	O95359	Transforming acidic coiled-coil-containing protein 2;Isoform 3 of Transforming acidic coiled-coil-containing protein 2	TACC2_HUMAN	-0.843462	-2.95576	-0.89234	-0.400497	-1.46572	NaN	-0.469689	NaN	-3.23484	-1.02237	NaN
O95361	O95361	Tripartite motif-containing protein 16	TRI16_HUMAN	-0.952905	-1.38112	1.32467	1.16428	0.14357	-1.71003	0.0866947	NaN	-0.29116	-0.25592	-1.18104
O95363	O95363	Phenylalanine--tRNA ligase, mitochondrial	SYFM_HUMAN	1.20284	-0.87207	1.22262	0.455791	2.14624	0.357142	0.443386	-0.438543	-0.899975	-1.71099	-0.276617
O95365	O95365	Zinc finger and BTB domain-containing protein 7A	ZBT7A_HUMAN	1.85804	-1.5866	-1.22675	-1.47368	2.17009	-1.58804	NaN	-1.80307	-1.0814	-2.0748	-0.650381
O95372	O95372	Acyl-protein thioesterase 2	LYPA2_HUMAN	1.62371	1.08864	1.326	1.37867	1.00304	1.80843	1.10068	2.76176	1.76363	-0.0783653	2.91987
O95373	O95373	Importin-7	IPO7_HUMAN	0.771763	1.2361	1.63527	1.11294	1.05499	2.00605	0.0596867	0.61274	1.4814	0.424905	1.07626
O95376	O95376	E3 ubiquitin-protein ligase ARIH2	ARI2_HUMAN	-0.744165	-0.710352	1.20088	1.29021	1.15985	-0.411479	-0.896211	-0.381909	-0.251086	-0.867613	-0.407389
O95379;O95379-2;O95379-3;O95379-4	O95379	Tumor necrosis factor alpha-induced protein 8;Isoform 2 of Tumor necrosis factor alpha-induced protein 8;Isoform 3 of Tumor necrosis factor alpha-induced protein 8;Isoform 4 of Tumor necrosis factor alpha-induced protein 8	TFIP8_HUMAN	-1.22472	-2.79234	NaN	-1.73452	NaN	NaN	-4.64767	NaN	NaN	-1.55838	-3.19189
O95382;O95382-3	O95382	Mitogen-activated protein kinase kinase kinase 6;Isoform 3 of Mitogen-activated protein kinase kinase kinase 6	M3K6_HUMAN	-1.93434	-1.24302	-0.705944	-0.851892	-1.76735	-1.79136	-1.46207	-1.57638	-1.24456	-1.48523	-2.09654
O95391	O95391	Pre-mRNA-splicing factor SLU7	SLU7_HUMAN	-2.04106	-2.2635	-1.30305	-0.818991	-1.89246	-1.46488	NaN	-1.23543	-1.31754	NaN	-0.953673
O95394	O95394	Phosphoacetylglucosamine mutase	AGM1_HUMAN	0.58704	-0.210778	-0.333982	-0.160961	-0.402535	1.39431	-0.253124	0.661545	-0.199756	0.340569	0.493299
O95396	O95396	Adenylyltransferase and sulfurtransferase MOCS3	MOCS3_HUMAN	-0.699514	-0.185376	0.91276	-1.11616	0.00481701	-0.597233	-1.07425	-0.295804	0.154806	-0.415012	0.330709
O95400	O95400	CD2 antigen cytoplasmic tail-binding protein 2	CD2B2_HUMAN	-0.570787	-0.256122	-0.432835	-0.250898	-0.871319	-0.211945	0.119827	-0.235013	0.261427	-0.169761	0.361809
O95402	O95402	Mediator of RNA polymerase II transcription subunit 26	MED26_HUMAN	-4.33687	NaN	-0.653037	-2.40212	-1.58657	-2.67122	-0.788993	-1.99433	-1.95578	-2.2889	-2.42453
O95405;O95405-2	O95405	Zinc finger FYVE domain-containing protein 9;Isoform 2 of Zinc finger FYVE domain-containing protein 9	ZFYV9_HUMAN	NaN	NaN	-3.55032	NaN	-2.58601	-1.99127	NaN	-1.42575	NaN	NaN	NaN
O95415	O95415	Brain protein I3	BRI3_HUMAN	0.813908	-0.224483	-0.631013	-0.621723	-1.18104	-0.186254	1.02542	-0.206547	0.30489	-0.153851	-0.882459
O95425;O95425-3;O95425-4	O95425	Supervillin;Isoform SV3 of Supervillin;Isoform SV4 of Supervillin	SVIL_HUMAN	-0.344413	0.125803	-0.0403357	0.0698433	0.820146	-0.452002	-0.254908	0.792009	0.600114	-0.801147	-0.741164
O95427	O95427	GPI ethanolamine phosphate transferase 1	PIGN_HUMAN	-1.33685	-0.739982	NaN	-0.296133	NaN	NaN	-2.46954	-1.02876	-2.65719	NaN	-0.525509
O95428;O95428-4;O95428-5	O95428	Papilin;Isoform 4 of Papilin;Isoform 5 of Papilin	PPN_HUMAN	-1.72851	-1.20675	0.972218	-1.40105	-1.77341	NaN	-2.12496	-1.14211	-1.49762	-1.23479	NaN
O95429	O95429	BAG family molecular chaperone regulator 4	BAG4_HUMAN	-3.03602	-1.37355	-2.09993	-1.68472	-2.15883	-2.52336	NaN	-3.01232	-1.61189	NaN	-0.7612
O95433	O95433	Activator of 90 kDa heat shock protein ATPase homolog 1	AHSA1_HUMAN	1.54357	1.63109	1.97192	1.87488	1.34526	2.49753	1.28901	3.01687	1.7432	1.13973	2.3403
O95445;O95445-2	O95445	Apolipoprotein M;Isoform 2 of Apolipoprotein M	APOM_HUMAN	0.0383134	0.0876365	1.91909	1.16175	0.214653	-0.569278	1.20323	-1.1427	1.87279	NaN	-0.139396
O95452	O95452	Gap junction beta-6 protein	CXB6_HUMAN	-1.88942	NaN	-0.510521	-0.0309849	0.0860281	-1.35574	-0.821522	NaN	-0.778455	0.0113568	-1.61564
O95453;O95453-2;O95453-3	O95453	Poly(A)-specific ribonuclease PARN;Isoform 2 of Poly(A)-specific ribonuclease PARN;Isoform 3 of Poly(A)-specific ribonuclease PARN	PARN_HUMAN	1.07174	-0.0125818	1.67147	0.759884	0.376835	0.159333	-0.259192	0.885033	1.06126	-0.930963	0.867085	+	0.00824763	1.12452	3.48592
O95456;O95456-2	O95456	Proteasome assembly chaperone 1;Isoform 2 of Proteasome assembly chaperone 1	PSMG1_HUMAN	-0.358209	-0.540629	-0.670084	-1.15488	-0.536065	-1.49516	-2.1913	-0.933818	-0.884804	-0.595187	-1.53482
O95466-2	O95466	Isoform 2 of Formin-like protein 1	FMNL1_HUMAN	1.01353	0.331432	0.730926	1.07947	0.746205	0.648502	0.183453	0.989386	1.6027	0.991966	1.95732
O95470	O95470	Sphingosine-1-phosphate lyase 1	SGPL1_HUMAN	1.65167	0.752229	1.00747	0.79357	0.832419	0.520189	0.183208	0.278617	0.739536	0.567996	1.15199
O95476	O95476	CTD nuclear envelope phosphatase 1	CNEP1_HUMAN	-0.512917	-0.918921	-0.979491	-0.6488	-1.03716	1.00761	-1.28525	-0.434072	-1.07949	-1.04949	0.236895
O95477	O95477	ATP-binding cassette sub-family A member 1	ABCA1_HUMAN	-1.54211	-2.78669	-1.35899	-2.2	-1.88082	-2.1296	NaN	-1.52863	NaN	NaN	-1.66307
O95478	O95478	Ribosome biogenesis protein NSA2 homolog	NSA2_HUMAN	-0.842415	-0.364819	-0.750343	-0.551221	-0.465364	-0.762146	-2.98287	-0.338378	0.0783672	-1.9949	-0.171476
O95479	O95479	GDH/6PGL endoplasmic bifunctional protein	G6PE_HUMAN	0.509138	0.241025	-1.72657	0.312498	-0.275477	-0.257822	0.13524	0.29932	0.431649	0.298707	0.169086
O95486	O95486	Protein transport protein Sec24A	SC24A_HUMAN	-0.667986	0.0702362	-0.559511	-0.139242	-0.0963955	-0.220158	-0.99786	0.218017	-0.545353	-0.151963	0.043417
O95487;O95487-2;O95487-3	O95487	Protein transport protein Sec24B;Isoform 2 of Protein transport protein Sec24B;Isoform 3 of Protein transport protein Sec24B	SC24B_HUMAN	0.00318718	1.70428	-0.0478544	1.49572	-0.138191	1.87552	-0.912497	0.029604	-0.567146	0.515317	1.18417
O95497	O95497	Pantetheinase	VNN1_HUMAN	0.935156	NaN	-0.500382	-0.669289	NaN	NaN	-0.847855	NaN	0.10569	NaN	-2.26883
O95498;O95498-2;O95498-3;O95498-4;O95498-5;O95498-6	O95498	Vascular non-inflammatory molecule 2;Isoform 2 of Vascular non-inflammatory molecule 2;Isoform 3 of Vascular non-inflammatory molecule 2;Isoform 4 of Vascular non-inflammatory molecule 2;Isoform 5 of Vascular non-inflammatory molecule 2;Isoform 6 of Vascular non-inflammatory molecule 2	VNN2_HUMAN	-0.948008	NaN	-0.0886307	-0.908226	NaN	NaN	NaN	-2.33117	-1.07317	NaN	NaN
O95503	O95503	Chromobox protein homolog 6	CBX6_HUMAN	-1.29255	1.89579	0.580031	-1.99521	-0.854744	-1.57247	0.26684	0.560989	-2.90112	NaN	-0.400564
O95544;O95544-2	O95544	NAD kinase;Isoform 2 of NAD kinase	NADK_HUMAN	-0.488148	NaN	-1.65471	-1.00949	NaN	-1.02871	NaN	-1.48557	-1.58598	NaN	-0.844761
O95551;O95551-2	O95551	Tyrosyl-DNA phosphodiesterase 2;Isoform 2 of Tyrosyl-DNA phosphodiesterase 2	TYDP2_HUMAN	-2.29325	-2.42988	-1.63844	-2.90971	-2.94334	-2.65142	-4.38998	-2.04886	-1.90222	-3.05839	-1.32504	+	0.00767024	1.3047	3.53549
O95562	O95562	Vesicle transport protein SFT2B	SFT2B_HUMAN	-0.166612	-1.25438	-1.50497	0.137827	-0.572061	-0.347584	-2.63835	0.41655	-1.38489	-1.16868	-0.785974
O95563	O95563	Mitochondrial pyruvate carrier 2	MPC2_HUMAN	1.31588	-0.368161	0.243239	0.513268	0.930956	0.842381	-0.276492	0.870017	-0.548326	-0.365042	1.32464
O95568	O95568	Histidine protein methyltransferase 1 homolog	MET18_HUMAN	NaN	NaN	NaN	NaN	NaN	NaN	NaN	-1.98803	NaN	NaN	NaN
O95571	O95571	Persulfide dioxygenase ETHE1, mitochondrial	ETHE1_HUMAN	2.02116	1.10436	2.64139	1.59083	1.49543	2.23289	1.64379	2.41085	2.46702	0.9348	1.63487	+	0.00495562	0.881217	3.8388
O95573	O95573	Long-chain-fatty-acid--CoA ligase 3	ACSL3_HUMAN	0.856992	0.070034	1.47217	1.50013	2.36372	2.66179	0.372519	1.83995	2.59399	-0.223747	1.29069
O95602	O95602	DNA-directed RNA polymerase I subunit RPA1	RPA1_HUMAN	0.020299	0.821679	0.247828	-0.281809	-0.626507	0.75995	-0.173872	0.403949	1.36731	0.386889	0.3606
O95613	O95613	Pericentrin	PCNT_HUMAN	4.05389	8.00409	5.91557	5.02411	6.37181	5.70999	7.36955	4.9144	5.24246	7.34294	5.45783
O95619	O95619	YEATS domain-containing protein 4	YETS4_HUMAN	-2.25103	-0.348164	0.172119	-2.09058	-1.62781	-1.60515	NaN	-2.04162	-1.44692	NaN	-1.95028
O95625	O95625	Zinc finger and BTB domain-containing protein 11	ZBT11_HUMAN	-2.80912	-2.75312	NaN	NaN	NaN	-4.87806	NaN	-3.08271	-1.64176	NaN	-3.48859
O95628-5	O95628	Isoform 5 of CCR4-NOT transcription complex subunit 4	CNOT4_HUMAN	-1.06147	-2.11539	-1.36075	1.38001	-1.08048	2.18337	NaN	-0.0628519	-1.12659	-1.435	0.780882
O95630	O95630	STAM-binding protein	STABP_HUMAN	-0.660137	-0.320325	-0.225397	0.336931	-0.242394	0.209067	-0.475162	0.454984	0.110636	-0.124914	0.0549364
O95639	O95639	Cleavage and polyadenylation specificity factor subunit 4	CPSF4_HUMAN	1.54789	NaN	-3.80504	0.90004	0.0636859	NaN	NaN	1.28251	-0.872107	NaN	NaN
O95639-2	O95639	Isoform 2 of Cleavage and polyadenylation specificity factor subunit 4	CPSF4_HUMAN	NaN	NaN	NaN	NaN	NaN	NaN	NaN	-1.20641	-1.62296	NaN	NaN
O95644;O95644-10;O95644-11;O95644-2;O95644-3;O95644-4;O95644-5;O95644-6;O95644-8	O95644	Nuclear factor of activated T-cells, cytoplasmic 1;Isoform IA-deltaIX of Nuclear factor of activated T-cells, cytoplasmic 1;Isoform IB-deltaIX of Nuclear factor of activated T-cells, cytoplasmic 1;Isoform A-alpha of Nuclear factor of activated T-cells, cytoplasmic 1;Isoform A-beta of Nuclear factor of activated T-cells, cytoplasmic 1;Isoform B-alpha of Nuclear factor of activated T-cells, cytopla…	NFAC1_HUMAN	-2.82934	-1.27928	NaN	NaN	NaN	0.107337	-1.65777	-2.5727	-1.90265	-0.913547	-3.74616
O95671	O95671	N-acetylserotonin O-methyltransferase-like protein	ASML_HUMAN	1.14847	0.754964	1.73315	0.355682	1.41737	0.619211	0.00297737	-0.190435	0.721171	0.619975	-0.277658
O95674	O95674	Phosphatidate cytidylyltransferase 2	CDS2_HUMAN	2.24387	0.956735	0.197562	0.821836	1.4758	1.26413	0.955823	1.85608	0.844833	0.569256	1.22058
O95678	O95678	Keratin, type II cytoskeletal 75	K2C75_HUMAN	1.75269	0.86024	4.6035	3.73595	3.8981	0.62782	0.993729	-0.410673	1.42319	3.92779	0.991055
O95685	O95685	Protein phosphatase 1 regulatory subunit 3D	PPR3D_HUMAN	-1.81508	-0.552876	1.67134	-0.819925	-1.51418	-1.67271	-0.546935	1.20264	0.751973	-0.872619	1.12865
O95696	O95696	Bromodomain-containing protein 1	BRD1_HUMAN	-2.28431	-1.35798	-2.20198	-2.20066	-1.91928	-1.91118	-3.2774	-1.84751	-2.15312	-1.9074	NaN
O95707	O95707	Ribonuclease P protein subunit p29	RPP29_HUMAN	-0.921907	-0.0858507	-1.40898	-0.273539	-0.466782	-0.265184	-1.79433	-0.446816	-0.117547	-1.01737	-0.249478
O95714	O95714	E3 ubiquitin-protein ligase HERC2	HERC2_HUMAN	-2.64996	-2.66371	-1.93073	-2.31526	-3.30272	-1.74841	NaN	-1.43445	-1.73275	-3.11949	-1.70223
O95715	O95715	C-X-C motif chemokine 14	CXL14_HUMAN	1.09366	-0.594578	NaN	1.41547	-0.874067	-3.40927	2.08431	NaN	-1.69076	0.860115	NaN
O95721	O95721	Synaptosomal-associated protein 29	SNP29_HUMAN	0.561422	0.359449	0.303965	0.865288	1.9574	0.69823	-0.173579	1.20871	0.209719	0.409412	0.463235
O95747	O95747	Serine/threonine-protein kinase OSR1	OXSR1_HUMAN	0.932573	0.42399	0.873531	0.867338	0.515433	1.33005	0.20092	0.939076	1.3003	0.448988	1.58667	+	0.00665969	0.635096	3.63262
O95749	O95749	Geranylgeranyl pyrophosphate synthase	GGPPS_HUMAN	-0.731214	-1.47226	-1.2039	-1.39988	-1.59089	NaN	-1.45517	-1.66022	-1.00688	-2.11309	NaN
O95754;O95754-2	O95754	Semaphorin-4F;Isoform Short of Semaphorin-4F	SEM4F_HUMAN	4.0076	3.04566	-1.16119	2.00681	2.24712	0.826857	NaN	-0.619078	-0.687233	NaN	4.43988
O95757	O95757	Heat shock 70 kDa protein 4L	HS74L_HUMAN	-0.872424	-0.393713	0.299309	0.475052	0.0573616	0.573068	-0.250157	0.463771	-0.0683727	-0.173438	-0.414835
O95758;O95758-1;O95758-4;O95758-5;O95758-6	O95758	Polypyrimidine tract-binding protein 3;Isoform 1 of Polypyrimidine tract-binding protein 3;Isoform 4 of Polypyrimidine tract-binding protein 3;Isoform 5 of Polypyrimidine tract-binding protein 3;Isoform 6 of Polypyrimidine tract-binding protein 3	PTBP3_HUMAN	1.09225	0.913054	1.05917	1.37081	0.965614	0.766269	0.923045	1.14966	1.43842	0.464363	0.770931
O95772	O95772	STARD3 N-terminal-like protein	STR3N_HUMAN	1.24462	0.0466356	0.0710402	0.155163	-0.243015	0.383327	-0.407032	1.04775	0.151373	-0.646323	-0.0313425
O95777	O95777	U6 snRNA-associated Sm-like protein LSm8	LSM8_HUMAN	1.55803	1.3632	1.05294	1.53656	0.471422	1.20501	0.638387	2.34032	1.56532	1.37329	1.17294
O95782;O95782-2	O95782	AP-2 complex subunit alpha-1;Isoform B of AP-2 complex subunit alpha-1	AP2A1_HUMAN	1.70991	1.72166	1.69915	1.81914	1.28866	2.01786	1.24242	2.38029	1.93134	1.42692	1.92917
O95785-3	O95785	Isoform 3 of Protein Wiz	WIZ_HUMAN	-2.02565	-0.986975	-2.84396	-2.10644	-2.23349	-1.73672	-2.03777	-1.56548	-1.54256	-2.70009	-1.83712
O95786;O95786-2	O95786	Probable ATP-dependent RNA helicase DDX58;Isoform 2 of Probable ATP-dependent RNA helicase DDX58	DDX58_HUMAN	-0.355467	0.853541	-0.615355	0.723177	-1.06252	0.47826	0.513031	-1.07776	-0.481367	-0.323635	-0.487181
O95793;O95793-2	O95793	Double-stranded RNA-binding protein Staufen homolog 1;Isoform Short of Double-stranded RNA-binding protein Staufen homolog 1	STAU1_HUMAN	0.216383	0.46096	0.957234	0.582714	0.20371	0.931468	-1.07204	1.24203	1.09326	-0.375254	0.774296
O95801	O95801	Tetratricopeptide repeat protein 4	TTC4_HUMAN	-0.335979	-0.15165	0.21492	-0.216864	-0.363212	-0.0420446	-0.789124	0.764868	-0.114659	-0.710525	-0.299016
O95807	O95807	Transmembrane protein 50A	TM50A_HUMAN	-1.72648	-1.39103	-1.26764	-1.19311	-0.668954	-1.63374	-0.138411	-0.546301	-0.866699	-0.880774	-2.16365
O95810	O95810	Caveolae-associated protein 2	CAVN2_HUMAN	-2.1155	-0.0599422	NaN	-1.1039	-1.69058	-1.91261	0.00874138	-2.2055	-2.46802	-0.25885	-2.936	+	0.00313507	-1.81035	-4.40571
O95816	O95816	BAG family molecular chaperone regulator 2	BAG2_HUMAN	-0.750528	0.356425	-1.43553	-1.26731	-1.19092	-0.759431	-0.746605	-0.327118	-0.331532	-0.0848866	-0.806138
O95817	O95817	BAG family molecular chaperone regulator 3	BAG3_HUMAN	0.0573196	-0.040225	1.95819	0.206375	1.59734	-0.819785	-0.00327587	-1.05741	-0.285942	-0.278347	-0.168564
O95819-6	O95819	Isoform 6 of Mitogen-activated protein kinase kinase kinase kinase 4	M4K4_HUMAN	-0.420871	4.59287	4.21449	0.195747	4.70868	4.6141	2.7812	2.5686	4.59019	3.15813	5.0029
O95822	O95822	Malonyl-CoA decarboxylase, mitochondrial	DCMC_HUMAN	0.494944	-0.0980949	-0.858654	-0.852766	-1.96466	0.378281	-1.10901	0.928559	-0.436781	-1.01961	0.550095
O95825	O95825	Quinone oxidoreductase-like protein 1	QORL1_HUMAN	-0.634829	-1.77743	-0.153387	-0.234757	-0.765683	-0.400777	-1.07182	-0.353839	-0.591537	-1.5145	-0.310061
O95831;O95831-3	O95831	Apoptosis-inducing factor 1, mitochondrial;Isoform 3 of Apoptosis-inducing factor 1, mitochondrial	AIFM1_HUMAN	2.06089	2.67259	1.471	1.87664	1.46493	3.00306	1.71947	2.67511	2.35106	1.90393	2.95721
O95832	O95832	Claudin-1	CLD1_HUMAN	-0.824615	NaN	-0.0823445	1.62457	NaN	NaN	-0.573727	NaN	NaN	0.0183225	NaN
O95833	O95833	Chloride intracellular channel protein 3	CLIC3_HUMAN	0.238791	-0.212753	1.7451	1.10297	1.44293	-0.267146	1.27719	NaN	0.110735	1.73731	-0.0658789
O95834-2;O95834-3	O95834	Isoform 2 of Echinoderm microtubule-associated protein-like 2;Isoform 3 of Echinoderm microtubule-associated protein-like 2	EMAL2_HUMAN	0.97707	1.2133	1.19798	1.10317	1.51737	1.25329	0.0194664	1.52304	0.564701	0.815119	0.98068
O95835	O95835	Serine/threonine-protein kinase LATS1	LATS1_HUMAN	-2.30489	-2.20824	NaN	-1.99765	NaN	-2.11963	NaN	-2.15147	NaN	NaN	NaN
O95848	O95848	Uridine diphosphate glucose pyrophosphatase	NUD14_HUMAN	-0.504656	-0.782709	-0.725367	-0.0358543	0.124231	-0.0798378	-1.46237	0.609596	-0.833692	-1.23661	-1.74476
O95857	O95857	Tetraspanin-13	TSN13_HUMAN	NaN	NaN	NaN	NaN	NaN	-1.43332	NaN	NaN	NaN	NaN	NaN
O95858	O95858	Tetraspanin-15	TSN15_HUMAN	1.25494	-1.37432	-1.7995	-2.01343	-2.3537	-1.47008	-1.68541	-1.40714	NaN	-1.33718	-0.921557
O95861;O95861-4	O95861	3'(2'),5'-bisphosphate nucleotidase 1;Isoform 4 of 3'(2'),5'-bisphosphate nucleotidase 1	BPNT1_HUMAN	1.60731	1.42685	1.3251	1.11917	1.08322	1.30375	0.107774	2.27271	1.09513	0.313091	1.46864
O95864	O95864	Fatty acid desaturase 2	FADS2_HUMAN	-0.897428	-3.3006	-4.17455	-1.60351	NaN	-3.58431	0.880152	-1.47892	-3.66031	-2.88461	-4.25923
O95865	O95865	N(G),N(G)-dimethylarginine dimethylaminohydrolase 2	DDAH2_HUMAN	2.30685	1.43381	0.680039	1.26955	1.71632	1.64776	1.82658	1.96602	1.22214	1.92643	1.17842
O95867	O95867	Lymphocyte antigen 6 complex locus protein G6c	LY66C_HUMAN	NaN	NaN	-0.612498	0.616983	0.585218	NaN	0.15518	NaN	NaN	0.0899506	NaN
O95870	O95870	Protein ABHD16A	ABHGA_HUMAN	0.610226	0.144801	-0.281276	0.30797	-0.602992	0.345037	-0.30336	1.57742	-0.143813	-0.280475	1.13605
O95872	O95872	G patch domain and ankyrin repeat-containing protein 1	GPAN1_HUMAN	NaN	NaN	0.405829	NaN	NaN	NaN	NaN	1.42654	0.365963	NaN	3.93594
O95873	O95873	Uncharacterized protein C6orf47	CF047_HUMAN	-0.0288677	-0.879613	-0.877113	3.61957	2.42061	2.99123	-1.51655	1.82345	3.36452	-1.03665	2.63003
O95881	O95881	Thioredoxin domain-containing protein 12	TXD12_HUMAN	1.78229	1.09166	1.09677	1.18934	0.797673	1.4143	0.732508	2.1657	1.2558	0.892652	1.91758
O95900	O95900	Mitochondrial mRNA pseudouridine synthase TRUB2	TRUB2_HUMAN	-1.96692	-1.55203	NaN	0.514205	-0.694633	-1.40423	NaN	-1.61076	-3.14396	0.134085	-1.31948
O95905;O95905-3	O95905	Protein ecdysoneless homolog;Isoform 3 of Protein ecdysoneless homolog	ECD_HUMAN	0.506941	0.762031	1.08355	0.613695	0.415944	0.527053	-0.278479	0.248995	0.108829	-0.224307	1.02956
O95926	O95926	Pre-mRNA-splicing factor SYF2	SYF2_HUMAN	-2.08426	-1.56798	-1.75951	-1.61339	-1.3866	-1.44709	-1.6465	-1.18998	-0.592904	NaN	-1.30525
O95931	O95931	Chromobox protein homolog 7	CBX7_HUMAN	NaN	NaN	NaN	NaN	-4.02232	NaN	NaN	-1.30183	NaN	NaN	NaN
O95965	O95965	Integrin beta-like protein 1	ITGBL_HUMAN	-1.31174	-2.3017	NaN	NaN	-3.53586	-2.58293	-0.462254	-4.58791	NaN	NaN	NaN
O95967	O95967	EGF-containing fibulin-like extracellular matrix protein 2	FBLN4_HUMAN	-0.217181	0.451468	2.00621	-0.300829	0.327253	-0.61564	0.707408	-0.783648	-0.207536	0.686262	-0.172228
O95976	O95976	Immunoglobulin superfamily member 6	IGSF6_HUMAN	0.586023	NaN	-1.34974	-1.19092	NaN	-0.738869	NaN	-2.72116	-2.24706	-0.0572777	-0.827713
O95980	O95980	Reversion-inducing cysteine-rich protein with Kazal motifs	RECK_HUMAN	-3.22427	NaN	NaN	NaN	NaN	NaN	-2.14415	NaN	NaN	NaN	NaN
O95983	O95983	Methyl-CpG-binding domain protein 3	MBD3_HUMAN	-0.814068	-0.017827	-0.496931	-0.585761	-0.196095	0.898909	-0.899741	1.00981	-0.34846	-1.01936	0.881306
O95983-2	O95983	Isoform 2 of Methyl-CpG-binding domain protein 3	MBD3_HUMAN	NaN	-1.10381	NaN	-1.92034	NaN	-1.42271	NaN	-0.295692	-1.09571	NaN	-0.938629
O95985;O95985-2;O95985-3	O95985	DNA topoisomerase 3-beta-1;Isoform 2 of DNA topoisomerase 3-beta-1;Isoform 3 of DNA topoisomerase 3-beta-1	TOP3B_HUMAN	-1.06563	-0.409926	-0.299811	-0.635427	-1.97229	0.742174	-1.06879	-0.364614	-0.454361	NaN	-0.196291
O95989	O95989	Diphosphoinositol polyphosphate phosphohydrolase 1	NUDT3_HUMAN	0.765419	1.05668	0.596906	0.406269	0.971972	0.823722	0.267097	1.38259	0.195982	-0.0204048	0.528196
O95999	O95999	B-cell lymphoma/leukemia 10	BCL10_HUMAN	-0.476718	-1.00912	-0.272558	-0.266126	-1.20535	-0.704492	-0.714194	-0.570567	-0.139985	-0.463539	-0.802973
O96000	O96000	NADH dehydrogenase [ubiquinone] 1 beta subcomplex subunit 10	NDUBA_HUMAN	0.685009	2.15707	1.05801	1.44657	-0.201942	2.18103	1.26414	2.85358	0.761238	0.997787	1.97364
O96005	O96005	Cleft lip and palate transmembrane protein 1	CLPT1_HUMAN	-0.619392	0.414815	-0.010994	0.335936	0.584721	-0.270239	0.0887299	0.282325	-0.361584	0.269691	-0.129261
O96006	O96006	Zinc finger BED domain-containing protein 1	ZBED1_HUMAN	-2.36119	-2.09013	-2.02908	-1.98545	-0.725963	-2.58909	NaN	-1.63206	-2.40176	-2.08706	-2.58956
O96007	O96007	Molybdopterin synthase catalytic subunit	MOC2B_HUMAN	-1.52696	-1.73894	-2.05613	-1.00892	-1.49496	-1.60173	-1.59984	-0.369313	-1.15173	-1.10518	-1.18109
O96008	O96008	Mitochondrial import receptor subunit TOM40 homolog	TOM40_HUMAN	0.92449	1.3036	0.466519	0.631179	0.667492	1.64271	NaN	1.90117	0.805316	0.083807	1.81785
O96011	O96011	Peroxisomal membrane protein 11B	PX11B_HUMAN	-0.160137	-0.211001	-0.436531	0.0091095	-0.161413	-0.526278	-0.391663	0.106255	-0.279182	-0.299669	-0.101618
O96013	O96013	Serine/threonine-protein kinase PAK 4	PAK4_HUMAN	-0.735187	-0.838101	-0.441092	-0.798857	-1.12786	-0.645486	-1.11982	-0.0974216	-0.192489	-2.05121	-0.989025
O96015	O96015	Dynein light chain 4, axonemal	DNAL4_HUMAN	NaN	NaN	NaN	-2.14533	NaN	NaN	NaN	-2.38394	-3.05588	NaN	NaN
O96017;O96017-12;O96017-9	O96017	Serine/threonine-protein kinase Chk2;Isoform 12 of Serine/threonine-protein kinase Chk2;Isoform 9 of Serine/threonine-protein kinase Chk2	CHK2_HUMAN	-2.03683	-0.472075	-1.25912	-2.10407	-1.73755	-0.744506	NaN	-1.85679	-1.46789	NaN	-1.25491
O96019	O96019	Actin-like protein 6A	ACL6A_HUMAN	1.12166	1.89239	2.30847	2.01133	0.914024	1.74892	0.696345	1.86127	2.89182	1.07636	1.95481
O96020;O96020-2	O96020	G1/S-specific cyclin-E2;Isoform Short of G1/S-specific cyclin-E2	CCNE2_HUMAN	NaN	NaN	NaN	NaN	NaN	NaN	NaN	NaN	-2.36075	NaN	NaN
O96028	O96028	Histone-lysine N-methyltransferase NSD2	NSD2_HUMAN	-2.40971	-1.72976	-2.06816	-1.7849	NaN	-1.51236	NaN	-2.28702	-1.77899	NaN	-0.631047
P00156	P00156	Cytochrome b	CYB_HUMAN	-1.14586	0.653004	0.32334	0.160179	-0.694342	-0.377477	-0.262551	0.507823	0.250772	-0.313328	0.950504
P00167;P00167-2;P00167-3	P00167	Cytochrome b5;Isoform 2 of Cytochrome b5;Isoform 3 of Cytochrome b5	CYB5_HUMAN	0.880525	-0.43225	-0.713673	1.08436	-0.4787	-1.08644	1.29323	-0.513533	-0.627378	0.335544	-0.16627
P00325	P00325	Alcohol dehydrogenase 1B	ADH1B_HUMAN	-0.478097	NaN	NaN	0.801023	NaN	NaN	2.52023	NaN	NaN	1.40353	NaN
P00338;P00338-3	P00338	L-lactate dehydrogenase A chain;Isoform 3 of L-lactate dehydrogenase A chain	LDHA_HUMAN	5.20872	5.38089	5.86289	5.66498	6.02676	6.07006	5.70228	6.48188	5.5297	5.87313	6.32503
P00352	P00352	Retinal dehydrogenase 1	AL1A1_HUMAN	4.62344	0.229379	0.699608	2.1355	1.0535	1.82446	1.70409	4.70372	0.116693	1.8222	2.18638
P00367	P00367	Glutamate dehydrogenase 1, mitochondrial	DHE3_HUMAN	4.37921	3.18127	2.97517	3.03361	4.84433	3.39942	3.34198	3.14627	4.13403	3.19112	3.31199
P00374;P00374-2	P00374	Dihydrofolate reductase;Isoform 2 of Dihydrofolate reductase	DYR_HUMAN	-1.62046	-0.525962	0.586493	-0.858278	-1.56418	0.759404	-1.77526	1.73069	-0.396059	-1.06333	-0.849902
P00387;P00387-2;P00387-3	P00387	NADH-cytochrome b5 reductase 3;Isoform 2 of NADH-cytochrome b5 reductase 3;Isoform 3 of NADH-cytochrome b5 reductase 3	NB5R3_HUMAN	3.65399	3.09729	2.85874	2.67147	4.15443	3.94274	2.03612	4.17898	2.83006	2.41439	3.12033
P00390;P00390-2;P00390-3	P00390	Glutathione reductase, mitochondrial;Isoform Cytoplasmic of Glutathione reductase, mitochondrial;Isoform 2 of Glutathione reductase, mitochondrial	GSHR_HUMAN	1.97551	0.926877	2.1195	2.15486	2.99682	1.18019	0.447546	0.334397	0.75975	0.63127	0.587688
P00395	P00395	Cytochrome c oxidase subunit 1	COX1_HUMAN	0.929703	-0.220046	-1.50364	1.00329	NaN	NaN	0.105737	NaN	-0.721439	-0.178509	NaN
P00403	P00403	Cytochrome c oxidase subunit 2	COX2_HUMAN	4.3133	4.10683	3.90458	4.40439	2.57762	3.25137	3.79655	6.03267	4.4848	3.81866	4.76252
P00414	P00414	Cytochrome c oxidase subunit 3	COX3_HUMAN	-0.9634	-0.755619	-1.58208	-1.12598	-1.42445	-1.59233	0.581358	-0.0753431	-0.892551	-0.168283	-1.16284
P00441	P00441	Superoxide dismutase [Cu-Zn]	SODC_HUMAN	4.34048	3.93517	4.36279	4.23492	4.9883	4.37812	3.8351	5.1386	3.83435	3.66823	4.82476
P00450	P00450	Ceruloplasmin	CERU_HUMAN	2.25882	1.90252	4.73946	3.20675	1.88048	1.32684	3.95014	2.27534	4.22852	1.34494	3.04756
P00488	P00488	Coagulation factor XIII A chain	F13A_HUMAN	3.70835	2.76778	3.60023	3.26631	0.709684	2.10736	4.18192	4.85862	2.0868	4.44416	3.63256
P00491	P00491	Purine nucleoside phosphorylase	PNPH_HUMAN	0.689908	1.00834	1.85443	1.85361	2.08363	1.15413	0.732669	0.0641088	1.12042	1.64672	0.925533
P00492	P00492	Hypoxanthine-guanine phosphoribosyltransferase	HPRT_HUMAN	0.68819	0.398037	1.27131	0.765495	0.302956	2.28651	-0.277059	0.967575	0.57141	0.599375	1.5002
P00505	P00505	Aspartate aminotransferase, mitochondrial	AATM_HUMAN	3.54557	2.91588	2.57789	2.81949	3.13783	3.21048	1.93191	3.569	2.39256	2.19141	3.18539
P00519;P00519-2	P00519	Tyrosine-protein kinase ABL1;Isoform IB of Tyrosine-protein kinase ABL1	ABL1_HUMAN	-3.00772	-1.16521	NaN	NaN	-1.67649	-0.611325	NaN	-1.56129	-1.5587	NaN	-2.6355
P00533	P00533	Epidermal growth factor receptor	EGFR_HUMAN	-1.38688	-0.983818	-0.643414	-0.356519	-1.42574	-2.12074	-0.427021	NaN	-1.1242	0.203473	-2.02085
P00558	P00558	Phosphoglycerate kinase 1	PGK1_HUMAN	4.08192	3.57437	4.34445	4.40834	4.3987	4.90706	3.04414	6.21235	4.37139	3.27186	4.97659
P00558-2	P00558	Isoform 2 of Phosphoglycerate kinase 1	PGK1_HUMAN	-1.01123	-1.10075	-0.318217	-0.0206585	0.158636	1.1684	-2.2408	1.27784	-0.837942	-0.44668	0.19066
P00568	P00568	Adenylate kinase isoenzyme 1	KAD1_HUMAN	2.08102	2.17315	1.15163	1.74019	2.71758	1.20068	1.66264	3.30362	1.85758	1.68579	1.6146
P00734	P00734	Prothrombin	THRB_HUMAN	0.439387	0.957152	2.81165	2.39952	0.752642	-0.381379	2.1449	0.906506	3.68815	-0.0991793	2.48394
P00736	P00736	Complement C1r subcomponent	C1R_HUMAN	0.570595	0.854373	1.77683	0.52124	-0.0446777	-0.0971079	1.52402	-0.323393	1.41577	0.501386	0.00172424
P00738	P00738	Haptoglobin	HPT_HUMAN	4.33073	4.56189	5.55624	4.33206	3.65361	1.68067	4.85855	3.93215	6.26638	3.39667	3.69637
P00739;P00739-2	P00739	Haptoglobin-related protein;Isoform 2 of Haptoglobin-related protein	HPTR_HUMAN	-1.56679	-0.499475	1.26145	-0.573456	-1.93518	1.66946	2.51828	1.52636	1.08904	NaN	-1.30648
P00740;P00740-2	P00740	Coagulation factor IX;Isoform 2 of Coagulation factor IX	FA9_HUMAN	-0.554255	0.000747681	-0.619731	0.775813	0.291538	-1.01534	-0.0201473	-0.23892	1.36138	-0.298987	0.24591
P00742	P00742	Coagulation factor X	FA10_HUMAN	-1.12604	-0.304039	-0.798387	0.475317	-0.911392	-1.48197	0.00569916	-0.695625	0.519341	-0.928493	0.502643
P00746	P00746	Complement factor D	CFAD_HUMAN	1.48053	-0.209425	-0.91823	0.827152	-0.708364	-1.41507	0.8555	-1.49558	-0.558846	0.448695	-1.86107
P00747	P00747	Plasminogen	PLMN_HUMAN	1.79374	2.77579	4.66558	4.10174	2.34141	1.04048	3.67087	2.43775	5.32485	1.59002	4.26596
P00748	P00748	Coagulation factor XII	FA12_HUMAN	0.0333633	-0.306642	1.49703	0.144485	-0.779949	-1.16162	1.08825	-0.236713	0.338213	-0.262434	-0.627163
P00750	P00750	Tissue-type plasminogen activator	TPA_HUMAN	0.0311079	-2.17882	1.94147	-1.38516	-2.1751	-0.297042	1.41378	-1.38512	-1.36121	NaN	-1.82397
P00751	P00751	Complement factor B	CFAB_HUMAN	1.42883	2.78903	3.04699	2.57442	1.74089	0.969201	2.87101	1.66512	3.43248	2.39823	1.40505
P00813	P00813	Adenosine deaminase	ADA_HUMAN	0.42395	0.230965	1.05008	0.604792	0.0773745	0.10837	0.294231	-0.0967922	0.448381	1.41936	1.28064
P00915	P00915	Carbonic anhydrase 1	CAH1_HUMAN	1.33753	1.8276	2.18206	1.40283	0.28012	0.516701	1.70055	0.0935822	1.88468	3.03493	2.74574
P00918	P00918	Carbonic anhydrase 2	CAH2_HUMAN	3.24534	1.2781	1.82461	3.67443	1.57242	1.68345	1.92607	0.019331	2.40163	1.79847	2.23628
P00966	P00966	Argininosuccinate synthase	ASSY_HUMAN	0.453812	1.43553	-0.0755653	1.70296	0.619072	-0.651256	1.84359	0.99183	-0.0187483	2.03905	0.160394	+	0.00464024	-1.2257	-3.88525
P00973;P00973-2;P00973-3;P00973-4	P00973	2'-5'-oligoadenylate synthase 1;Isoform p41 of 2'-5'-oligoadenylate synthase 1;Isoform p48 of 2'-5'-oligoadenylate synthase 1;Isoform p44 of 2'-5'-oligoadenylate synthase 1	OAS1_HUMAN	-1.71884	-1.73455	-0.429831	-0.883761	NaN	-1.95516	-2.04414	-1.28189	-1.52015	-1.70717	-1.39392
P01008	P01008	Antithrombin-III	ANT3_HUMAN	0.820304	0.607648	2.057	1.47109	0.700559	0.481074	1.8143	1.06954	2.43335	1.98337	1.24928
P01011	P01011	Alpha-1-antichymotrypsin	AACT_HUMAN	6.05308	3.3304	4.9506	4.21268	3.50158	3.27342	4.84015	3.23303	4.72924	2.89366	3.39772
P01019	P01019	Angiotensinogen	ANGT_HUMAN	1.21628	0.431708	2.3968	1.54573	0.273218	-0.0800095	1.8465	0.67461	2.10873	-0.00566578	0.702346
P01023	P01023	Alpha-2-macroglobulin	A2MG_HUMAN	3.48696	2.31676	4.98429	4.4545	2.39668	2.18548	3.48154	2.23184	4.68511	1.50243	2.64618
P01024	P01024	Complement C3	CO3_HUMAN	3.75383	3.69501	6.12831	4.61047	3.44805	2.57408	4.73864	3.45403	5.96559	3.01374	3.54551
P01031	P01031	Complement C5	CO5_HUMAN	0.386249	1.19229	2.78517	1.82681	0.609329	-0.00032711	1.88471	0.901943	3.30724	0.406467	2.47176
P01033	P01033	Metalloproteinase inhibitor 1	TIMP1_HUMAN	0.18168	-0.281971	1.37035	0.348719	-0.805306	-0.668161	0.757067	0.382977	0.681088	-0.350845	0.686637
P01034	P01034	Cystatin-C	CYTC_HUMAN	1.80813	0.906118	1.62381	1.86539	1.3218	0.966158	1.37685	0.506906	0.961495	1.6046	0.915169
P01042	P01042	Kininogen-1	KNG1_HUMAN	1.24154	1.75292	3.44578	2.48237	1.13814	0.439778	2.80698	1.4422	3.52037	0.366483	1.65692
P01042-2	P01042	Isoform LMW of Kininogen-1	KNG1_HUMAN	1.54629	1.78093	3.31764	2.37552	1.23353	1.11808	3.56612	2.04514	3.77895	1.62491	2.14731
P01106;P01106-2	P01106	Myc proto-oncogene protein;Isoform 2 of Myc proto-oncogene protein	MYC_HUMAN	NaN	NaN	NaN	NaN	NaN	-1.79429	NaN	-0.103554	NaN	NaN	-1.83698
P01111	P01111	GTPase NRas	RASN_HUMAN	0.0409622	-0.63691	-0.203014	-0.532125	0.11844	-0.0378113	-0.855043	-0.744951	-0.207447	-0.538665	-0.451324
P01112	P01112	GTPase HRas	RASH_HUMAN	0.264252	0.338348	-0.127939	0.051033	0.201719	0.387792	-0.936547	0.175319	-0.251827	0.722845	0.983552
P01116-2	P01116	Isoform 2B of GTPase KRas	RASK_HUMAN	0.405072	0.940343	1.30758	1.28598	1.48484	1.13845	0.281996	-0.301365	0.565692	0.794744	0.334145
P01127;P01127-2	P01127	Platelet-derived growth factor subunit B;Isoform 2 of Platelet-derived growth factor subunit B	PDGFB_HUMAN	-0.651157	0.3018	NaN	NaN	NaN	NaN	0.541499	NaN	NaN	NaN	NaN
P01130;P01130-3;P01130-4;P01130-5;P01130-6	P01130	Low-density lipoprotein receptor;Isoform 3 of Low-density lipoprotein receptor;Isoform 4 of Low-density lipoprotein receptor;Isoform 5 of Low-density lipoprotein receptor;Isoform 6 of Low-density lipoprotein receptor	LDLR_HUMAN	NaN	-0.875832	-0.967008	-0.680489	-1.16518	0.957075	NaN	-1.67155	-0.892153	-1.53218	-1.05339
P01137	P01137	Transforming growth factor beta-1	TGFB1_HUMAN	-0.528238	-1.87122	-1.65054	-1.56273	-1.06738	-0.747689	-2.40642	-1.88251	-0.894822	-1.1347	-0.855958
P01591	P01591	Immunoglobulin J chain	IGJ_HUMAN	1.90974	2.06583	4.77959	3.1627	3.19684	1.19311	2.50964	1.45508	3.47991	2.81736	2.03716
P01599	P01599	Immunoglobulin kappa variable 1-17	KV117_HUMAN	-0.215608	-0.26717	1.81012	0.294243	-0.554937	-0.0496092	0.158775	-1.32723	0.308033	-0.617026	0.0947094
P01619	P01619	Immunoglobulin kappa variable 3-20	KV320_HUMAN	4.2723	4.11919	6.46213	4.3315	3.50357	4.13523	5.37196	3.02204	5.35386	3.62094	5.64241
P01624	P01624	Immunoglobulin kappa variable 3-15	KV315_HUMAN	3.2684	3.18167	6.4927	4.33894	3.15612	3.72649	4.95364	2.03448	5.24122	3.82778	3.97985
P01700	P01700	Immunoglobulin lambda variable 1-47	LV147_HUMAN	4.14581	0.448642	3.7648	2.03551	-0.193304	-0.251882	2.13931	0.737139	3.24759	0.374429	4.06996
P01714	P01714	Immunoglobulin lambda variable 3-19	LV319_HUMAN	3.94424	1.06907	4.93755	2.39283	2.46928	1.56354	3.29214	0.589712	4.31857	2.68568	2.33845
P01730	P01730	T-cell surface glycoprotein CD4	CD4_HUMAN	-0.53607	NaN	NaN	0.400949	NaN	NaN	-1.73898	-2.31001	NaN	NaN	-0.0213642
P01732;P01732-3	P01732	T-cell surface glycoprotein CD8 alpha chain;Isoform 3 of T-cell surface glycoprotein CD8 alpha chain	CD8A_HUMAN	-1.05013	-1.4421	1.74164	-1.5379	NaN	NaN	-1.96982	-1.52477	0.268964	-0.907001	0.0186882
P01742	P01742	Immunoglobulin heavy variable 1-69	HV169_HUMAN	-0.857271	-0.847826	-0.901751	NaN	NaN	NaN	-1.35027	NaN	-1.54576	NaN	NaN
P01743	P01743	Immunoglobulin heavy variable 1-46	HV146_HUMAN	NaN	NaN	1.45599	1.97118	NaN	NaN	NaN	-2.84237	-0.281183	NaN	NaN
P01780	P01780	Immunoglobulin heavy variable 3-7	HV307_HUMAN	2.61194	0.528866	4.53386	2.33123	0.478726	1.87503	2.02717	1.03542	3.09658	0.342774	1.69369
P01817	P01817	Immunoglobulin heavy variable 2-5	HV205_HUMAN	2.82836	1.53999	6.1945	2.43419	1.90464	1.45006	3.37982	1.41591	3.32794	1.54567	2.21025
P01833	P01833	Polymeric immunoglobulin receptor	PIGR_HUMAN	NaN	NaN	-1.20749	NaN	NaN	NaN	-0.0871849	NaN	NaN	NaN	NaN
P01834	P01834	Immunoglobulin kappa constant	IGKC_HUMAN	3.81522	3.95797	6.80641	4.74755	3.19759	3.54173	4.27799	3.06835	5.46617	2.73209	4.91583
P01854	P01854	Immunoglobulin heavy constant epsilon	IGHE_HUMAN	NaN	NaN	NaN	-0.5131	NaN	NaN	NaN	NaN	NaN	NaN	NaN
P01859	P01859	Immunoglobulin heavy constant gamma 2	IGHG2_HUMAN	4.15317	3.23612	6.8037	4.86178	2.83804	3.06934	5.15603	3.69748	5.86899	2.52506	4.33729
P01860	P01860	Immunoglobulin heavy constant gamma 3	IGHG3_HUMAN	3.83613	2.47027	5.59536	3.1371	2.02288	1.61482	3.90623	2.76372	4.59496	2.12062	3.61771
P01861	P01861	Immunoglobulin heavy constant gamma 4	IGHG4_HUMAN	3.37249	3.70919	7.97291	4.33082	2.66843	4.42042	4.92494	2.63962	4.34683	1.8958	4.52532
P01871;P01871-2	P01871	Immunoglobulin heavy constant mu;Isoform 2 of Immunoglobulin heavy constant mu	IGHM_HUMAN	3.38907	3.33227	6.09529	4.49087	4.8801	1.64655	3.27658	2.55967	4.86261	3.34289	3.38172
P01876	P01876	Immunoglobulin heavy constant alpha 1	IGHA1_HUMAN	3.68964	2.48313	5.71425	3.87237	2.42329	2.70766	4.1004	3.16268	5.12936	2.17723	3.12009
P01877	P01877	Immunoglobulin heavy constant alpha 2	IGHA2_HUMAN	1.58062	0.366289	2.21305	0.484398	-0.0594883	-0.653285	1.49818	0.745893	2.68822	NaN	0.726593
P01889	P01889	HLA class I histocompatibility antigen, B-7 alpha chain	1B07_HUMAN	NaN	NaN	NaN	NaN	NaN	NaN	NaN	-1.13768	NaN	NaN	NaN
P01891	P01891	HLA class I histocompatibility antigen, A-68 alpha chain	1A68_HUMAN	NaN	NaN	NaN	NaN	0.660409	1.26968	NaN	NaN	NaN	NaN	NaN
P01892	P01892	HLA class I histocompatibility antigen, A-2 alpha chain	1A02_HUMAN	2.98491	3.36848	1.48834	2.62996	0.967463	2.29792	1.33157	-2.91806	1.24834	1.95808	2.73204
P01903	P01903	HLA class II histocompatibility antigen, DR alpha chain	DRA_HUMAN	3.93462	2.34422	1.84376	3.19359	0.344021	2.22304	1.8583	2.60903	1.16569	2.34687	3.96247
P01909	P01909	HLA class II histocompatibility antigen, DQ alpha 1 chain	DQA1_HUMAN	3.16594	-1.43134	NaN	0.764015	NaN	0.262897	NaN	-1.38832	-1.82273	0.161344	1.12756
P01911	P01911	HLA class II histocompatibility antigen, DRB1-15 beta chain	2B1F_HUMAN	NaN	NaN	1.79887	NaN	NaN	NaN	NaN	NaN	NaN	1.85119	NaN
P01920	P01920	HLA class II histocompatibility antigen, DQ beta 1 chain	DQB1_HUMAN	4.58634	0.543283	0.953122	2.4483	-1.2415	1.70983	0.265013	1.31507	-0.0821638	2.07168	4.30646
P02042	P02042	Hemoglobin subunit delta	HBD_HUMAN	3.02173	1.41521	4.20276	2.99466	1.05475	1.80627	3.84928	2.54264	4.21775	1.52158	5.259
P02452	P02452	Collagen alpha-1(I) chain	CO1A1_HUMAN	8.59425	8.36683	3.82572	6.56103	7.81038	6.7234	10.288	4.20848	5.70006	9.55763	3.67911
P02458	P02458	Collagen alpha-1(II) chain	CO2A1_HUMAN	5.36009	3.98315	-1.30355	2.94211	3.67813	2.60579	5.3566	0.487016	1.53176	5.00097	0.683593
P02461	P02461	Collagen alpha-1(III) chain	CO3A1_HUMAN	6.37275	5.38828	0.0272226	3.72374	4.83908	3.18136	7.39914	1.15773	2.34992	7.16829	1.06832
P02462	P02462	Collagen alpha-1(IV) chain	CO4A1_HUMAN	2.2044	2.87031	2.11403	2.29163	3.03327	2.56468	2.74648	2.93813	4.00023	3.55197	3.49014
P02511	P02511	Alpha-crystallin B chain	CRYAB_HUMAN	-0.842036	0.497682	-0.512329	0.517688	4.27646	0.295961	0.807137	3.47193	1.00538	1.94281	0.189415
P02533	P02533	Keratin, type I cytoskeletal 14	K1C14_HUMAN	9.2421	9.22904	10.8353	10.6594	11.3173	8.76012	10.3546	4.97488	9.77623	10.8599	8.72631
P02538	P02538	Keratin, type II cytoskeletal 6A	K2C6A_HUMAN	6.70191	6.87667	8.87368	8.43964	9.38182	6.36023	7.4204	-0.333694	7.54965	8.545	5.77476
P02545	P02545	Prelamin-A/C	LMNA_HUMAN	6.48608	6.25764	6.11611	6.18794	6.96364	6.15734	5.67293	7.20499	6.81071	5.91172	6.87226
P02545-2	P02545	Isoform C of Prelamin-A/C	LMNA_HUMAN	2.62775	2.8165	2.09223	3.15719	3.42122	2.08059	2.30032	3.34227	3.32868	2.60365	0.690196
P02549;P02549-2	P02549	Spectrin alpha chain, erythrocytic 1;Isoform 2 of Spectrin alpha chain, erythrocytic 1	SPTA1_HUMAN	NaN	NaN	-0.0952129	1.03068	NaN	1.17609	-0.451124	NaN	-0.300518	-1.31696	0.974625
P02647	P02647	Apolipoprotein A-I	APOA1_HUMAN	4.77903	4.78991	6.69846	5.76482	4.67684	3.41673	6.9973	4.46911	7.09521	4.76057	4.77844
P02649	P02649	Apolipoprotein E	APOE_HUMAN	4.33642	3.47393	5.10049	2.62716	2.47738	2.50939	3.40922	4.08879	3.84235	1.84502	3.2261
P02654	P02654	Apolipoprotein C-I	APOC1_HUMAN	-0.717591	-2.14361	0.441924	-0.575502	-2.97932	NaN	-1.60369	NaN	-0.181532	NaN	-1.75636
P02671;P02671-2	P02671	Fibrinogen alpha chain;Isoform 2 of Fibrinogen alpha chain	FIBA_HUMAN	3.88763	4.36587	6.67791	6.02532	3.90047	2.99579	4.57986	4.16014	8.03091	3.19621	8.736
P02675	P02675	Fibrinogen beta chain	FIBB_HUMAN	4.54112	5.2488	7.84702	7.32163	4.61972	3.98663	5.29244	4.96394	9.39677	4.33915	10.2081
P02679-2	P02679	Isoform Gamma-A of Fibrinogen gamma chain	FIBG_HUMAN	3.73655	4.71242	7.40603	6.39381	4.38102	2.66244	5.11766	4.54815	8.7935	3.71466	9.42761
P02686	P02686	Myelin basic protein	MBP_HUMAN	0.89818	-0.185733	0.680099	0.698332	-1.09927	-0.297153	0.108714	0.163985	-0.44875	-0.439713	-0.404665
P02686-4	P02686	Isoform 4 of Myelin basic protein	MBP_HUMAN	NaN	NaN	NaN	NaN	NaN	NaN	NaN	-1.38211	NaN	NaN	NaN
P02689	P02689	Myelin P2 protein	MYP2_HUMAN	NaN	-2.04019	NaN	NaN	NaN	-0.452214	-2.22779	-3.67617	NaN	-0.60743	NaN
P02724;P02724-2;P02724-3	P02724	Glycophorin-A;Isoform 2 of Glycophorin-A;Isoform 3 of Glycophorin-A	GLPA_HUMAN	NaN	NaN	NaN	NaN	NaN	NaN	NaN	NaN	NaN	NaN	0.875115
P02730;P02730-2	P02730	Band 3 anion transport protein;Isoform 2 of Band 3 anion transport protein	B3AT_HUMAN	-0.7763	-1.90899	0.935366	-0.893074	-1.76871	-0.431029	0.0233269	-1.06099	0.973319	-0.812387	1.53057
P02743	P02743	Serum amyloid P-component	SAMP_HUMAN	4.70589	3.81987	1.39902	3.03275	3.2837	0.668658	5.77667	1.27457	4.30768	4.87604	1.3115
P02745	P02745	Complement C1q subcomponent subunit A	C1QA_HUMAN	0.224696	-1.15084	-0.407798	-0.560355	NaN	-0.604304	-0.670043	-1.77908	-0.490646	-0.86988	-1.10524
P02746	P02746	Complement C1q subcomponent subunit B	C1QB_HUMAN	2.02782	2.25979	3.89433	2.7141	1.02384	2.5371	2.6673	1.48563	3.18501	1.93288	2.62569
P02747	P02747	Complement C1q subcomponent subunit C	C1QC_HUMAN	-0.0290737	0.80236	1.19867	0.273809	-0.696417	0.627429	1.81181	-0.154417	0.703078	0.246798	0.00537968
P02748	P02748	Complement component C9	CO9_HUMAN	1.31423	2.82886	3.06279	2.55677	1.73247	1.08915	3.56369	2.22535	4.0593	2.40906	3.92756
P02749	P02749	Beta-2-glycoprotein 1	APOH_HUMAN	1.95287	2.48119	3.57692	3.28847	1.92076	0.733907	3.37361	2.83904	4.31027	1.14353	1.44259
P02750	P02750	Leucine-rich alpha-2-glycoprotein	A2GL_HUMAN	0.950102	1.5293	2.45438	1.1354	0.689202	0.270782	3.306	1.21601	2.51388	0.630871	1.6831
P02751;P02751-15;P02751-8	P02751	Fibronectin;Isoform 15 of Fibronectin;Isoform 8 of Fibronectin	FINC_HUMAN	2.83401	3.91784	5.39452	3.33337	3.80916	3.0712	1.77826	3.74808	5.50095	2.07842	5.86014
P02751-14;P02751-17;P02751-3;P02751-7;P02751-9	P02751	Isoform 14 of Fibronectin;Isoform 17 of Fibronectin;Isoform 3 of Fibronectin;Isoform 7 of Fibronectin;Isoform 9 of Fibronectin	FINC_HUMAN	NaN	NaN	0.328804	NaN	NaN	NaN	NaN	NaN	0.285768	NaN	NaN
P02751-5	P02751	Isoform 5 of Fibronectin	FINC_HUMAN	NaN	NaN	-0.00749016	NaN	NaN	NaN	NaN	-0.640928	0.633473	NaN	NaN
P02753	P02753	Retinol-binding protein 4	RET4_HUMAN	1.33162	1.96433	3.69092	2.43307	2.11838	1.42636	3.24797	1.38726	2.87722	1.46253	1.94823
P02760	P02760	Protein AMBP	AMBP_HUMAN	2.85349	2.6358	3.72644	2.18774	2.38801	0.765771	4.27248	1.67529	3.6385	2.93357	2.24191
P02763	P02763	Alpha-1-acid glycoprotein 1	A1AG1_HUMAN	2.42096	3.02057	4.73614	2.8507	3.10833	1.69687	5.00495	3.58523	3.9865	2.23843	2.97704
P02765	P02765	Alpha-2-HS-glycoprotein	FETUA_HUMAN	1.81113	0.219152	3.88096	3.00336	0.856759	0.158904	3.47089	0.393691	3.11469	1.0907	0.376285
P02766	P02766	Transthyretin	TTHY_HUMAN	3.72634	2.79241	5.03567	3.53564	3.04035	2.16708	4.00037	2.8144	4.22742	3.63179	3.03984
P02768	P02768	Serum albumin	ALBU_HUMAN	8.67328	8.2046	10.2278	8.61174	8.33276	7.73947	9.96499	8.75476	9.22565	7.69356	8.42889
P02774;P02774-3	P02774	Vitamin D-binding protein;Isoform 3 of Vitamin D-binding protein	VTDB_HUMAN	1.01055	0.614357	2.74144	1.12549	0.426787	-0.164945	2.50277	1.16247	2.82929	-0.347015	2.02098
P02774-2	P02774	Isoform 2 of Vitamin D-binding protein	VTDB_HUMAN	1.38038	1.67401	3.27115	1.87105	1.25409	0.564977	2.74751	1.42736	3.25358	1.39506	1.08832
P02778	P02778	C-X-C motif chemokine 10	CXL10_HUMAN	NaN	NaN	NaN	0.539238	NaN	NaN	NaN	NaN	NaN	NaN	NaN
P02786	P02786	Transferrin receptor protein 1	TFR1_HUMAN	4.106	0.185195	2.21734	2.95865	0.211586	3.84165	0.890141	0.603055	2.35705	0.18108	0.289039
P02787	P02787	Serotransferrin	TRFE_HUMAN	5.54487	4.94773	7.83241	6.06052	4.90852	4.75866	7.60155	5.38084	6.68997	3.88601	5.01543
P02788	P02788	Lactotransferrin	TRFL_HUMAN	-0.0370045	1.27063	5.48314	1.54735	1.89442	0.395382	1.77427	0.378544	4.06843	0.167661	2.5817
P02790	P02790	Hemopexin	HEMO_HUMAN	2.80718	2.94882	5.05259	3.4649	2.45829	1.77907	4.59508	3.13123	4.71364	1.90816	2.6544
P02792	P02792	Ferritin light chain	FRIL_HUMAN	4.02416	3.90995	2.148	3.11735	2.75202	2.70499	1.65629	2.58146	3.09701	4.31058	5.50447
P02794	P02794	Ferritin heavy chain	FRIH_HUMAN	2.87289	2.99316	0.616471	2.33385	2.90874	1.19585	1.41352	1.88188	2.46609	4.31375	4.36299
P03886	P03886	NADH-ubiquinone oxidoreductase chain 1	NU1M_HUMAN	0.337219	0.338792	0.253861	0.660217	-2.60784	-0.0408835	-1.82329	0.660921	0.295459	NaN	1.97474
P03905	P03905	NADH-ubiquinone oxidoreductase chain 4	NU4M_HUMAN	-0.579184	1.36545	0.670746	-0.0819168	-1.58594	-0.207874	0.782854	1.74999	0.0214157	-0.00377226	0.677906
P03915	P03915	NADH-ubiquinone oxidoreductase chain 5	NU5M_HUMAN	-0.825418	0.670115	-0.175513	-0.275185	1.40829	-0.16007	0.128414	1.0429	-0.578749	0.32543	-0.158145
P03950	P03950	Angiogenin	ANGI_HUMAN	1.77533	0.712644	-0.41629	1.83343	0.26656	-0.424019	1.32917	-1.11706	0.184799	0.38068	-1.00625
P03952	P03952	Plasma kallikrein	KLKB1_HUMAN	-0.0251522	-0.157652	1.61732	0.361956	-0.469042	-1.24018	0.525154	0.499646	1.91445	0.72267	-0.0760937
P03956	P03956	Interstitial collagenase	MMP1_HUMAN	NaN	NaN	0.276616	-1.06234	NaN	NaN	NaN	NaN	0.455175	NaN	-1.60571
P03973	P03973	Antileukoproteinase	SLPI_HUMAN	0.492116	0.599395	2.42562	0.231043	-0.0692825	-0.797482	3.11483	NaN	-0.610785	0.777761	-0.972582
P03989	P03989	HLA class I histocompatibility antigen, B-27 alpha chain	1B27_HUMAN	NaN	NaN	-1.02804	-0.275348	NaN	NaN	2.67061	NaN	NaN	NaN	NaN
P04003	P04003	C4b-binding protein alpha chain	C4BPA_HUMAN	0.171473	0.680555	2.72212	1.40884	0.466692	0.187691	0.874985	0.976737	2.74424	0.0485659	1.71733
P04004	P04004	Vitronectin	VTNC_HUMAN	4.34678	3.55744	4.07753	5.67616	3.36151	2.10494	4.24741	2.83432	6.44699	3.229	4.88443
P04035;P04035-3	P04035	3-hydroxy-3-methylglutaryl-coenzyme A reductase;Isoform 3 of 3-hydroxy-3-methylglutaryl-coenzyme A reductase	HMDH_HUMAN	NaN	NaN	NaN	-2.10652	NaN	0.673027	-2.45669	NaN	-3.21984	NaN	NaN
P04040	P04040	Catalase	CATA_HUMAN	2.42521	1.30825	3.13854	2.939	2.78651	1.64131	2.31894	1.24278	2.69444	2.46525	2.76151
P04049	P04049	RAF proto-oncogene serine/threonine-protein kinase	RAF1_HUMAN	-0.281588	-0.775931	0.174388	0.0444174	-0.249855	0.276946	0.681257	0.365043	0.631349	1.9855	0.684889
P04062;P04062-2;P04062-4;P04062-5	P04062	Glucosylceramidase;Isoform Short of Glucosylceramidase;Isoform 4 of Glucosylceramidase;Isoform 5 of Glucosylceramidase	GLCM_HUMAN	2.43201	0.375808	1.26717	1.90455	0.713935	2.08807	0.798696	1.24784	1.55018	1.08791	0.544155
P04066	P04066	Tissue alpha-L-fucosidase	FUCO_HUMAN	4.52961	0.754869	1.10203	2.2696	0.192083	2.10732	0.747805	0.923061	0.279352	0.518764	-0.00163555
P04075	P04075	Fructose-bisphosphate aldolase A	ALDOA_HUMAN	5.91344	5.05745	6.39123	6.51941	6.04133	6.60056	4.88058	7.05243	6.40052	5.41286	6.58568
P04080	P04080	Cystatin-B	CYTB_HUMAN	4.1857	-0.0354843	1.80839	1.74613	1.03647	1.52009	0.0373878	0.427918	0.481811	0.12228	-0.161876
P04083	P04083	Annexin A1	ANXA1_HUMAN	5.34892	4.89507	7.18328	4.93484	4.59425	4.3897	4.52044	6.10129	5.04646	5.31055	5.74613
P04114	P04114	Apolipoprotein B-100	APOB_HUMAN	1.12247	1.41248	3.76329	2.81655	1.57382	0.58525	2.21708	0.805927	3.4199	0.736185	1.51021
P04150;P04150-10;P04150-2	P04150	Glucocorticoid receptor;Isoform 10 of Glucocorticoid receptor;Isoform Beta of Glucocorticoid receptor	GCR_HUMAN	-1.52849	-0.782878	NaN	-1.51945	-1.81252	NaN	-1.08838	-1.35374	-1.11012	-1.47992	-0.992172
P04156;P04156-2	P04156	Major prion protein;Isoform 2 of Major prion protein	PRIO_HUMAN	1.5848	0.0799017	1.13866	0.894903	1.14615	0.975556	0.887837	1.13028	0.949824	0.747416	0.649128
P04180	P04180	Phosphatidylcholine-sterol acyltransferase	LCAT_HUMAN	NaN	NaN	-0.620591	NaN	NaN	NaN	NaN	NaN	-0.993883	NaN	NaN
P04181	P04181	Ornithine aminotransferase, mitochondrial	OAT_HUMAN	1.9079	1.27702	0.183833	0.0500088	1.17147	0.471827	1.09838	0.141599	0.935931	2.35813	-0.105297
P04181-2	P04181	Isoform 2 of Ornithine aminotransferase, mitochondrial	OAT_HUMAN	-1.83905	NaN	0.85008	NaN	-0.534152	-1.28613	NaN	-2.05881	-1.38191	NaN	-1.05557
P04183	P04183	Thymidine kinase, cytosolic	KITH_HUMAN	-1.62219	-2.03858	-1.28262	-1.61369	-2.56167	-2.20264	NaN	-1.38498	-1.16034	NaN	-0.80212
P04196	P04196	Histidine-rich glycoprotein	HRG_HUMAN	2.19796	1.56833	3.49302	3.53608	1.09311	0.52175	2.17187	1.46949	3.94346	1.59274	1.69858
P04216	P04216	Thy-1 membrane glycoprotein	THY1_HUMAN	2.9002	3.04529	2.39121	2.39059	1.75077	3.38527	3.26456	2.75372	2.42388	3.69882	1.58442
P04217;P04217-2	P04217	Alpha-1B-glycoprotein;Isoform 2 of Alpha-1B-glycoprotein	A1BG_HUMAN	1.27217	1.28658	3.31434	2.14607	0.809704	0.310793	2.63978	1.53044	3.27672	-0.868734	1.67963
P04222	P04222	HLA class I histocompatibility antigen, Cw-3 alpha chain	1C03_HUMAN	-0.0358601	0.0513115	-0.869434	1.46509	-1.07754	0.462293	0.0663395	1.35272	-0.461662	0.857602	-1.1102
P04229	P04229	HLA class II histocompatibility antigen, DRB1-1 beta chain	2B11_HUMAN	NaN	2.41294	0.680595	2.32841	0.602105	NaN	1.87651	0.984268	NaN	0.0458455	NaN
P04233	P04233	HLA class II histocompatibility antigen gamma chain	HG2A_HUMAN	3.30645	1.70107	0.773808	2.68083	-1.12713	1.44856	1.14883	1.7824	-0.0329523	2.0461	3.98895
P04233-2	P04233	Isoform 2 of HLA class II histocompatibility antigen gamma chain	HG2A_HUMAN	1.05484	-0.579869	-0.972199	1.9472	-1.19891	-0.190469	0.672372	0.127132	-1.87284	0.62632	2.35062
P04234	P04234	T-cell surface glycoprotein CD3 delta chain	CD3D_HUMAN	-2.25451	-1.12414	NaN	NaN	NaN	NaN	NaN	0.45248	-4.17891	-0.3915	-0.531108
P04259	P04259	Keratin, type II cytoskeletal 6B	K2C6B_HUMAN	4.85172	4.61818	7.16891	6.90381	8.34961	4.42763	4.78395	-1.28454	5.61478	6.62901	4.38073
P04264	P04264	Keratin, type II cytoskeletal 1	K2C1_HUMAN	5.02868	3.86759	4.05482	7.46024	8.44157	4.41784	7.01347	2.2729	5.12232	7.14129	2.20639
P04275	P04275	von Willebrand factor	VWF_HUMAN	0.548316	1.77666	-0.100379	0.590321	0.104896	0.366986	1.37693	0.485919	1.41851	1.08772	0.39394
P04278;P04278-2;P04278-3;P04278-4;P04278-5	P04278	Sex hormone-binding globulin;Isoform 2 of Sex hormone-binding globulin;Isoform 3 of Sex hormone-binding globulin;Isoform 4 of Sex hormone-binding globulin;Isoform 5 of Sex hormone-binding globulin	SHBG_HUMAN	NaN	-1.25351	-0.503722	-0.832077	-1.45405	-2.29962	-0.450033	-1.68848	-0.853388	NaN	-0.957859
P04279;P04279-2	P04279	Semenogelin-1;Isoform 2 of Semenogelin-1	SEMG1_HUMAN	-2.29663	NaN	-1.12565	-1.67473	-0.629086	-2.61821	-0.366102	-2.99436	0.500408	NaN	-1.31117
P04350	P04350	Tubulin beta-4A chain	TBB4A_HUMAN	1.62275	1.94747	-0.443577	1.72431	3.07739	2.00413	0.947204	2.84377	1.14267	0.370935	1.72239
P04406	P04406	Glyceraldehyde-3-phosphate dehydrogenase	G3P_HUMAN	6.90976	6.24097	7.78409	7.52753	7.18684	8.08542	5.97634	8.14456	7.68405	6.58118	8.14402
P04424;P04424-2	P04424	Argininosuccinate lyase;Isoform 2 of Argininosuccinate lyase	ARLY_HUMAN	0.339592	-0.329135	0.302357	-0.228045	0.134924	-0.251175	-0.509685	0.929203	1.0422	-0.613141	-0.145457
P04439	P04439	HLA class I histocompatibility antigen, A-3 alpha chain	1A03_HUMAN	NaN	NaN	NaN	NaN	NaN	-1.47915	NaN	NaN	NaN	NaN	NaN
P04440	P04440	HLA class II histocompatibility antigen, DP beta 1 chain	DPB1_HUMAN	2.91005	1.52602	NaN	1.81411	-0.988673	1.58699	-0.246999	2.33731	-0.367149	0.976535	2.77345
P04626;P04626-4;P04626-5	P04626	Receptor tyrosine-protein kinase erbB-2;Isoform 4 of Receptor tyrosine-protein kinase erbB-2;Isoform 5 of Receptor tyrosine-protein kinase erbB-2	ERBB2_HUMAN	NaN	NaN	NaN	-0.256025	NaN	NaN	-3.21843	-2.37676	-2.96298	NaN	-1.98895
P04632	P04632	Calpain small subunit 1	CPNS1_HUMAN	2.27761	2.01616	2.51365	2.32204	2.90649	2.00516	1.65751	2.04256	2.21832	1.57686	1.8155
P04637;P04637-2;P04637-3;P04637-4;P04637-5;P04637-6;P04637-7;P04637-8;P04637-9	P04637	Cellular tumor antigen p53;Isoform 2 of Cellular tumor antigen p53;Isoform 3 of Cellular tumor antigen p53;Isoform 4 of Cellular tumor antigen p53;Isoform 5 of Cellular tumor antigen p53;Isoform 6 of Cellular tumor antigen p53;Isoform 7 of Cellular tumor antigen p53;Isoform 8 of Cellular tumor antigen p53;Isoform 9 of Cellular tumor antigen p53	P53_HUMAN	NaN	NaN	NaN	NaN	NaN	NaN	NaN	NaN	-1.41808	NaN	NaN
P04792	P04792	Heat shock protein beta-1	HSPB1_HUMAN	3.95275	5.07716	5.68062	5.93167	6.85088	4.39185	4.58613	5.27786	5.54881	4.47055	4.90274
P04818	P04818	Thymidylate synthase	TYSY_HUMAN	-0.753536	-0.49767	-0.840487	-1.08772	-3.90436	-0.340483	NaN	0.148262	-0.898506	-2.36521	-2.29708
P04839	P04839	Cytochrome b-245 heavy chain	CY24B_HUMAN	2.02392	0.426618	1.94822	0.885979	-0.335005	0.755606	0.812555	1.78294	1.06785	0.799617	2.66673	+	0.00380643	1.37998	4.02652
P04843	P04843	Dolichyl-diphosphooligosaccharide--protein glycosyltransferase subunit 1	RPN1_HUMAN	3.70452	3.89213	3.46947	3.37766	3.50523	4.41141	2.47509	4.15977	3.88587	3.05647	3.81275
P04844;P04844-2	P04844	Dolichyl-diphosphooligosaccharide--protein glycosyltransferase subunit 2;Isoform 2 of Dolichyl-diphosphooligosaccharide--protein glycosyltransferase subunit 2	RPN2_HUMAN	2.56748	2.19409	2.13214	2.0238	1.91405	2.73283	1.03731	2.59832	2.29993	1.46804	1.51968
P04899;P04899-4	P04899	Guanine nucleotide-binding protein G(i) subunit alpha-2;Isoform sGi2 of Guanine nucleotide-binding protein G(i) subunit alpha-2	GNAI2_HUMAN	3.01069	1.93909	2.24395	2.48364	1.61373	2.41735	2.01561	2.59678	2.49185	2.30885	2.88855
P04899-6	P04899	Isoform 6 of Guanine nucleotide-binding protein G(i) subunit alpha-2	GNAI2_HUMAN	0.250387	-0.261783	0.773108	0.200535	-0.0158253	0.46733	0.979777	0.139911	0.297482	0.664654	0.745455
P04908;Q7L7L0	P04908	Histone H2A type 1-B/E;Histone H2A type 3	H2A1B_HUMAN;H2A3_HUMAN	5.78444	5.88468	5.35485	5.35003	5.56596	4.60742	4.94545	7.16464	5.67996	5.25673	5.0637
P04920	P04920	Anion exchange protein 2	B3A2_HUMAN	-0.691069	-0.275706	0.0506859	-0.752577	-0.790562	0.63806	NaN	-0.0844002	0.442995	-0.703807	-0.143166
P04921;P04921-2;P04921-3	P04921	Glycophorin-C;Isoform Glycophorin-D of Glycophorin-C;Isoform 3 of Glycophorin-C	GLPC_HUMAN	0.414715	NaN	-0.539409	-0.911489	0.199966	0.617004	NaN	0.695515	-1.07493	NaN	NaN
P05023;P05023-4	P05023	Sodium/potassium-transporting ATPase subunit alpha-1;Isoform 4 of Sodium/potassium-transporting ATPase subunit alpha-1	AT1A1_HUMAN	1.78351	2.76001	2.99074	3.47058	1.75013	3.40664	2.51221	3.89818	3.32501	2.09762	2.45218
P05026;P05026-2	P05026	Sodium/potassium-transporting ATPase subunit beta-1;Isoform 2 of Sodium/potassium-transporting ATPase subunit beta-1	AT1B1_HUMAN	-0.835488	-0.773074	-1.2071	0.136894	-0.752305	-0.429542	-0.0638914	0.43441	-1.29972	-0.505404	-0.688986
P05067;P05067-9	P05067	Amyloid-beta A4 protein;Isoform L-APP752 of Amyloid-beta A4 protein	A4_HUMAN	-1.63503	-0.887064	-1.19938	-1.01278	-0.617047	-0.728148	-1.38401	0.266092	-1.28048	-1.20936	-2.94292
P05089	P05089	Arginase-1	ARGI1_HUMAN	0.278555	-1.01712	0.692806	2.21385	3.40087	-0.0354681	1.81275	-2.39185	0.419571	3.12461	0.874702
P05090	P05090	Apolipoprotein D	APOD_HUMAN	1.64631	-0.250022	3.82703	0.644392	-0.578557	0.199056	1.63096	0.880183	2.34402	-1.03976	0.811239
P05091	P05091	Aldehyde dehydrogenase, mitochondrial	ALDH2_HUMAN	3.5451	1.44199	1.55745	2.82453	2.41696	1.90201	2.07534	-0.377377	1.09136	2.04175	2.51063
P05106	P05106	Integrin beta-3	ITB3_HUMAN	-2.12842	-0.934254	-0.449905	-1.40489	-2.33651	-1.18543	NaN	2.0523	-0.765804	-1.23232	-0.611691
P05107	P05107	Integrin beta-2	ITB2_HUMAN	3.84959	0.682637	2.40392	2.00147	-0.0558786	1.77149	1.27554	1.01447	1.68917	1.53924	2.33048
P05109	P05109	Protein S100-A8	S10A8_HUMAN	2.43708	1.7783	5.34099	4.67565	4.1589	0.650847	3.25255	-1.32879	3.2231	4.19652	2.77325
P05114	P05114	Non-histone chromosomal protein HMG-14	HMGN1_HUMAN	1.57344	1.12326	1.68685	0.396402	1.34855	0.910549	0.679613	2.3285	1.38923	-0.365192	1.66611
P05120	P05120	Plasminogen activator inhibitor 2	PAI2_HUMAN	-0.737182	-0.369952	2.8129	0.182192	0.621628	NaN	-0.500234	NaN	0.826581	1.30004	-1.09286
P05121	P05121	Plasminogen activator inhibitor 1	PAI1_HUMAN	0.56032	NaN	-0.55518	0.657844	-2.76161	-1.54476	NaN	-0.875351	0.524497	-0.604698	0.210453
P05141	P05141	ADP/ATP translocase 2	ADT2_HUMAN	5.33498	5.35541	5.72299	5.03008	5.02959	6.10769	4.82543	5.88755	4.86772	4.9678	5.47238
P05154	P05154	Plasma serine protease inhibitor	IPSP_HUMAN	0.20051	-0.707366	-0.310266	0.35729	-0.782766	-0.785605	-0.45886	-0.950237	0.345349	-0.931055	-1.24267
P05155;P05155-2;P05155-3	P05155	Plasma protease C1 inhibitor;Isoform 2 of Plasma protease C1 inhibitor;Isoform 3 of Plasma protease C1 inhibitor	IC1_HUMAN	2.73724	3.14812	4.8096	3.61477	2.15439	1.71268	3.70819	2.54362	4.59193	2.22192	3.26994
P05156	P05156	Complement factor I	CFAI_HUMAN	0.645039	0.440395	1.93836	1.2335	-0.380022	-0.478713	0.700927	0.486032	2.00334	-0.346342	0.176962
P05160	P05160	Coagulation factor XIII B chain	F13B_HUMAN	NaN	NaN	-0.486028	-1.909	NaN	NaN	NaN	NaN	0.363008	NaN	-1.83353
P05161	P05161	Ubiquitin-like protein ISG15	ISG15_HUMAN	1.08307	1.00388	1.22782	1.861	0.987716	0.798779	0.772027	0.584727	2.72973	0.704489	2.19673
P05164;P05164-2;P05164-3	P05164	Myeloperoxidase;Isoform H14 of Myeloperoxidase;Isoform H7 of Myeloperoxidase	PERM_HUMAN	0.409117	1.21057	5.98244	1.71289	1.93465	0.61978	0.401902	0.0499678	5.09895	-0.557568	3.34763
P05165;P05165-2;P05165-3	P05165	Propionyl-CoA carboxylase alpha chain, mitochondrial;Isoform 2 of Propionyl-CoA carboxylase alpha chain, mitochondrial;Isoform 3 of Propionyl-CoA carboxylase alpha chain, mitochondrial	PCCA_HUMAN	0.547755	-0.411133	-0.970871	-0.202244	-1.62328	0.338964	-0.346966	-0.0764465	0.579452	-0.932295	-0.332119
P05166;P05166-2	P05166	Propionyl-CoA carboxylase beta chain, mitochondrial;Isoform 2 of Propionyl-CoA carboxylase beta chain, mitochondrial	PCCB_HUMAN	0.850346	-0.515886	-0.827209	-0.465071	2.35086	0.270453	-0.540957	0.241556	0.542639	-0.67767	-0.171791
P05186;P05186-3	P05186	Alkaline phosphatase, tissue-nonspecific isozyme;Isoform 3 of Alkaline phosphatase, tissue-nonspecific isozyme	PPBT_HUMAN	-1.8474	-0.799297	NaN	-2.49119	NaN	-2.98224	NaN	-3.85855	NaN	NaN	-1.8149
P05198	P05198	Eukaryotic translation initiation factor 2 subunit 1	IF2A_HUMAN	2.5036	2.86463	3.47099	3.26323	3.00782	3.48921	2.15519	3.23954	3.41477	2.62851	3.23867
P05204	P05204	Non-histone chromosomal protein HMG-17	HMGN2_HUMAN	2.05462	0.17312	0.41823	0.757483	-0.0239468	0.54594	NaN	0.201561	0.860709	0.295778	0.379904
P05230	P05230	Fibroblast growth factor 1	FGF1_HUMAN	NaN	NaN	0.587003	0.465849	NaN	-0.76736	-1.14282	-1.4555	1.32052	NaN	-0.0967598
P05362	P05362	Intercellular adhesion molecule 1	ICAM1_HUMAN	0.857013	0.325086	0.445944	0.700049	-0.153465	0.671272	-0.37673	1.60755	1.58109	0.197465	1.64244	+	0.00765861	1.08833	3.53653
P05388;P05388-2	P05388	60S acidic ribosomal protein P0;Isoform 2 of 60S acidic ribosomal protein P0	RLA0_HUMAN	2.21418	2.2454	2.2886	2.40166	2.04243	2.47242	1.71136	2.5916	2.51919	1.83224	1.30448
P05413	P05413	Fatty acid-binding protein, heart	FABPH_HUMAN	2.58761	-2.93218	-1.04749	-0.208433	-1.39783	-1.10139	NaN	-1.73524	0.278968	-0.526316	NaN
P05423	P05423	DNA-directed RNA polymerase III subunit RPC4	RPC4_HUMAN	-2.03443	-1.73437	-1.20741	-2.00666	-2.61376	-0.951737	NaN	-1.66946	-0.806323	NaN	-1.22499
P05452	P05452	Tetranectin	TETN_HUMAN	-0.79427	-0.439106	-0.403316	-0.462835	NaN	-0.979234	0.473971	-0.800177	-0.0704565	NaN	NaN
P05455	P05455	Lupus La protein	LA_HUMAN	2.28762	2.57923	2.32933	2.30662	2.40042	2.33849	1.39827	2.83335	2.63499	2.21665	2.428
P05534	P05534	HLA class I histocompatibility antigen, A-24 alpha chain	1A24_HUMAN	NaN	NaN	NaN	NaN	NaN	2.38054	NaN	NaN	2.43878	NaN	NaN
P05538;P05538-2	P05538	HLA class II histocompatibility antigen, DQ beta 2 chain;Isoform 2 of HLA class II histocompatibility antigen, DQ beta 2 chain	DQB2_HUMAN	NaN	NaN	NaN	-0.919866	NaN	NaN	NaN	NaN	NaN	NaN	NaN
P05543	P05543	Thyroxine-binding globulin	THBG_HUMAN	-0.0880928	-0.766013	0.80612	-0.350773	-1.36578	-1.32036	1.50711	0.12006	0.6589	-1.5261	-0.678844
P05546	P05546	Heparin cofactor 2	HEP2_HUMAN	0.134712	0.0729065	1.15166	0.696737	-0.340179	-0.57424	1.08403	0.0313044	1.56603	-0.971167	-0.170447
P05549;P05549-5;P05549-6	P05549	Transcription factor AP-2-alpha;Isoform 2 of Transcription factor AP-2-alpha;Isoform 5 of Transcription factor AP-2-alpha	AP2A_HUMAN	-0.133294	0.741845	-0.526833	-0.50692	-0.0825481	-0.570403	-1.3786	0.229312	-0.244976	-1.42888	-0.247364
P05556	P05556	Integrin beta-1	ITB1_HUMAN	1.09119	0.901143	0.742815	0.786511	0.856208	1.11818	1.10551	1.52308	1.53777	1.0474	0.919621
P05771-2	P05771	Isoform Beta-II of Protein kinase C beta type	KPCB_HUMAN	1.16201	-0.239728	-0.691471	0.700405	-0.587702	0.0305262	-0.998515	0.921873	-1.08088	-0.586535	0.112299
P05783	P05783	Keratin, type I cytoskeletal 18	K1C18_HUMAN	-1.51679	-0.380592	1.49649	-0.963856	-0.953736	-1.28225	-0.57329	-1.38226	-0.292551	-0.40649	0.581799
P05787;P05787-2	P05787	Keratin, type II cytoskeletal 8;Isoform 2 of Keratin, type II cytoskeletal 8	K2C8_HUMAN	-1.16759	-0.707306	-1.79818	-1.81374	-1.80641	-1.72025	-1.088	-0.593829	-2.51261	-1.08191	-0.737056
P05997	P05997	Collagen alpha-2(V) chain	CO5A2_HUMAN	-0.145238	-0.319668	0.175617	-0.176738	-0.0437298	-0.318842	1.17769	0.940641	-0.0070467	2.2179	0.462646
P06126	P06126	T-cell surface glycoprotein CD1a	CD1A_HUMAN	NaN	NaN	NaN	-0.550945	NaN	NaN	-0.854361	NaN	NaN	NaN	NaN
P06127	P06127	T-cell surface glycoprotein CD5	CD5_HUMAN	-1.25521	-0.84821	-3.30253	-0.480534	NaN	-1.76104	NaN	-3.1078	NaN	0.0915947	-0.520641
P06132	P06132	Uroporphyrinogen decarboxylase	DCUP_HUMAN	1.52662	1.28702	2.05095	1.76139	1.25947	1.95373	1.1354	2.00576	2.17592	1.03058	1.05636
P06213;P06213-2	P06213	Insulin receptor;Isoform Short of Insulin receptor	INSR_HUMAN	-2.0756	-1.71858	-2.50199	-2.8174	-2.36701	-1.85603	-3.01245	-1.97679	-1.86399	NaN	-0.815166
P06239;P06239-3	P06239	Tyrosine-protein kinase Lck;Isoform 3 of Tyrosine-protein kinase Lck	LCK_HUMAN	-1.89962	-1.30692	NaN	-1.13673	NaN	-3.0492	-2.0144	-0.630553	NaN	-1.24157	-1.81007
P06241	P06241	Tyrosine-protein kinase Fyn	FYN_HUMAN	0.885226	0.938962	0.918552	1.08936	1.25958	0.865803	0.443224	1.88153	0.99965	0.698077	0.794802
P06276	P06276	Cholinesterase	CHLE_HUMAN	-0.81596	-0.631708	-0.895672	-1.22941	-1.0164	-0.219455	-0.910044	-0.224694	-1.47256	NaN	NaN
P06280	P06280	Alpha-galactosidase A	AGAL_HUMAN	1.8919	0.153304	-0.378975	0.419105	-0.845984	1.36162	-0.787853	0.174745	-1.16334	-0.578467	0.180351
P06310	P06310	Immunoglobulin kappa variable 2-30	KV230_HUMAN	2.13086	1.77025	5.09706	2.85971	1.44646	1.77089	2.32744	1.77243	3.43027	1.08507	2.73705
P06340	P06340	HLA class II histocompatibility antigen, DO alpha chain	DOA_HUMAN	-1.07206	-2.57171	NaN	-1.57759	NaN	-1.77696	-1.78316	-3.23314	NaN	-1.50321	0.182673
P06396	P06396	Gelsolin	GELS_HUMAN	5.17245	5.32468	5.79127	5.56403	5.96035	4.67842	5.85827	6.57267	6.43403	5.10721	6.08916
P06396-2	P06396	Isoform 2 of Gelsolin	GELS_HUMAN	0.357428	0.836931	-0.8605	0.573546	0.338493	0.441266	-0.259981	-0.311748	0.545548	NaN	-1.65934
P06396-3	P06396	Isoform 3 of Gelsolin	GELS_HUMAN	NaN	0.0773115	NaN	NaN	NaN	NaN	NaN	NaN	0.424806	NaN	NaN
P06400	P06400	Retinoblastoma-associated protein	RB_HUMAN	-0.130838	-0.283371	-0.374311	-0.154322	-1.77545	-0.0595398	-0.37792	-0.0816584	0.577904	0.0246058	0.0235291
P06401;P06401-2;P06401-3;P06401-5	P06401	Progesterone receptor;Isoform A of Progesterone receptor;Isoform 3 of Progesterone receptor;Isoform 5 of Progesterone receptor	PRGR_HUMAN	0.0255318	0.988235	0.528046	0.323388	-0.0591698	0.189142	-0.184933	1.07193	1.24986	-0.124045	0.743712
P06454;P06454-2	P06454	Prothymosin alpha;Isoform 2 of Prothymosin alpha	PTMA_HUMAN	3.87301	4.94627	4.44996	4.86604	4.20398	4.57205	3.63579	5.01921	5.12278	4.08936	4.9772
P06493	P06493	Cyclin-dependent kinase 1	CDK1_HUMAN	-0.255142	0.0279894	-0.232857	0.00449181	-1.42086	0.0524035	-1.72763	-0.079072	1.27892	-0.377919	-0.386401
P06576	P06576	ATP synthase subunit beta, mitochondrial	ATPB_HUMAN	5.81013	5.32008	5.1648	5.35071	5.10627	5.6836	4.87328	6.12163	5.66632	4.2925	5.96188
P06681	P06681	Complement C2	CO2_HUMAN	-0.178411	0.0799475	1.00941	-0.199209	-0.825134	-1.42761	0.482735	-0.55874	0.127488	-0.316824	-0.336229
P06702	P06702	Protein S100-A9	S10A9_HUMAN	0.545149	NaN	4.04336	3.49145	2.96365	0.998121	2.28776	NaN	1.45929	3.16464	NaN
P06703	P06703	Protein S100-A6	S10A6_HUMAN	1.27518	0.370667	1.68462	0.396672	0.477783	-0.498834	-0.200399	-0.15886	1.17256	0.828247	1.07483
P06727	P06727	Apolipoprotein A-IV	APOA4_HUMAN	2.88466	2.51277	4.4007	3.0902	2.82784	2.12424	4.87975	2.78391	4.08916	2.25451	2.51803
P06729	P06729	T-cell surface antigen CD2	CD2_HUMAN	NaN	-1.61834	NaN	-3.35819	NaN	NaN	NaN	NaN	NaN	-0.209801	-1.85459
P06730;P06730-2;P06730-3	P06730	Eukaryotic translation initiation factor 4E;Isoform 2 of Eukaryotic translation initiation factor 4E;Isoform 3 of Eukaryotic translation initiation factor 4E	IF4E_HUMAN	1.54987	0.90688	1.63795	0.981494	0.858728	1.44141	1.42333	1.40754	1.84949	1.02767	1.37305	+	0.00414664	0.52396	3.96521
P06733	P06733	Alpha-enolase	ENOA_HUMAN	6.1571	6.1721	6.28753	6.28101	6.9028	6.88348	5.66397	6.19439	6.34213	6.23045	6.54593
P06734	P06734	Low affinity immunoglobulin epsilon Fc receptor	FCER2_HUMAN	1.10102	2.32756	NaN	-3.22709	-0.274274	0.784137	NaN	2.83278	3.06099	0.361906	1.83836
P06737	P06737	Glycogen phosphorylase, liver form	PYGL_HUMAN	2.00856	0.616711	2.8948	2.03068	4.57008	1.49965	1.34155	3.74788	1.70511	1.31379	2.77314
P06744	P06744	Glucose-6-phosphate isomerase	G6PI_HUMAN	4.30325	4.61169	5.10215	4.80255	5.05067	4.77043	3.51602	5.73779	5.08888	4.05257	5.20095
P06746	P06746	DNA polymerase beta	DPOLB_HUMAN	-0.448168	0.122481	-1.05047	-0.727108	0.151794	-0.0353899	-0.917495	0.743451	-0.658139	-0.498001	-0.475507
P06748	P06748	Nucleophosmin	NPM_HUMAN	0.550519	2.77669	0.85067	1.20652	1.44686	1.1628	1.56139	1.48247	2.09274	1.19653	1.37405
P06748-3	P06748	Isoform 3 of Nucleophosmin	NPM_HUMAN	NaN	0.162481	-0.834644	-1.93201	-0.709306	-0.483541	NaN	0.793818	-0.581612	NaN	0.550477
P06753-2	P06753	Isoform 2 of Tropomyosin alpha-3 chain	TPM3_HUMAN	6.08841	6.01261	6.28967	5.7356	5.89923	6.19963	5.067	6.29447	5.66177	5.49985	6.28642
P06753-7	P06753	Isoform 7 of Tropomyosin alpha-3 chain	TPM3_HUMAN	-0.748665	NaN	1.77884	-0.825461	NaN	0.389323	NaN	-0.985796	1.3261	NaN	NaN
P06756;P06756-3	P06756	Integrin alpha-V;Isoform 3 of Integrin alpha-V	ITAV_HUMAN	-0.644474	-0.548845	-0.0269346	-0.963251	0.0914202	-0.314101	-1.0253	1.16887	-0.0821886	-1.29464	-0.450964
P06858	P06858	Lipoprotein lipase	LIPL_HUMAN	-1.9792	-0.608827	NaN	NaN	-1.58689	-1.87503	NaN	NaN	-1.47779	NaN	NaN
P06865	P06865	Beta-hexosaminidase subunit alpha	HEXA_HUMAN	0.65083	-0.769087	-0.600571	-0.449095	0.54927	-0.434186	0.0297403	0.896799	-0.613586	0.313654	-0.74485
P06899	P06899	Histone H2B type 1-J	H2B1J_HUMAN	5.60404	3.39317	2.93992	4.01384	2.67319	2.70436	2.25599	3.40838	3.62017	3.78899	2.46858
P07093-2;P07093-3	P07093	Isoform 2 of Glia-derived nexin;Isoform 3 of Glia-derived nexin	GDN_HUMAN	4.58221	2.29864	2.84163	5.74747	3.67422	2.854	2.21797	4.87398	5.43503	1.69802	3.87371
P07099	P07099	Epoxide hydrolase 1	HYEP_HUMAN	5.18343	3.04272	2.38791	3.59948	3.55963	3.76003	3.04842	3.11592	2.44088	3.26254	2.72877
P07195	P07195	L-lactate dehydrogenase B chain	LDHB_HUMAN	NaN	-0.470319	NaN	NaN	-1.18835	0.366682	NaN	0.689394	NaN	NaN	-0.076273
P07196	P07196	Neurofilament light polypeptide	NFL_HUMAN	NaN	-0.99197	-0.52292	-1.07636	-2.18079	-1.52031	-1.85002	NaN	1.5242	0.467752	NaN
P07199	P07199	Major centromere autoantigen B	CENPB_HUMAN	-0.54318	-0.64054	-0.318513	-0.14895	-0.717638	-0.0185833	-1.97435	1.29978	0.000514984	-0.93059	-0.329733
P07203	P07203	Glutathione peroxidase 1	GPX1_HUMAN	2.91723	1.92973	2.92265	1.8071	1.89622	2.9473	2.6011	2.89771	2.86413	2.56533	3.30647	+	0.00271653	0.821742	4.27207
P07204	P07204	Thrombomodulin	TRBM_HUMAN	-1.98192	-0.436364	-1.38178	-0.962039	1.73332	-2.31365	-0.942774	NaN	-1.47442	0.024744	-1.3643
P07225	P07225	Vitamin K-dependent protein S	PROS_HUMAN	-0.298239	-0.072753	2.03844	1.05225	-0.461221	-0.0241117	0.356393	0.0790014	2.09776	-0.677929	-0.0533342
P07237	P07237	Protein disulfide-isomerase	PDIA1_HUMAN	4.23709	3.80162	3.98337	4.19191	3.2906	4.93276	3.03947	4.58397	3.84279	2.97685	4.14881
P07305	P07305	Histone H1.0	H10_HUMAN	3.52948	2.57808	0.488211	2.33797	2.34389	1.96374	0.85268	1.43304	1.71659	1.6107	0.911546
P07311	P07311	Acylphosphatase-1	ACYP1_HUMAN	-1.05417	-0.825475	-0.344307	-1.18488	-0.522682	-0.875602	-1.67473	0.0953388	0.347073	-2.76695	-1.27482
P07332;P07332-3	P07332	Tyrosine-protein kinase Fes/Fps;Isoform 3 of Tyrosine-protein kinase Fes/Fps	FES_HUMAN	2.10358	-1.12043	-0.0116901	-1.35853	-1.7662	-1.70395	1.01685	0.0379486	-0.657675	-1.89808	-0.827971
P07333;P07333-2	P07333	Macrophage colony-stimulating factor 1 receptor;Isoform 2 of Macrophage colony-stimulating factor 1 receptor	CSF1R_HUMAN	-0.802633	-1.25091	0.146415	-1.48398	NaN	-0.871947	-0.0218191	-0.304506	-1.71502	-0.719711	-0.80493
P07339	P07339	Cathepsin D	CATD_HUMAN	7.58082	4.66542	5.06562	6.16143	3.74767	6.34964	4.83008	4.0612	4.69891	5.57216	4.44592
P07355;P07355-2	P07355	Annexin A2;Isoform 2 of Annexin A2	ANXA2_HUMAN	7.82209	6.77592	7.12767	7.61565	7.80774	6.86034	7.06161	6.44882	7.08036	7.15545	7.3981
P07357	P07357	Complement component C8 alpha chain	CO8A_HUMAN	0.422846	-0.324484	1.6141	0.69269	1.25841	-1.04051	0.388784	-0.302289	1.73656	-0.128426	0.907449
P07358	P07358	Complement component C8 beta chain	CO8B_HUMAN	0.153056	0.604675	1.96882	1.67994	0.697766	-0.372492	1.10736	0.668967	2.1792	0.137846	1.91791
P07360	P07360	Complement component C8 gamma chain	CO8G_HUMAN	0.173059	-0.10485	0.878976	1.42136	-0.522413	-0.725152	0.332176	-0.158087	1.35072	-0.278723	0.86538
P07384	P07384	Calpain-1 catalytic subunit	CAN1_HUMAN	3.66378	2.96646	3.73652	4.01849	3.72309	3.1642	3.25109	2.7284	3.4422	3.35932	2.83954
P07437	P07437	Tubulin beta chain	TBB5_HUMAN	4.49282	3.97666	3.77511	4.1743	3.73142	4.68322	2.83516	4.8012	3.88786	3.24966	4.07794
P07451	P07451	Carbonic anhydrase 3	CAH3_HUMAN	NaN	NaN	-1.1149	NaN	NaN	NaN	-0.668587	NaN	NaN	NaN	NaN
P07476	P07476	Involucrin	INVO_HUMAN	2.07835	0.621137	4.47018	4.36344	4.04903	2.54461	2.18034	NaN	2.87564	3.10978	1.43715
P07585	P07585	Decorin	PGS2_HUMAN	6.57033	6.4123	2.85419	4.68318	5.04722	4.53864	8.07346	2.22355	3.9847	7.47127	3.20691
P07602;P07602-2;P07602-3	P07602	Prosaposin;Isoform Sap-mu-6 of Prosaposin;Isoform Sap-mu-9 of Prosaposin	SAP_HUMAN	0.292434	-3.10654	NaN	-0.0399265	-0.915275	-0.524919	NaN	-1.90619	-2.0123	NaN	-1.27068
P07686	P07686	Beta-hexosaminidase subunit beta	HEXB_HUMAN	3.78677	1.21454	0.621374	2.11383	0.754954	1.66293	0.657184	1.11056	1.3964	1.19832	-0.648283
P07711	P07711	Cathepsin L1	CATL1_HUMAN	4.51475	1.60515	1.00397	1.49262	0.750731	1.55176	1.5252	1.28981	1.14944	0.919945	1.5572
P07737	P07737	Profilin-1	PROF1_HUMAN	4.94815	4.02166	4.58553	4.82879	3.18	5.08622	3.68623	4.58021	4.66458	3.81028	4.65082
P07738	P07738	Bisphosphoglycerate mutase	PMGE_HUMAN	0.0418692	0.269206	0.061821	-0.447556	-0.143669	0.272645	-0.750684	0.0945559	-0.114029	0.658512	0.559736
P07741	P07741	Adenine phosphoribosyltransferase	APT_HUMAN	3.68252	3.22118	3.81503	4.08454	2.80303	4.19965	2.86642	3.87891	3.76496	2.83467	4.43561
P07766	P07766	T-cell surface glycoprotein CD3 epsilon chain	CD3E_HUMAN	-0.502581	-0.370934	-2.322	-0.404404	NaN	-0.939673	-0.0558958	-2.02613	-2.43246	0.683819	0.016758
P07814	P07814	Bifunctional glutamate/proline--tRNA ligase	SYEP_HUMAN	2.18267	2.53456	2.84872	2.64284	2.94474	3.20412	1.4398	3.11394	2.84922	1.84249	2.76691
P07858	P07858	Cathepsin B	CATB_HUMAN	7.53136	3.07502	5.59739	6.55909	3.6826	5.62603	4.80463	3.83301	7.47936	3.54011	3.72741
P07900;P07900-2	P07900	Heat shock protein HSP 90-alpha;Isoform 2 of Heat shock protein HSP 90-alpha	HS90A_HUMAN	4.90106	4.39658	5.15876	4.86005	4.30879	5.0813	3.44426	6.14699	5.33929	3.50312	5.25237	+	0.0065337	1.25713	3.64582
P07902	P07902	Galactose-1-phosphate uridylyltransferase	GALT_HUMAN	0.127979	-0.388173	-0.400473	0.107487	1.39819	-0.0858107	0.419113	-0.164555	0.2877	-0.570157	-0.154347
P07910	P07910	Heterogeneous nuclear ribonucleoproteins C1/C2	HNRPC_HUMAN	3.38604	4.29078	4.25618	4.00762	3.95021	4.53237	3.4455	4.9417	4.70361	3.30769	4.412
P07910-2	P07910	Isoform C1 of Heterogeneous nuclear ribonucleoproteins C1/C2	HNRPC_HUMAN	0.710834	0.198667	-0.481676	0.339331	-0.0746469	0.786875	-0.978306	0.28411	0.359647	-0.164205	-0.383923
P07919	P07919	Cytochrome b-c1 complex subunit 6, mitochondrial	QCR6_HUMAN	2.65658	2.31427	2.20509	1.77201	2.71959	1.57092	2.43626	2.92371	2.74829	1.45469	2.70448
P07942	P07942	Laminin subunit beta-1	LAMB1_HUMAN	1.00354	1.76433	1.44672	0.925856	0.872047	1.17084	0.512314	2.31437	2.03047	1.54202	1.06682
P07947	P07947	Tyrosine-protein kinase Yes	YES_HUMAN	1.66356	0.882484	0.606908	1.20521	1.00574	1.10002	0.359347	0.892966	0.629631	0.538576	0.0364876
P07948	P07948	Tyrosine-protein kinase Lyn	LYN_HUMAN	1.53963	0.171745	0.304752	0.884625	-0.662939	0.377642	0.268741	0.789983	-0.274951	0.878819	1.73521
P07951;P07951-2	P07951	Tropomyosin beta chain;Isoform 2 of Tropomyosin beta chain	TPM2_HUMAN	3.45969	4.22456	4.99504	3.5638	4.11411	3.90448	4.15264	4.18511	4.4809	4.12168	4.25098
P07954;P07954-2	P07954	Fumarate hydratase, mitochondrial;Isoform Cytoplasmic of Fumarate hydratase, mitochondrial	FUMH_HUMAN	2.29313	1.57002	1.73236	1.56482	1.3664	2.06789	0.777769	2.64675	1.20169	0.876229	1.87858
P07992;P07992-2	P07992	DNA excision repair protein ERCC-1;Isoform 2 of DNA excision repair protein ERCC-1	ERCC1_HUMAN	-2.19238	-1.67187	-2.41836	-1.54366	-2.79877	-1.95984	NaN	-1.0459	-1.53256	-2.78908	-1.42585
P07996	P07996	Thrombospondin-1	TSP1_HUMAN	0.0133734	2.54504	1.88032	0.206196	0.851702	1.60704	-0.216231	0.754827	2.10705	0.888776	3.99788
P07998	P07998	Ribonuclease pancreatic	RNAS1_HUMAN	-0.467475	NaN	NaN	-0.392838	NaN	-2.4277	NaN	0.449776	NaN	-0.626773	-2.14888
P08034	P08034	Gap junction beta-1 protein	CXB1_HUMAN	NaN	NaN	-1.22837	-2.4211	NaN	1.05761	NaN	2.07349	NaN	NaN	NaN
P08047;P08047-2	P08047	Transcription factor Sp1;Isoform 2 of Transcription factor Sp1	SP1_HUMAN	-2.57512	-0.647706	-0.668364	-1.61773	-0.707721	-1.01558	-1.10991	0.179255	-0.301298	-0.375519	-0.175518
P08069	P08069	Insulin-like growth factor 1 receptor	IGF1R_HUMAN	-0.25577	-1.36415	0.104242	-0.550608	0.0364399	-0.576505	-1.77048	0.284127	-0.200646	-1.9445	-0.364871
P08123	P08123	Collagen alpha-2(I) chain	CO1A2_HUMAN	9.93964	10.0562	5.86489	8.08477	9.07256	8.33192	11.4905	7.03923	7.73035	10.9379	6.63821
P08133	P08133	Annexin A6	ANXA6_HUMAN	3.82736	3.80229	3.59945	3.45417	4.41297	3.66589	3.70917	2.5587	3.72788	4.18774	3.36631
P08133-2	P08133	Isoform 2 of Annexin A6	ANXA6_HUMAN	-0.605256	0.204132	-0.503991	-0.630794	0.299942	-0.135615	0.0840397	-1.21252	-0.278233	0.254142	-0.423237
P08134	P08134	Rho-related GTP-binding protein RhoC	RHOC_HUMAN	2.41624	2.56729	1.83695	2.26531	1.78743	2.75372	2.01863	2.37875	2.20675	2.84586	1.89014
P08138-2	P08138	Isoform 2 of Tumor necrosis factor receptor superfamily member 16	TNR16_HUMAN	-1.17219	-0.815217	NaN	-1.02646	0.0177212	-1.52167	-0.686028	-2.3958	NaN	-0.20237	0.239464
P08174-2	P08174	Isoform 1 of Complement decay-accelerating factor	DAF_HUMAN	0.563028	1.87873	0.831833	-0.0700731	0.18529	0.371749	1.892	0.84487	0.888564	0.429429	0.727839
P08183;P08183-2	P08183	Multidrug resistance protein 1;Isoform 2 of Multidrug resistance protein 1	MDR1_HUMAN	-0.519074	-2.02865	NaN	-2.95904	NaN	NaN	NaN	-0.547997	NaN	NaN	NaN
P08195;P08195-3;P08195-4	P08195	4F2 cell-surface antigen heavy chain;Isoform 3 of 4F2 cell-surface antigen heavy chain;Isoform 4 of 4F2 cell-surface antigen heavy chain	4F2_HUMAN	2.42278	1.69372	1.85719	2.31982	1.87893	3.08425	0.920183	4.07678	2.01882	1.00205	2.36782
P08236;P08236-3	P08236	Beta-glucuronidase;Isoform 3 of Beta-glucuronidase	BGLR_HUMAN	2.25184	0.778333	1.40257	1.48787	0.934109	1.24463	0.465387	3.40577	1.14698	0.331781	0.672408
P08237	P08237	ATP-dependent 6-phosphofructokinase, muscle type	PFKAM_HUMAN	1.89425	1.89378	1.8773	1.52575	1.48164	3.17105	1.16942	3.64925	2.43799	1.0607	2.46631
P08238	P08238	Heat shock protein HSP 90-beta	HS90B_HUMAN	5.5711	5.80531	5.93245	5.51486	5.619	6.09154	4.25354	6.41955	5.97195	4.55545	6.3232
P08240;P08240-2	P08240	Signal recognition particle receptor subunit alpha;Isoform 2 of Signal recognition particle receptor subunit alpha	SRPRA_HUMAN	0.931483	1.2827	1.80856	1.33596	1.52854	1.97269	1.38469	1.20395	1.52172	1.12771	1.60855
P08243;P08243-2	P08243	Asparagine synthetase [glutamine-hydrolyzing];Isoform 2 of Asparagine synthetase [glutamine-hydrolyzing]	ASNS_HUMAN	-3.07209	-2.14861	-1.63302	-1.99095	-1.89575	0.0668945	NaN	-2.67652	-1.36539	-3.10906	-0.950101
P08246	P08246	Neutrophil elastase	ELNE_HUMAN	4.43542	2.45048	6.63486	2.45872	2.48357	1.034	3.45314	0.653267	5.58975	2.50899	3.30682
P08247	P08247	Synaptophysin	SYPH_HUMAN	NaN	0.0141048	NaN	NaN	NaN	NaN	NaN	NaN	NaN	NaN	-0.90776
P08253;P08253-2;P08253-3	P08253	72 kDa type IV collagenase;Isoform 2 of 72 kDa type IV collagenase;Isoform 3 of 72 kDa type IV collagenase	MMP2_HUMAN	-1.09988	0.552024	1.4501	-1.14176	-0.464972	-0.878163	0.00697422	-0.0419254	-0.7266	0.0720654	-1.10987
P08294	P08294	Extracellular superoxide dismutase [Cu-Zn]	SODE_HUMAN	1.22925	2.42324	-1.32826	0.217075	-0.261871	-0.673895	2.84863	0.0407715	-0.986881	2.70288	-0.723471
P08311	P08311	Cathepsin G	CATG_HUMAN	3.39915	4.17313	4.69957	3.83393	2.71062	1.38532	3.91103	2.51057	4.68193	3.95178	3.86141
P08397;P08397-2	P08397	Porphobilinogen deaminase;Isoform 2 of Porphobilinogen deaminase	HEM3_HUMAN	0.103842	0.347	0.68545	0.504944	-0.411211	0.347013	-0.568871	0.288908	0.926437	-0.323677	-0.0843334
P08473	P08473	Neprilysin	NEP_HUMAN	-1.6257	0.832737	-0.828281	-1.1661	-3.4867	0.350299	NaN	-1.87617	1.34593	0.436111	-1.05862
P08493;P08493-2	P08493	Matrix Gla protein;Isoform 2 of Matrix Gla protein	MGP_HUMAN	2.48173	2.17012	NaN	1.82193	1.05374	-0.117181	1.98613	1.01107	0.82701	2.6748	-0.20238
P08519	P08519	Apolipoprotein(a)	APOA_HUMAN	-0.288071	-2.21245	-2.01593	-2.54114	-0.0469713	-1.91692	-2.50041	NaN	2.32091	1.3296	-0.16778
P08559;P08559-3	P08559	Pyruvate dehydrogenase E1 component subunit alpha, somatic form, mitochondrial;Isoform 3 of Pyruvate dehydrogenase E1 component subunit alpha, somatic form, mitochondrial	ODPA_HUMAN	3.86452	3.07411	2.71119	3.12338	3.18175	3.84485	2.47241	3.78844	3.2968	2.23601	3.46397
P08567	P08567	Pleckstrin	PLEK_HUMAN	1.67719	0.213107	0.544814	1.05926	-1.05316	0.979751	1.33367	0.541355	-0.112181	1.01037	1.29543
P08571	P08571	Monocyte differentiation antigen CD14	CD14_HUMAN	2.96228	1.24472	1.12162	1.44698	-0.520277	0.90702	1.98407	2.65486	0.283536	2.33911	2.94553
P08572	P08572	Collagen alpha-2(IV) chain	CO4A2_HUMAN	2.23917	3.57729	2.37259	2.79066	2.70874	2.92026	3.01914	3.58411	4.08662	3.93747	4.01546
P08574	P08574	Cytochrome c1, heme protein, mitochondrial	CY1_HUMAN	3.01459	2.70771	2.43264	2.47422	3.24515	2.43673	2.18483	3.52765	3.32127	1.62661	3.46697
P08575;P08575-4	P08575	Receptor-type tyrosine-protein phosphatase C;Isoform 2 of Receptor-type tyrosine-protein phosphatase C	PTPRC_HUMAN	2.07341	0.919997	0.740398	1.63553	-1.46047	0.819206	0.272227	0.137299	0.366284	1.91568	2.0166
P08579	P08579	U2 small nuclear ribonucleoprotein B''	RU2B_HUMAN	1.00255	-0.115908	-0.250427	-0.50453	-0.363533	-0.358495	-0.995198	-0.144957	0.0205946	-0.425352	-0.499495
P08581;P08581-2	P08581	Hepatocyte growth factor receptor;Isoform 2 of Hepatocyte growth factor receptor	MET_HUMAN	NaN	NaN	NaN	NaN	2.35846	NaN	NaN	0.710798	4.60166	NaN	NaN
P08582	P08582	Melanotransferrin	TRFM_HUMAN	0.808712	-1.21396	-1.13043	-1.41277	0.0254745	0.99349	-1.03675	-1.02189	-1.3215	-3.29208	0.776139
P08582-2	P08582	Isoform 2 of Melanotransferrin	TRFM_HUMAN	NaN	NaN	NaN	NaN	NaN	-2.34399	NaN	NaN	NaN	NaN	NaN
P08603	P08603	Complement factor H	CFAH_HUMAN	1.5734	1.70804	3.25754	2.53182	1.42266	0.7567	2.62454	1.23877	3.55013	0.581483	1.4432
P08621	P08621	U1 small nuclear ribonucleoprotein 70 kDa	RU17_HUMAN	2.04014	2.51205	2.04885	2.30265	1.56963	2.35495	1.33789	2.33769	2.77225	1.75763	2.09913
P08631;P08631-2;P08631-3;P08631-4	P08631	Tyrosine-protein kinase HCK;Isoform 2 of Tyrosine-protein kinase HCK;Isoform 3 of Tyrosine-protein kinase HCK;Isoform 4 of Tyrosine-protein kinase HCK	HCK_HUMAN	0.665571	-1.64536	-0.341482	-0.455856	NaN	-0.714854	-0.768793	-0.901192	-0.881315	-0.308765	-0.0688877
P08637	P08637	Low affinity immunoglobulin gamma Fc region receptor III-A	FCG3A_HUMAN	-0.91032	-0.834014	0.955523	-0.976418	-0.928155	-0.391822	-0.598595	0.662309	-0.0620041	-1.07277	0.692705
P08648	P08648	Integrin alpha-5	ITA5_HUMAN	-0.0595036	-0.00975895	-0.675163	0.000993729	-0.684734	0.616208	0.320316	-0.173739	0.504382	0.543982	0.175292
P08651;P08651-5;P08651-6	P08651	Nuclear factor 1 C-type;Isoform 5 of Nuclear factor 1 C-type;Isoform 6 of Nuclear factor 1 C-type	NFIC_HUMAN	-1.58112	-0.10463	-0.733461	-2.46703	-0.0277658	NaN	-1.23264	-0.404812	-0.269878	-1.97896	-0.495341
P08670	P08670	Vimentin	VIME_HUMAN	8.41842	8.31136	7.85435	7.58209	8.29869	8.29369	7.5622	9.02266	8.96146	7.66121	7.85503
P08697	P08697	Alpha-2-antiplasmin	A2AP_HUMAN	1.86681	1.47223	3.68196	3.18384	1.28963	0.495079	2.66686	1.55503	4.44549	1.26273	4.1335
P08708	P08708	40S ribosomal protein S17	RS17_HUMAN	4.0913	4.20136	4.50553	4.49249	4.28776	4.68326	3.90872	4.5858	4.74326	4.14828	4.53555
P08727	P08727	Keratin, type I cytoskeletal 19	K1C19_HUMAN	5.58655	5.09014	7.814	6.70936	8.46135	5.36926	5.36887	-0.616278	5.88233	7.75189	5.51691
P08729	P08729	Keratin, type II cytoskeletal 7	K2C7_HUMAN	7.96935	7.76601	8.4249	8.36723	8.82794	7.5597	7.87878	7.82858	8.21622	8.13016	7.8473
P08754	P08754	Guanine nucleotide-binding protein G(k) subunit alpha	GNAI3_HUMAN	2.12554	1.64398	1.99094	2.3439	2.07774	2.30374	1.75582	2.77172	2.02237	1.77553	2.08401
P08758	P08758	Annexin A5	ANXA5_HUMAN	4.94915	3.94076	5.14149	4.14878	5.5082	6.10773	3.29765	6.69279	3.96659	3.69397	3.45618
P08779	P08779	Keratin, type I cytoskeletal 16	K1C16_HUMAN	6.659	6.40019	8.10558	8.3487	9.77609	5.95338	5.41589	-0.0940151	6.78965	8.75911	5.40349
P08842	P08842	Steryl-sulfatase	STS_HUMAN	-1.00943	NaN	-2.16757	0.247522	-0.409744	-1.7606	-0.43033	NaN	-1.3886	-0.109522	-1.00023	+	0.00857897	-1.21594	-3.83799
P08865	P08865	40S ribosomal protein SA	RSSA_HUMAN	4.818	4.79671	5.11567	5.26696	4.93876	5.32814	3.82559	5.32134	5.31103	4.24115	5.38288
P08910	P08910	Monoacylglycerol lipase ABHD2	ABHD2_HUMAN	NaN	-0.121099	-1.25511	NaN	NaN	-1.2216	NaN	-2.3626	NaN	NaN	NaN
P08962;P08962-2;P08962-3	P08962	CD63 antigen;Isoform 2 of CD63 antigen;Isoform 3 of CD63 antigen	CD63_HUMAN	5.21852	2.7978	4.71297	5.52815	4.15159	5.22513	2.86954	4.02037	4.50141	3.17835	2.38613
P09001	P09001	39S ribosomal protein L3, mitochondrial	RM03_HUMAN	0.446207	0.61647	0.244413	0.0276146	-0.449112	0.638268	-0.819931	1.18823	0.562436	-0.793803	1.13678
P09012	P09012	U1 small nuclear ribonucleoprotein A	SNRPA_HUMAN	-0.668712	-0.356229	-0.741076	-0.500355	-0.631664	-0.377066	-1.0291	0.265823	-0.377062	-0.883658	-0.559107
P09038;P09038-1;P09038-2;P09038-3	P09038	Fibroblast growth factor 2;Isoform 2 of Fibroblast growth factor 2;Isoform 3 of Fibroblast growth factor 2;Isoform 4 of Fibroblast growth factor 2	FGF2_HUMAN	NaN	-1.53284	NaN	-1.88125	NaN	NaN	NaN	0.0184917	NaN	-1.75056	-2.45893
P09104;P09104-2	P09104	Gamma-enolase;Isoform 2 of Gamma-enolase	ENOG_HUMAN	0.50701	4.13845	1.5861	1.90904	2.64643	3.0395	0.189068	1.63639	2.44279	3.96131	2.76592
P09110	P09110	3-ketoacyl-CoA thiolase, peroxisomal	THIK_HUMAN	1.15051	0.679725	1.25577	1.06988	1.03182	0.876881	0.267847	1.18564	0.905079	0.380271	1.09924
P09132	P09132	Signal recognition particle 19 kDa protein	SRP19_HUMAN	-0.439407	0.204856	-0.492594	-0.104891	0.546387	0.311793	-0.573058	0.166483	-0.253787	-0.517555	0.120171
P09211	P09211	Glutathione S-transferase P	GSTP1_HUMAN	1.53432	0.670439	0.757195	1.15375	3.05024	0.855803	0.812941	0.163721	-0.511622	0.210661	2.26875
P09326;P09326-2	P09326	CD48 antigen;Isoform 2 of CD48 antigen	CD48_HUMAN	-0.151933	-1.38492	-1.32941	-0.654442	NaN	-1.26959	-1.1368	-2.28402	0.0731678	-0.561021	-0.125113
P09382	P09382	Galectin-1	LEG1_HUMAN	6.63652	4.51421	5.15243	4.79738	6.71654	5.70683	4.20098	5.93309	5.58546	4.58002	4.26691
P09417;P09417-2	P09417	Dihydropteridine reductase;Isoform 2 of Dihydropteridine reductase	DHPR_HUMAN	-0.0530701	0.324176	0.256272	0.0242519	0.590238	0.589153	-0.597528	-0.258961	0.531326	-0.971182	-0.354679
P09429	P09429	High mobility group protein B1	HMGB1_HUMAN	2.12229	2.82835	2.38467	2.53003	1.98617	2.39746	1.56509	2.28825	2.83287	1.45956	1.79298
P09455	P09455	Retinol-binding protein 1	RET1_HUMAN	3.05059	-0.0900431	1.07581	1.34653	-0.345003	-0.344701	0.921229	-0.125038	-0.447632	1.19125	0.464972
P09467	P09467	Fructose-1,6-bisphosphatase 1	F16P1_HUMAN	3.53775	-1.61594	1.01106	0.711145	-1.86726	0.609431	-0.410866	-0.846016	-1.82786	-0.380451	0.583735
P09471;P09471-2	P09471	Guanine nucleotide-binding protein G(o) subunit alpha;Isoform Alpha-2 of Guanine nucleotide-binding protein G(o) subunit alpha	GNAO_HUMAN	-0.226522	0.0295916	0.243584	-0.113388	1.17552	0.00993633	0.393318	0.937567	-0.372423	-1.26121	-1.2427
P09486	P09486	SPARC	SPRC_HUMAN	1.4402	1.98999	1.8521	1.51772	1.64921	2.01442	1.33519	2.28901	1.66925	1.4876	1.0141
P09488	P09488	Glutathione S-transferase Mu 1	GSTM1_HUMAN	NaN	0.167588	2.79919	-1.73075	1.31594	-0.0951204	NaN	-1.18071	-2.67447	1.16673	NaN
P09493-5	P09493	Isoform 5 of Tropomyosin alpha-1 chain	TPM1_HUMAN	1.34564	2.12914	1.37584	2.50547	3.7991	2.52476	2.42654	3.30285	1.66234	2.32586	1.36099
P09493-8	P09493	Isoform 8 of Tropomyosin alpha-1 chain	TPM1_HUMAN	6.07663	6.48628	6.19353	5.84282	6.09261	6.1905	5.82854	6.30063	5.84748	6.07941	5.88079
P09496-2	P09496	Isoform Non-brain of Clathrin light chain A	CLCA_HUMAN	4.00163	3.66751	3.21169	3.53857	4.02673	3.6635	2.86796	4.77546	4.00284	3.25062	3.59978
P09497-2	P09497	Isoform Non-brain of Clathrin light chain B	CLCB_HUMAN	1.85161	2.1553	2.45089	2.97787	3.02799	2.01541	2.30011	2.63032	2.36361	2.34738	2.43756
P09525	P09525	Annexin A4	ANXA4_HUMAN	4.38872	3.40628	3.84067	3.72277	3.46358	3.60775	3.78367	3.56309	3.5983	3.39187	3.97552
P09525-2	P09525	Isoform 2 of Annexin A4	ANXA4_HUMAN	0.835338	0.0690451	0.552397	0.829599	-0.324943	1.20165	0.104418	-0.0391178	-0.453912	-0.115984	0.102703
P09543	P09543	2',3'-cyclic-nucleotide 3'-phosphodiesterase	CN37_HUMAN	2.6993	2.92661	2.56537	3.00025	1.52653	3.16355	2.39221	5.26104	2.87642	2.3898	3.88292
P09564	P09564	T-cell antigen CD7	CD7_HUMAN	-2.89117	NaN	NaN	NaN	NaN	NaN	NaN	-2.63643	NaN	NaN	NaN
P09601	P09601	Heme oxygenase 1	HMOX1_HUMAN	0.937503	0.0705271	1.10691	0.981447	0.948551	0.654001	0.212001	-0.0431738	0.53863	1.65373	1.80976
P09619	P09619	Platelet-derived growth factor receptor beta	PGFRB_HUMAN	-0.459041	-0.627191	-1.34793	-1.38767	-2.03474	-0.902617	-0.455538	-1.27557	-0.916872	-0.359762	-1.8242
P09622-2	P09622	Isoform 2 of Dihydrolipoyl dehydrogenase, mitochondrial	DLDH_HUMAN	2.02298	1.77404	1.39912	1.40273	1.00923	1.41495	1.02345	2.99356	1.56156	0.828941	1.42205
P09629	P09629	Homeobox protein Hox-B7	HXB7_HUMAN	NaN	NaN	NaN	NaN	NaN	NaN	NaN	-2.35587	NaN	NaN	NaN
P09651	P09651	Heterogeneous nuclear ribonucleoprotein A1	ROA1_HUMAN	2.97394	4.14486	3.69487	3.75809	4.20329	3.7887	2.73109	4.54501	3.95892	4.15941	4.07079
P09651-2	P09651	Isoform A1-A of Heterogeneous nuclear ribonucleoprotein A1	ROA1_HUMAN	NaN	-2.50332	-1.41194	-1.89591	NaN	-0.57664	NaN	-1.68051	-0.264954	NaN	-1.97586
P09661	P09661	U2 small nuclear ribonucleoprotein A'	RU2A_HUMAN	1.39815	1.67888	1.37874	1.40546	1.0401	1.58207	0.439877	1.95949	1.97802	0.936372	1.77552
P09668	P09668	Pro-cathepsin H	CATH_HUMAN	1.59757	-0.108622	0.220334	0.643042	NaN	1.10677	-0.197076	-0.863384	-0.0178289	0.0208521	0.978199
P09669	P09669	Cytochrome c oxidase subunit 6C	COX6C_HUMAN	2.7545	2.35619	3.06953	2.74112	0.909025	2.12834	1.6817	4.6882	3.22519	1.51784	3.45734	+	0.0086739	1.59778	3.45163
P09758	P09758	Tumor-associated calcium signal transducer 2	TACD2_HUMAN	-0.290536	-0.332295	1.70002	2.53931	0.267373	-1.06544	1.31651	1.05434	0.438078	1.04984	-0.994953
P09769	P09769	Tyrosine-protein kinase Fgr	FGR_HUMAN	0.13144	NaN	-0.151207	1.0482	NaN	0.080348	NaN	-4.79248	0.300032	NaN	0.011282
P09871	P09871	Complement C1s subcomponent	C1S_HUMAN	0.255898	0.953509	1.5838	1.17703	0.371616	0.311852	1.48398	0.0883818	1.82099	1.71824	0.326593
P09874	P09874	Poly [ADP-ribose] polymerase 1	PARP1_HUMAN	0.887796	1.90006	0.955277	0.816143	0.946695	1.66268	0.121061	2.07316	1.64058	0.251535	1.65298
P09884	P09884	DNA polymerase alpha catalytic subunit	DPOLA_HUMAN	-1.1897	0.272007	-2.15285	-1.03077	NaN	-1.26132	-2.34061	-1.12439	-1.28098	NaN	-0.54257
P09913	P09913	Interferon-induced protein with tetratricopeptide repeats 2	IFIT2_HUMAN	0.327419	1.09777	0.819493	0.933153	2.13169	-0.85557	-0.876198	-0.55161	-1.96093	NaN	-0.215364
P09914;P09914-2	P09914	Interferon-induced protein with tetratricopeptide repeats 1;Isoform 2 of Interferon-induced protein with tetratricopeptide repeats 1	IFIT1_HUMAN	0.448963	1.06192	-0.18787	1.82548	-2.02473	-0.0700188	-0.147039	0.213449	0.426307	0.137326	-0.145177
P09917	P09917	Arachidonate 5-lipoxygenase	LOX5_HUMAN	-0.332338	-1.19444	-0.245458	-1.02225	-2.07769	-1.04835	-1.55035	-0.59424	-1.15058	-1.22419	0.134697	+	0.00874832	0.976202	3.44583
P09936	P09936	Ubiquitin carboxyl-terminal hydrolase isozyme L1	UCHL1_HUMAN	1.28288	-1.36388	-1.44906	-0.0748615	-0.560945	-1.00289	-0.182873	-1.64614	-1.59759	-0.717928	0.428766
P09958	P09958	Furin	FURIN_HUMAN	NaN	NaN	-1.52067	-2.4563	NaN	-1.18989	-3.17768	NaN	-2.07851	NaN	NaN
P09960	P09960	Leukotriene A-4 hydrolase	LKHA4_HUMAN	5.28872	1.62564	3.22556	2.76218	1.58482	2.89884	1.87656	2.24868	2.55352	2.63479	2.84675
P09972	P09972	Fructose-bisphosphate aldolase C	ALDOC_HUMAN	-0.6017	0.44315	0.296541	1.23504	0.856639	2.4262	0.0172873	0.875319	2.0741	0.726334	2.43369
P0C0L4;P0C0L5	P0C0L4	Complement C4-A;Complement C4-B	CO4A_HUMAN;CO4B_HUMAN	1.86672	2.33216	4.01612	2.78647	1.90239	1.00992	3.1337	1.84582	4.47173	1.32443	2.52419
P0C0S5	P0C0S5	Histone H2A.Z	H2AZ_HUMAN	-0.349497	0.979808	-0.712067	0.0855036	0.562355	0.319243	1.37032	1.58626	0.894653	0.482096	-2.42193
P0C2W1	P0C2W1	F-box/SPRY domain-containing protein 1	FBSP1_HUMAN	-1.51263	-1.40336	-1.36264	-1.1275	-1.53559	-1.5335	-1.36797	-1.19666	-1.43427	-1.89628	-1.15801
P0C7H8;Q9BYR9;Q9BYT5;Q9BYU5	P0C7H8	Keratin-associated protein 2-3;Keratin-associated protein 2-4;Keratin-associated protein 2-2;Keratin-associated protein 2-1	KRA23_HUMAN;KRA24_HUMAN;KRA22_HUMAN;KRA21_HUMAN	NaN	NaN	NaN	0.865951	NaN	NaN	0.144472	NaN	NaN	NaN	NaN
P0C7P0	P0C7P0	CDGSH iron-sulfur domain-containing protein 3, mitochondrial	CISD3_HUMAN	-0.0198803	-0.12254	-1.48668	-0.947203	-1.36569	-0.753069	-0.632648	0.575726	-0.749392	-0.746227	1.28563
P0C7T5	P0C7T5	Ataxin-1-like	ATX1L_HUMAN	-1.06753	NaN	-0.347304	-1.09896	NaN	-1.00625	NaN	-0.368263	-0.687772	NaN	-0.864134
P0C869-6;P0C869-7;P0C869-8	P0C869	Isoform 5 of Cytosolic phospholipase A2 beta;Isoform 2 of Cytosolic phospholipase A2 beta;Isoform 3 of Cytosolic phospholipase A2 beta	PA24B_HUMAN	NaN	NaN	-0.94121	-0.551588	NaN	NaN	NaN	NaN	-1.82709	NaN	NaN
P0C874;Q6ZUB0	P0C874	Spermatogenesis-associated protein 31D3;Spermatogenesis-associated protein 31D4	S31D3_HUMAN;S31D4_HUMAN	NaN	NaN	-0.250204	NaN	NaN	NaN	NaN	-1.66319	-2.28955	NaN	-0.9694
P0CAP2	P0CAP2	DNA-directed RNA polymerase II subunit GRINL1A	GRL1A_HUMAN	-2.27013	-2.75215	-1.98972	-1.63479	-1.85506	-1.36717	-1.44306	-1.19854	-1.66376	-1.15246	-1.29231
P0CG12	P0CG12	Chromosome transmission fidelity protein 8 homolog isoform 2	CTF8A_HUMAN	-0.186991	-1.15964	-0.828792	-0.904614	-1.08749	-0.977441	-1.08356	-0.423067	-1.11455	-2.21416	-0.589335
P0CG30	P0CG30	Glutathione S-transferase theta-2B	GSTT2_HUMAN	NaN	NaN	-2.79982	-3.35675	-0.064126	NaN	-0.553537	-1.58825	NaN	-1.73237	-1.95716
P0CG31	P0CG31	Putative zinc finger protein 286B	Z286B_HUMAN	NaN	NaN	NaN	NaN	NaN	NaN	NaN	-3.43138	NaN	NaN	NaN
P0CG38	P0CG38	POTE ankyrin domain family member I	POTEI_HUMAN	-0.791258	-0.802217	-1.98037	-1.23442	-1.21851	-0.612157	-1.03238	-0.853703	-0.970316	-0.686243	-0.144856
P0DI81;P0DI81-3;P0DI82	P0DI81	Trafficking protein particle complex subunit 2;Isoform 3 of Trafficking protein particle complex subunit 2;Trafficking protein particle complex subunit 2B	TPC2A_HUMAN;TPC2A_HUMAN;TPC2B_HUMAN	-0.485659	-1.36526	-0.905904	-0.598049	-0.947962	-0.668925	-2.36337	-0.220607	-0.59542	-1.29085	-0.466269
P0DI83	P0DI83	Ras-related protein Rab-34, isoform NARR	NARR_HUMAN	NaN	NaN	-3.17153	NaN	NaN	-3.07442	NaN	-1.53954	NaN	NaN	NaN
P0DJ93	P0DJ93	Small integral membrane protein 13	SIM13_HUMAN	-1.2886	-1.31335	NaN	-1.72141	-1.20504	-1.30975	NaN	-1.41408	-2.90193	NaN	-2.02815
P0DMM9;P0DMN0	P0DMM9	Sulfotransferase 1A3;Sulfotransferase 1A4	ST1A3_HUMAN;ST1A4_HUMAN	0.0483475	-0.600121	-0.524652	-0.305504	-1.47437	-0.384102	0.275331	-1.73458	-1.26249	0.231215	-0.686103
P0DMV8;P0DMV8-2;P0DMV9	P0DMV8	Heat shock 70 kDa protein 1A;Isoform 2 of Heat shock 70 kDa protein 1A;Heat shock 70 kDa protein 1B	HS71A_HUMAN;HS71A_HUMAN;HS71B_HUMAN	5.38937	5.4969	5.65125	5.40381	6.20748	5.44523	4.95563	6.5022	6.33103	4.80973	6.16483
P0DN76;Q01081	P0DN76	Splicing factor U2AF 35 kDa subunit-like protein;Splicing factor U2AF 35 kDa subunit	U2AF5_HUMAN;U2AF1_HUMAN	1.41372	1.8053	1.21549	1.37627	0.677675	1.25611	0.264168	2.07048	1.71693	0.870735	1.41165
P0DN79;P35520;P35520-2	P0DN79	Cystathionine beta-synthase-like protein;Cystathionine beta-synthase;Isoform 2 of Cystathionine beta-synthase	CBSL_HUMAN;CBS_HUMAN;CBS_HUMAN	NaN	NaN	NaN	NaN	-1.5247	NaN	NaN	NaN	-1.56045	NaN	NaN
P0DOX2	P0DOX2	Immunoglobulin alpha-2 heavy chain	IGA2_HUMAN	5.02525	4.37096	7.5404	5.44681	4.76944	4.90393	6.21043	4.57582	6.84069	4.50597	5.66978
P0DOX3	P0DOX3	Immunoglobulin delta heavy chain	IGD_HUMAN	-0.131833	1.00288	1.68976	1.87724	-0.575369	-1.26873	1.94721	-0.564425	1.2658	-0.053648	-0.281319
P0DOX5	P0DOX5	Immunoglobulin gamma-1 heavy chain	IGG1_HUMAN	3.63516	2.96187	5.39288	3.43205	3.98824	1.96166	2.83069	2.28405	3.28115	3.5824	3.24139
P0DOX7	P0DOX7	Immunoglobulin kappa light chain	IGK_HUMAN	2.79786	1.03775	4.39487	2.34686	0.117788	1.37212	2.05183	-0.812728	2.28103	1.34996	0.987242
P0DP04	P0DP04	Immunoglobulin heavy variable 3-43D	HV43D_HUMAN	0.403542	NaN	0.372533	0.181178	NaN	NaN	0.591776	-2.40141	-0.207155	NaN	NaN
P0DP23;P0DP24;P0DP25	P0DP23	Calmodulin-1;Calmodulin-2;Calmodulin-3	CALM1_HUMAN;CALM2_HUMAN;CALM3_HUMAN	5.81972	4.55077	4.73994	4.95346	4.90515	5.24212	4.22872	5.32329	4.92037	5.02939	4.51412
P0DP57;P0DP58-2	P0DP57	Secreted Ly-6/uPAR domain-containing protein 2;Isoform 2 of Ly-6/neurotoxin-like protein 1	SLUR2_HUMAN;LYNX1_HUMAN	-1.43301	NaN	-0.727466	-0.169069	1.90267	-2.65808	-1.09758	NaN	-2.93536	0.836577	-4.27359
P0DP72	P0DP72	V-set and immunoglobulin domain-containing protein 10-like 2	VSXL2_HUMAN	7.41234	8.55059	5.02177	6.79423	7.13805	7.27348	9.43036	4.81848	6.17259	9.03242	5.11179	+	0.00831917	-2.48173	-3.48004
P0DP91	P0DP91	Chimeric ERCC6-PGBD3 protein	ERPG3_HUMAN	-1.8545	-2.01663	NaN	-2.40921	-2.57318	-2.53707	NaN	-2.36065	-1.78766	NaN	-3.89354
P0DPA2	P0DPA2	V-set and immunoglobulin domain-containing protein 8	VSIG8_HUMAN	NaN	NaN	NaN	1.66578	NaN	NaN	1.66252	NaN	NaN	NaN	NaN
P0DPB5	P0DPB5	Protein POLR1D, isoform 2	RPC22_HUMAN	-1.58078	-1.87662	-2.19735	-2.45407	-2.09149	-2.03476	NaN	-2.01175	-1.72471	NaN	-1.85619
P0DPB6	P0DPB6	DNA-directed RNA polymerases I and III subunit RPAC2	RPAC2_HUMAN	1.11836	0.865638	0.330782	0.605407	-0.311966	0.524396	0.503101	0.992027	0.329004	-0.484609	1.04881
P0DPH7;P0DPH8	P0DPH7	Tubulin alpha-3C chain;Tubulin alpha-3D chain	TBA3C_HUMAN;TBA3D_HUMAN	3.14612	3.96456	2.90971	3.93289	3.98754	4.05498	2.66768	4.59223	2.40243	3.55009	1.419
P10071	P10071	Transcriptional activator GLI3	GLI3_HUMAN	0.491127	-1.09218	-0.502434	-0.935951	-0.425625	1.19797	-1.35004	-1.26281	0.275476	-1.37868	-1.07087
P10074	P10074	Telomere zinc finger-associated protein	TZAP_HUMAN	NaN	NaN	NaN	NaN	NaN	-2.04261	NaN	-0.545613	-0.641785	NaN	NaN
P10109	P10109	Adrenodoxin, mitochondrial	ADX_HUMAN	3.76461	1.48034	1.20907	2.48589	1.37514	1.01019	1.03937	1.12306	0.912766	1.80165	1.27042
P10114	P10114	Ras-related protein Rap-2a	RAP2A_HUMAN	2.82119	0.968057	1.26519	1.60209	0.523781	1.52323	0.959385	1.45361	1.22559	0.69623	0.65234
P10124	P10124	Serglycin	SRGN_HUMAN	-0.670696	-1.02215	-0.832533	-0.616278	NaN	-0.366452	-2.88918	-1.63423	-1.19542	NaN	0.0563488
P10144	P10144	Granzyme B	GRAB_HUMAN	-0.197226	1.23892	NaN	-0.0836697	-2.22006	1.23768	2.43377	1.20517	-1.37849	2.44095	0.978099
P10145	P10145	Interleukin-8	IL8_HUMAN	-0.344287	NaN	0.616779	-0.908835	NaN	NaN	NaN	NaN	1.11713	NaN	-0.620264
P10153	P10153	Non-secretory ribonuclease	RNAS2_HUMAN	-0.223564	-0.843566	1.84366	-0.234642	-0.208328	-0.212111	-0.137365	-1.03117	0.474943	-0.235172	-0.773395
P10155	P10155	60 kDa SS-A/Ro ribonucleoprotein	RO60_HUMAN	-0.184233	0.681915	0.691288	-0.0131092	-0.211298	0.214807	0.0256262	0.873281	-0.270125	-0.091054	0.817507
P10253	P10253	Lysosomal alpha-glucosidase	LYAG_HUMAN	4.84071	1.21802	1.60399	3.03362	0.822618	3.08106	1.96119	3.38893	2.061	1.26448	2.18746
P10301	P10301	Ras-related protein R-Ras	RRAS_HUMAN	2.31278	-0.0370054	-0.261531	-0.227364	-0.205626	-0.000778198	0.0498705	-0.270298	0.474989	0.0186367	0.031786
P10321	P10321	HLA class I histocompatibility antigen, Cw-7 alpha chain	1C07_HUMAN	0.977316	0.0538969	-0.410007	0.401236	0.65177	1.49548	1.61786	1.58093	-0.480356	1.68161	1.08132
P10398	P10398	Serine/threonine-protein kinase A-Raf	ARAF_HUMAN	-0.369766	-0.728074	-0.854656	-0.361557	-0.745561	-0.794013	-0.488519	0.180054	-0.577698	-0.998492	-0.393019
P10412	P10412	Histone H1.4	H14_HUMAN	7.14093	6.47692	3.26225	6.15333	5.31275	5.33083	4.0458	3.37325	4.81908	5.56652	2.19462
P10415;P10415-2	P10415	Apoptosis regulator Bcl-2;Isoform Beta of Apoptosis regulator Bcl-2	BCL2_HUMAN	-1.87588	-0.936864	-0.823102	-1.36172	-1.17492	-1.4299	-1.71424	-1.17852	-1.43144	-1.15586	-0.871876
P10451;P10451-2;P10451-3;P10451-4;P10451-5	P10451	Osteopontin;Isoform B of Osteopontin;Isoform C of Osteopontin;Isoform D of Osteopontin;Isoform 5 of Osteopontin	OSTP_HUMAN	0.28253	NaN	-0.0606308	-0.0492496	-1.35073	-0.0705147	NaN	2.25015	-2.2037	NaN	0.226522
P10515	P10515	Dihydrolipoyllysine-residue acetyltransferase component of pyruvate dehydrogenase complex, mitochondrial	ODP2_HUMAN	4.67892	2.28888	1.67559	2.07111	1.38875	3.14089	1.26358	3.21303	2.70327	1.38479	1.7981
P10586;P10586-2	P10586	Receptor-type tyrosine-protein phosphatase F;Isoform 2 of Receptor-type tyrosine-protein phosphatase F	PTPRF_HUMAN	-1.39992	-1.80286	-0.791538	-1.15318	-1.49666	1.16369	0.217807	-2.88268	-1.17613	-1.7043	-3.14067
P10588	P10588	Nuclear receptor subfamily 2 group F member 6	NR2F6_HUMAN	NaN	NaN	-1.86494	-1.48805	NaN	-2.21833	NaN	-1.21864	-1.57751	NaN	NaN
P10606	P10606	Cytochrome c oxidase subunit 5B, mitochondrial	COX5B_HUMAN	1.39314	0.125122	0.335936	0.743107	-0.530899	-0.0542536	0.193052	1.49089	0.333666	-0.415728	0.370861
P10619;P10619-2	P10619	Lysosomal protective protein;Isoform 2 of Lysosomal protective protein	PPGB_HUMAN	3.48788	1.63004	2.06468	2.369	1.30683	2.23822	1.71152	2.66352	2.6608	1.41767	1.65802
P10620	P10620	Microsomal glutathione S-transferase 1	MGST1_HUMAN	0.522737	0.0894356	0.980103	0.504958	0.0596085	0.0621214	0.981963	-2.27444	0.0685978	-0.0619574	0.981115
P10636	P10636	Microtubule-associated protein tau	TAU_HUMAN	NaN	NaN	NaN	-1.51057	NaN	-3.18	NaN	0.022912	NaN	NaN	-1.49764
P10643	P10643	Complement component C7	CO7_HUMAN	-0.38969	0.071126	1.58069	0.0353689	-0.840395	-0.842796	1.38214	0.589353	2.31346	0.228544	1.69662
P10644	P10644	cAMP-dependent protein kinase type I-alpha regulatory subunit	KAP0_HUMAN	1.41031	1.32575	1.61775	1.27724	2.37476	2.18513	1.42064	2.89421	0.989141	1.38455	1.24051
P10721;P10721-2	P10721	Mast/stem cell growth factor receptor Kit;Isoform 2 of Mast/stem cell growth factor receptor Kit	KIT_HUMAN	-0.387815	1.337	-0.652759	0.591178	-0.331117	0.698403	-0.64874	-2.22814	0.577723	-0.816862	NaN
P10746	P10746	Uroporphyrinogen-III synthase	HEM4_HUMAN	NaN	NaN	NaN	NaN	NaN	-0.427604	NaN	-1.7759	NaN	NaN	NaN
P10768	P10768	S-formylglutathione hydrolase	ESTD_HUMAN	3.01863	2.08984	1.95226	2.05756	1.97978	2.63316	1.89808	2.58191	2.5645	2.14709	1.92097
P10809	P10809	60 kDa heat shock protein, mitochondrial	CH60_HUMAN	3.55535	3.15396	2.65867	2.54063	3.72875	4.47349	1.73463	3.93163	3.38994	1.61127	3.75751
P10909;P10909-2;P10909-4;P10909-5	P10909	Clusterin;Isoform 2 of Clusterin;Isoform 4 of Clusterin;Isoform 5 of Clusterin	CLUS_HUMAN	1.86501	2.67572	5.23838	3.30317	2.82398	2.048	3.09013	2.44508	5.76735	2.01799	4.32339
P10911;P10911-2;P10911-4;P10911-6	P10911	Proto-oncogene DBL;Isoform 2 of Proto-oncogene DBL;Isoform 4 of Proto-oncogene DBL;Isoform 6 of Proto-oncogene DBL	MCF2_HUMAN	0.978436	NaN	0.325465	3.74185	3.09483	0.00469398	5.38738	NaN	2.82937	NaN	NaN
P10915	P10915	Hyaluronan and proteoglycan link protein 1	HPLN1_HUMAN	-2.04857	NaN	NaN	NaN	-1.89085	-0.833616	NaN	NaN	NaN	NaN	-0.336954
P11021	P11021	Endoplasmic reticulum chaperone BiP	BIP_HUMAN	5.01402	5.04059	4.8517	4.82325	4.60417	5.93358	3.60167	5.6104	5.28221	4.16403	5.7567
P11047	P11047	Laminin subunit gamma-1	LAMC1_HUMAN	1.4438	2.42159	1.14954	1.13207	1.2225	1.85461	1.74277	2.26697	2.06286	2.45473	1.31891
P11049;P11049-2;P11049-3	P11049	Leukocyte antigen CD37;Isoform 2 of Leukocyte antigen CD37;Isoform 3 of Leukocyte antigen CD37	CD37_HUMAN	-0.167028	NaN	NaN	-2.49891	NaN	NaN	NaN	NaN	NaN	NaN	NaN
P11117	P11117	Lysosomal acid phosphatase	PPAL_HUMAN	3.0425	-0.174638	0.518517	0.914154	-0.479908	1.71375	0.0305357	0.834107	1.52874	0.214626	1.00103
P11137;P11137-3	P11137	Microtubule-associated protein 2;Isoform 3 of Microtubule-associated protein 2	MTAP2_HUMAN	-0.136723	-2.76486	0.0947342	0.43136	-0.0932026	0.319921	-0.389906	1.28353	-0.513954	NaN	-0.843577
P11137-4	P11137	Isoform 4 of Microtubule-associated protein 2	MTAP2_HUMAN	-0.46002	-0.863121	0.025959	-1.23239	-0.795866	-0.494051	-1.14315	0.997876	-1.48934	NaN	-1.34566
P11142	P11142	Heat shock cognate 71 kDa protein	HSP7C_HUMAN	6.05839	6.31474	6.42996	6.1782	5.92293	6.71309	5.01381	6.58908	6.29983	5.55342	5.94607
P11166	P11166	Solute carrier family 2, facilitated glucose transporter member 1	GTR1_HUMAN	0.124176	0.251135	1.98554	2.28164	0.748174	1.43876	0.779843	1.73974	2.60558	1.38874	0.91823
P11169	P11169	Solute carrier family 2, facilitated glucose transporter member 3	GTR3_HUMAN	0.590181	0.205735	0.735809	0.446836	-0.44163	1.02051	-0.820974	0.126103	0.644798	-0.753282	0.773868
P11171;P11171-2;P11171-7	P11171	Protein 4.1;Isoform 2 of Protein 4.1;Isoform 7 of Protein 4.1	41_HUMAN	1.741	2.79376	-0.429922	2.10288	1.27466	1.33553	0.37273	-0.00609207	-0.22716	1.2536	0.425334
P11172;P11172-3	P11172	Uridine 5'-monophosphate synthase;Isoform 3 of Uridine 5'-monophosphate synthase	UMPS_HUMAN	-0.353533	0.11565	0.889114	0.404133	-0.0305099	0.582685	-0.401934	0.975001	0.818354	-0.391997	0.777305
P11177;P11177-2;P11177-3	P11177	Pyruvate dehydrogenase E1 component subunit beta, mitochondrial;Isoform 2 of Pyruvate dehydrogenase E1 component subunit beta, mitochondrial;Isoform 3 of Pyruvate dehydrogenase E1 component subunit beta, mitochondrial	ODPB_HUMAN	1.80538	1.32537	0.425559	1.12903	0.995459	1.6298	-0.0870209	1.05924	1.0344	0.296776	0.839682
P11182	P11182	Lipoamide acyltransferase component of branched-chain alpha-keto acid dehydrogenase complex, mitochondrial	ODB2_HUMAN	1.1045	0.864615	1.14294	1.0723	0.958011	1.46071	1.08689	1.84549	0.943314	0.237408	0.681401
P11215;P11215-2	P11215	Integrin alpha-M;Isoform 2 of Integrin alpha-M	ITAM_HUMAN	1.67113	0.0414581	1.966	0.461327	-0.869963	0.263802	0.187796	0.173181	1.23878	0.729756	1.45532
P11216	P11216	Glycogen phosphorylase, brain form	PYGB_HUMAN	2.81116	1.83217	3.09572	3.13544	5.76102	2.98876	2.25597	4.36567	2.74301	1.8189	3.31095
P11233	P11233	Ras-related protein Ral-A	RALA_HUMAN	2.38099	0.93249	1.17584	1.47977	1.22547	1.32773	0.689978	1.75928	2.02372	0.888474	1.3615
P11234;P11234-2;P11234-3	P11234	Ras-related protein Ral-B;Isoform 2 of Ras-related protein Ral-B;Isoform 3 of Ras-related protein Ral-B	RALB_HUMAN	0.933819	0.52722	0.358122	0.318593	0.866645	0.778028	1.18098	0.673728	0.792589	0.566389	0.995063
P11274	P11274	Breakpoint cluster region protein	BCR_HUMAN	-2.02238	-1.88179	-1.87598	-1.47184	-1.28466	-1.22902	-2.07549	-1.30733	-1.8579	-1.49271	-1.85801
P11277;P11277-2	P11277	Spectrin beta chain, erythrocytic;Isoform 2 of Spectrin beta chain, erythrocytic	SPTB1_HUMAN	-1.77658	-0.464781	3.82553	-1.46877	0.0934353	-0.403776	-1.70083	-0.599318	-0.0107498	-1.36852	1.47235
P11279	P11279	Lysosome-associated membrane glycoprotein 1	LAMP1_HUMAN	5.85229	3.00437	3.95283	4.76409	3.30233	4.02633	4.15601	3.78436	4.76186	3.99718	2.98119
P11310;P11310-2	P11310	Medium-chain specific acyl-CoA dehydrogenase, mitochondrial;Isoform 2 of Medium-chain specific acyl-CoA dehydrogenase, mitochondrial	ACADM_HUMAN	2.53463	1.57943	1.52949	1.56357	1.89309	2.58276	1.34112	2.99257	1.65514	0.518473	2.55764
P11387	P11387	DNA topoisomerase 1	TOP1_HUMAN	0.216627	0.799623	0.560616	0.804401	0.0304871	0.417743	0.414619	1.03571	1.52217	-0.392498	0.548126
P11388;P11388-2;P11388-3;P11388-4	P11388	DNA topoisomerase 2-alpha;Isoform 2 of DNA topoisomerase 2-alpha;Isoform 3 of DNA topoisomerase 2-alpha;Isoform 4 of DNA topoisomerase 2-alpha	TOP2A_HUMAN	-2.04877	-0.762096	-1.22558	-1.8782	NaN	-0.693354	-2.52806	-1.1493	-0.644039	NaN	-1.61154
P11413;P11413-2	P11413	Glucose-6-phosphate 1-dehydrogenase;Isoform Long of Glucose-6-phosphate 1-dehydrogenase	G6PD_HUMAN	3.03275	1.6859	3.30742	3.16998	2.42413	3.83563	1.62575	3.11652	2.50844	2.15277	3.29513
P11441	P11441	Ubiquitin-like protein 4A	UBL4A_HUMAN	0.523903	-0.77901	-0.359429	0.213438	-0.048893	-0.443377	-0.696453	0.974035	0.17065	-1.30091	-0.0425797
P11474;P11474-2	P11474	Steroid hormone receptor ERR1;Isoform 2 of Steroid hormone receptor ERR1	ERR1_HUMAN	-0.410284	1.89446	-2.50868	-0.19747	0.913844	0.488851	NaN	0.0714016	0.826245	-0.22039	-3.68105
P11498	P11498	Pyruvate carboxylase, mitochondrial	PYC_HUMAN	0.604592	0.529578	0.406506	0.350164	0.417071	0.66506	-0.353083	0.32941	0.634262	-0.723871	0.606502
P11532;P11532-4	P11532	Dystrophin;Isoform 3 of Dystrophin	DMD_HUMAN	-0.559613	-0.654709	-0.212933	0.190877	-0.719461	-1.25397	-1.59695	-0.0460863	0.150161	-2.44337	-0.76906
P11586	P11586	C-1-tetrahydrofolate synthase, cytoplasmic	C1TC_HUMAN	1.91449	1.63383	1.4488	1.74115	1.50497	2.44904	0.257558	2.62713	1.78033	0.854078	1.94387
P11678	P11678	Eosinophil peroxidase	PERE_HUMAN	-0.106953	1.05614	5.12759	1.79885	1.43535	1.68086	0.0274353	-0.772398	4.14824	-0.348378	2.40921
P11717	P11717	Cation-independent mannose-6-phosphate receptor	MPRI_HUMAN	2.3541	1.83636	1.67598	1.86689	1.48897	2.26469	0.902645	1.93405	2.45514	1.57785	1.68552
P11766	P11766	Alcohol dehydrogenase class-3	ADHX_HUMAN	3.35938	2.7833	2.40755	2.81441	3.60656	3.13702	2.42526	3.28155	2.59359	2.79768	2.52043
P11802	P11802	Cyclin-dependent kinase 4	CDK4_HUMAN	0.105794	1.98905	-1.06672	-0.972229	0.558396	0.0441589	-1.01218	-0.361512	0.829645	-0.213201	0.732327
P11908-2	P11908	Isoform 2 of Ribose-phosphate pyrophosphokinase 2	PRPS2_HUMAN	-0.447442	-0.873636	-0.807227	-0.104017	-0.600149	-0.325298	-1.12967	-0.76918	-1.04714	-1.47361	-1.74005
P11940	P11940	Polyadenylate-binding protein 1	PABP1_HUMAN	1.39105	1.74663	1.48515	1.77212	1.56209	1.73899	0.365695	1.98151	1.83706	0.909019	1.72638
P12004	P12004	Proliferating cell nuclear antigen	PCNA_HUMAN	1.00481	2.18746	2.68269	1.86598	1.96288	2.20962	1.49208	2.45323	2.03394	1.76281	1.97958
P12035	P12035	Keratin, type II cytoskeletal 3	K2C3_HUMAN	1.24601	2.86234	0.929516	2.35961	2.30139	-0.0210962	1.93944	NaN	-0.329393	5.03247	-0.962559
P12036;P12036-2	P12036	Neurofilament heavy polypeptide;Isoform 2 of Neurofilament heavy polypeptide	NFH_HUMAN	1.77733	-1.34566	-1.12083	-0.830329	-0.96996	-1.13451	-3.03662	1.79319	0.54457	-1.39259	-1.73401
P12081	P12081	Histidine--tRNA ligase, cytoplasmic	SYHC_HUMAN	1.47816	2.40604	2.21886	2.33463	2.07911	2.09493	1.11701	2.69825	2.57351	1.63613	2.99779
P12107;P12107-2;P12107-3	P12107	Collagen alpha-1(XI) chain;Isoform B of Collagen alpha-1(XI) chain;Isoform C of Collagen alpha-1(XI) chain	COBA1_HUMAN	4.33205	4.78704	1.08626	5.54373	4.42695	4.06966	4.15112	1.78686	1.90293	7.50535	3.44345
P12109	P12109	Collagen alpha-1(VI) chain	CO6A1_HUMAN	7.03231	5.82606	4.5193	5.70652	5.29385	5.56698	6.12435	4.46244	5.7749	6.15147	5.26495
P12110	P12110	Collagen alpha-2(VI) chain	CO6A2_HUMAN	7.69029	6.84293	4.75876	6.56484	6.16959	6.26266	6.50509	4.8613	6.04949	7.26851	5.97995
P12110-2	P12110	Isoform 2C2A of Collagen alpha-2(VI) chain	CO6A2_HUMAN	3.33622	1.13204	-1.10412	3.26251	4.30088	0.649692	4.21675	-0.361856	0.258923	3.69659	0.503773
P12111;P12111-2	P12111	Collagen alpha-3(VI) chain;Isoform 2 of Collagen alpha-3(VI) chain	CO6A3_HUMAN	6.80648	5.71208	3.83353	5.68201	5.43109	5.4999	5.60375	3.87136	5.30986	6.2819	4.61681
P12111-4	P12111	Isoform 4 of Collagen alpha-3(VI) chain	CO6A3_HUMAN	6.59549	6.14879	4.43801	5.08731	4.60539	5.09027	6.85039	4.35996	4.59363	7.13794	5.44183
P12235	P12235	ADP/ATP translocase 1	ADT1_HUMAN	6.58148	1.38743	6.88951	5.77963	6.12164	6.02894	6.86992	6.27317	6.18515	1.68965	5.7588
P12236	P12236	ADP/ATP translocase 3	ADT3_HUMAN	5.15628	5.6682	5.25319	4.95199	4.83358	5.223	3.83525	5.9591	5.03834	3.47578	4.61277
P12259	P12259	Coagulation factor V	FA5_HUMAN	NaN	NaN	-2.04736	-1.9783	NaN	NaN	NaN	-1.53307	0.779011	NaN	NaN
P12268	P12268	Inosine-5'-monophosphate dehydrogenase 2	IMDH2_HUMAN	1.96877	2.415	2.11648	1.87276	2.4268	2.71591	1.54446	1.88489	2.87207	1.31179	2.45571
P12270	P12270	Nucleoprotein TPR	TPR_HUMAN	1.48274	1.84802	1.03923	1.01894	0.653235	1.55012	3.21723	1.7242	1.55661	2.25396	1.58047
P12271	P12271	Retinaldehyde-binding protein 1	RLBP1_HUMAN	NaN	NaN	-0.417726	-2.46607	NaN	NaN	NaN	-0.739979	-1.4827	NaN	0.951479
P12273	P12273	Prolactin-inducible protein	PIP_HUMAN	-2.22371	-1.41159	-0.439884	-1.35749	-1.06367	0.394391	0.0748329	-1.83457	-0.826724	NaN	NaN
P12277	P12277	Creatine kinase B-type	KCRB_HUMAN	-0.61161	-0.614623	-0.901204	-0.0715485	-0.562445	-1.10057	1.19984	-2.22481	0.52487	-0.0919676	-1.2525
P12314	P12314	High affinity immunoglobulin gamma Fc receptor I	FCGR1_HUMAN	0.665369	-0.151701	-1.34243	-0.694269	-1.29906	0.703949	-0.23864	-0.184792	-2.01279	0.309029	1.59118
P12318;P12318-2	P12318	Low affinity immunoglobulin gamma Fc region receptor II-a;Isoform 2 of Low affinity immunoglobulin gamma Fc region receptor II-a	FCG2A_HUMAN	-0.0820322	-1.13217	-1.31644	-0.961513	-2.33606	-0.65591	-0.625782	-0.879301	-1.21047	-0.532178	0.51075
P12429	P12429	Annexin A3	ANXA3_HUMAN	-0.0626669	0.33661	4.12505	2.00907	2.01533	-0.202901	0.669294	1.0753	2.81343	1.26946	2.3197
P12532	P12532	Creatine kinase U-type, mitochondrial	KCRU_HUMAN	0.593745	1.89504	2.09926	3.91531	1.43993	1.38788	2.7617	0.0136719	3.36469	2.39356	2.89874
P12544;P12544-2	P12544	Granzyme A;Isoform beta of Granzyme A	GRAA_HUMAN	-0.702549	1.1378	NaN	-0.530996	-1.23689	NaN	0.700737	-0.839511	0.0621872	4.87765	1.59225
P12694	P12694	2-oxoisovalerate dehydrogenase subunit alpha, mitochondrial	ODBA_HUMAN	1.6056	0.359461	0.715919	0.449244	-0.242456	0.961399	0.0870657	0.587798	1.42557	0.120756	0.886924	+	0.00520546	0.889548	3.8042
P12724	P12724	Eosinophil cationic protein	ECP_HUMAN	0.0472269	-0.306815	4.11693	1.0578	0.0348997	0.816318	-0.950481	-1.02315	2.55404	0.159581	1.12409
P12757;P12757-5	P12757	Ski-like protein;Isoform 5 of Ski-like protein	SKIL_HUMAN	NaN	NaN	NaN	NaN	NaN	NaN	NaN	-2.98449	NaN	NaN	NaN
P12814	P12814	Alpha-actinin-1	ACTN1_HUMAN	-0.283754	0.379398	1.73169	0.551554	0.764931	1.79743	0.888031	0.189127	0.819879	NaN	2.43786
P12814-2	P12814	Isoform 2 of Alpha-actinin-1	ACTN1_HUMAN	4.34077	4.64381	5.21636	4.69347	4.81553	5.11975	3.7442	5.04415	5.32204	4.26585	3.98269
P12821	P12821	Angiotensin-converting enzyme	ACE_HUMAN	1.16006	-1.09314	-0.711064	-0.479614	-1.65721	-0.671683	-0.2309	-1.63136	-0.972962	-0.128252	-0.438184
P12830;P12830-2	P12830	Cadherin-1;Isoform 2 of Cadherin-1	CADH1_HUMAN	3.70608	1.68747	1.0344	3.72515	2.06065	0.389306	2.19471	0.246626	1.26575	1.8964	-0.696036
P12883	P12883	Myosin-7	MYH7_HUMAN	NaN	NaN	-1.21694	1.22304	-3.45054	NaN	NaN	-3.76933	-1.42511	NaN	0.471836
P12931;P12931-2	P12931	Proto-oncogene tyrosine-protein kinase Src;Isoform 2 of Proto-oncogene tyrosine-protein kinase Src	SRC_HUMAN	1.01989	0.191133	0.406665	0.194482	0.50386	-0.228517	0.290591	2.13862	1.24321	0.186222	0.233415
P12955;P12955-3	P12955	Xaa-Pro dipeptidase;Isoform 3 of Xaa-Pro dipeptidase	PEPD_HUMAN	3.72392	3.09404	3.32037	3.36124	1.71864	3.41053	2.48478	4.21357	2.77226	2.6578	2.88843
P12956;P12956-2	P12956	X-ray repair cross-complementing protein 6;Isoform 2 of X-ray repair cross-complementing protein 6	XRCC6_HUMAN	2.63987	3.14619	3.05014	2.50471	3.13344	2.72038	1.86051	3.8274	3.44698	2.00168	3.10416
P13010	P13010	X-ray repair cross-complementing protein 5	XRCC5_HUMAN	2.59144	2.9626	2.91374	2.45291	2.91866	2.73043	1.70158	3.5681	3.28988	1.86142	2.83232
P13051-2	P13051	Isoform 1 of Uracil-DNA glycosylase	UNG_HUMAN	0.0474033	-0.8841	-1.097	-1.68841	-1.45382	-0.394416	-0.841047	0.322166	-0.69219	-2.25127	-0.574293
P13056;P13056-2;P13056-3	P13056	Nuclear receptor subfamily 2 group C member 1;Isoform 2 of Nuclear receptor subfamily 2 group C member 1;Isoform 3 of Nuclear receptor subfamily 2 group C member 1	NR2C1_HUMAN	1.29753	1.90909	1.37796	1.44595	0.803064	2.4711	0.400041	1.73245	2.17675	0.83067	1.81183
P13073	P13073	Cytochrome c oxidase subunit 4 isoform 1, mitochondrial	COX41_HUMAN	0.508854	0.0163431	-0.930029	-0.405643	0.184332	-0.214469	NaN	0.0494318	-0.772521	0.172313	0.411915
P13196	P13196	5-aminolevulinate synthase, nonspecific, mitochondrial	HEM1_HUMAN	-2.18804	-1.23138	NaN	NaN	NaN	-0.00961876	NaN	NaN	NaN	NaN	NaN
P13284	P13284	Gamma-interferon-inducible lysosomal thiol reductase	GILT_HUMAN	5.77749	1.9972	1.578	3.33467	1.25917	3.59718	0.465381	0.99035	0.800262	1.50665	1.27615
P13473-2	P13473	Isoform LAMP-2B of Lysosome-associated membrane glycoprotein 2	LAMP2_HUMAN	5.80243	3.0821	4.50041	5.1766	3.9919	4.81268	4.09758	4.94834	3.9068	3.68436	3.27678
P13489	P13489	Ribonuclease inhibitor	RINI_HUMAN	4.48754	3.39679	4.064	4.22349	3.93525	3.46132	3.2498	3.46246	3.39723	3.53245	3.91304
P13497;P13497-2;P13497-4;P13497-5;P13497-6	P13497	Bone morphogenetic protein 1;Isoform BMP1-1 of Bone morphogenetic protein 1;Isoform BMP1-5 of Bone morphogenetic protein 1;Isoform BMP1-6 of Bone morphogenetic protein 1;Isoform BMP1-7 of Bone morphogenetic protein 1	BMP1_HUMAN	NaN	NaN	NaN	1.39459	NaN	-1.67386	NaN	0.785976	-0.839733	NaN	NaN
P13498	P13498	Cytochrome b-245 light chain	CY24A_HUMAN	2.6342	0.936655	1.97468	0.750799	-0.554833	1.25553	0.531999	1.64435	0.971691	0.9879	2.31538	+	0.00908623	1.37756	3.42013
P13501	P13501	C-C motif chemokine 5	CCL5_HUMAN	NaN	NaN	NaN	NaN	NaN	NaN	NaN	NaN	NaN	NaN	-1.32977
P13521	P13521	Secretogranin-2	SCG2_HUMAN	-1.31431	-1.13455	-0.621547	-0.77962	-0.755612	-0.530568	-1.09987	-0.713592	-0.686873	-1.21865	-0.763672
P13591;P13591-1;P13591-3;P13591-4	P13591	Neural cell adhesion molecule 1;Isoform 2 of Neural cell adhesion molecule 1;Isoform 3 of Neural cell adhesion molecule 1;Isoform 4 of Neural cell adhesion molecule 1	NCAM1_HUMAN	NaN	-1.88965	-1.95172	0.444561	NaN	NaN	-0.151091	NaN	NaN	NaN	-0.623161
P13611-2	P13611	Isoform V1 of Versican core protein	CSPG2_HUMAN	2.51131	3.3676	1.71956	1.27069	2.27426	2.05177	1.75598	1.44975	2.31099	2.23189	1.15965
P13611-5	P13611	Isoform Vint of Versican core protein	CSPG2_HUMAN	0.872674	0.290921	NaN	-0.769603	-0.823926	-0.492629	-0.847076	NaN	-1.60168	-0.119823	NaN
P13612	P13612	Integrin alpha-4	ITA4_HUMAN	-1.33654	-1.03125	-1.70309	-1.47472	-2.47847	-1.26312	0.0248585	-1.52481	-2.70482	-0.954742	-1.00123
P13639	P13639	Elongation factor 2	EF2_HUMAN	4.22181	4.61285	4.86735	4.73775	4.25802	5.15302	3.64741	4.84347	4.95759	3.85158	4.69358
P13645	P13645	Keratin, type I cytoskeletal 10	K1C10_HUMAN	7.28736	5.49611	6.06898	9.08345	8.73847	5.68279	8.73223	3.70126	7.08722	8.84912	5.01882
P13646	P13646	Keratin, type I cytoskeletal 13	K1C13_HUMAN	4.91431	2.86679	4.78851	7.1207	6.08376	3.47208	6.32738	1.32269	4.52739	6.35759	2.54879
P13647	P13647	Keratin, type II cytoskeletal 5	K2C5_HUMAN	5.85272	6.81361	7.59716	7.866	8.3733	4.93966	7.10935	1.09476	6.62227	7.95072	5.86253
P13667	P13667	Protein disulfide-isomerase A4	PDIA4_HUMAN	2.63447	2.70329	2.21903	2.34656	1.2965	4.10923	1.6109	2.89136	2.30747	1.6842	2.73357
P13671	P13671	Complement component C6	CO6_HUMAN	-0.349695	0.983352	1.69221	1.0394	-0.260778	-0.71766	0.443645	1.41782	2.47031	-0.183041	2.08321
P13674	P13674	Prolyl 4-hydroxylase subunit alpha-1	P4HA1_HUMAN	3.86892	0.301534	0.476954	0.778162	0.710138	1.01688	0.40906	2.43935	1.24934	0.359348	1.01511
P13674-2	P13674	Isoform 2 of Prolyl 4-hydroxylase subunit alpha-1	P4HA1_HUMAN	0.30584	-0.531493	-0.474592	-0.640697	-1.38175	0.364126	0.1943	1.53962	0.482285	-0.364572	0.0770454
P13686	P13686	Tartrate-resistant acid phosphatase type 5	PPA5_HUMAN	4.55569	-0.595178	1.39095	2.51954	0.292608	1.89176	-0.223314	0.541616	1.0349	1.15509	-0.578448
P13688;P13688-10;P13688-2;P13688-8	P13688	Carcinoembryonic antigen-related cell adhesion molecule 1;Isoform 10 of Carcinoembryonic antigen-related cell adhesion molecule 1;Isoform 2 of Carcinoembryonic antigen-related cell adhesion molecule 1;Isoform 8 of Carcinoembryonic antigen-related cell adhesion molecule 1	CEAM1_HUMAN	-1.6565	-0.680508	2.85154	0.150451	2.12757	-0.949546	0.238437	-0.849499	1.55501	-1.11257	0.315662
P13693	P13693	Translationally-controlled tumor protein	TCTP_HUMAN	1.9002	1.17264	1.92478	1.77153	1.03443	2.34825	0.894197	0.506755	2.2277	1.26636	0.38894
P13716	P13716	Delta-aminolevulinic acid dehydratase	HEM2_HUMAN	1.07896	0.568809	2.82934	2.09582	1.53987	0.877052	1.83839	2.19802	2.26833	0.651317	1.85023
P13727	P13727	Bone marrow proteoglycan	PRG2_HUMAN	NaN	-3.12387	1.55505	2.18317	NaN	1.13489	-1.80182	-2.2363	-0.0772285	-1.50772	NaN
P13746-2	P13746	Isoform 2 of HLA class I histocompatibility antigen, A-11 alpha chain	1A11_HUMAN	2.36071	2.47841	2.10667	3.70512	2.67572	3.03293	2.34119	4.28353	2.21923	2.59117	4.09134
P13747	P13747	HLA class I histocompatibility antigen, alpha chain E	HLAE_HUMAN	-0.255862	0.0642996	-0.811544	0.444968	0.0251484	-0.568234	-0.430105	-0.62926	-0.474689	1.15065	0.0519638
P13760	P13760	HLA class II histocompatibility antigen, DRB1-4 beta chain	2B14_HUMAN	3.40138	-0.372735	-0.600335	2.28959	NaN	0.947739	0.669576	2.33544	NaN	1.23047	2.31817
P13761;Q9TQE0	P13761	HLA class II histocompatibility antigen, DRB1-7 beta chain;HLA class II histocompatibility antigen, DRB1-9 beta chain	2B17_HUMAN;2B19_HUMAN	1.81545	NaN	NaN	-0.365934	NaN	NaN	-0.475145	1.1141	-1.1282	NaN	NaN
P13762	P13762	HLA class II histocompatibility antigen, DR beta 4 chain	DRB4_HUMAN	-1.59088	NaN	-1.69241	1.06537	NaN	NaN	NaN	0.865	NaN	NaN	NaN
P13765	P13765	HLA class II histocompatibility antigen, DO beta chain	DOB_HUMAN	-1.60494	NaN	-0.18119	-0.578028	NaN	NaN	-0.585567	NaN	NaN	-0.0640535	-1.59849
P13796	P13796	Plastin-2	PLSL_HUMAN	4.35432	2.01341	3.13879	3.91886	0.303623	2.99213	2.90754	1.23919	2.29406	4.02626	2.40496
P13797;P13797-2;P13797-3	P13797	Plastin-3;Isoform 2 of Plastin-3;Isoform 3 of Plastin-3	PLST_HUMAN	1.20215	1.35466	2.25371	2.02535	2.6335	1.92008	1.37576	3.7517	1.12609	1.76828	1.17985
P13798	P13798	Acylamino-acid-releasing enzyme	ACPH_HUMAN	1.84086	2.33506	1.63512	2.21692	1.80487	2.6709	1.30406	2.08162	1.79256	2.02419	1.90888
P13804	P13804	Electron transfer flavoprotein subunit alpha, mitochondrial	ETFA_HUMAN	2.59774	1.4219	1.8202	1.83425	1.92881	2.5226	1.71493	2.11462	1.75122	1.67198	1.06987
P13807	P13807	Glycogen [starch] synthase, muscle	GYS1_HUMAN	-0.580379	0.204604	0.607301	0.540316	0.699584	0.288078	-0.787117	1.19959	0.408737	-0.357513	0.0202904
P13861	P13861	cAMP-dependent protein kinase type II-alpha regulatory subunit	KAP2_HUMAN	2.404	2.15318	1.75184	2.18892	2.51599	2.37786	1.74471	3.34102	2.73574	2.11112	2.53446
P13929;P13929-2;P13929-3	P13929	Beta-enolase;Isoform 2 of Beta-enolase;Isoform 3 of Beta-enolase	ENOB_HUMAN	5.62422	4.9	5.26907	5.36368	6.08203	5.9889	3.98677	5.39582	5.44354	4.35306	6.16012
P13942;P13942-2;P13942-3;P13942-4;P13942-5;P13942-6;P13942-7;P13942-8	P13942	Collagen alpha-2(XI) chain;Isoform 2 of Collagen alpha-2(XI) chain;Isoform 3 of Collagen alpha-2(XI) chain;Isoform 4 of Collagen alpha-2(XI) chain;Isoform 5 of Collagen alpha-2(XI) chain;Isoform 6 of Collagen alpha-2(XI) chain;Isoform 7 of Collagen alpha-2(XI) chain;Isoform 8 of Collagen alpha-2(XI) chain	COBA2_HUMAN	NaN	NaN	NaN	NaN	NaN	NaN	NaN	-2.7135	NaN	NaN	NaN
P13984	P13984	General transcription factor IIF subunit 2	T2FB_HUMAN	0.509651	0.217124	0.614199	-0.108539	0.311941	0.428816	-0.966869	0.776157	0.741054	-0.0729361	0.170944
P13995	P13995	Bifunctional methylenetetrahydrofolate dehydrogenase/cyclohydrolase, mitochondrial	MTDC_HUMAN	-0.404886	0.0284357	-0.142699	-1.11073	0.366838	0.592958	-1.08762	-1.51087	-0.000713348	-1.09974	-0.513828
P14136;P14136-2;P14136-3	P14136	Glial fibrillary acidic protein;Isoform 2 of Glial fibrillary acidic protein;Isoform 3 of Glial fibrillary acidic protein	GFAP_HUMAN	NaN	NaN	-1.36422	NaN	NaN	NaN	NaN	-0.993298	-1.10307	NaN	-1.84575
P14151;P14151-2	P14151	L-selectin;Isoform 2 of L-selectin	LYAM1_HUMAN	NaN	NaN	-1.54893	-3.3863	NaN	-2.67393	-2.09969	NaN	-3.63541	NaN	NaN
P14174	P14174	Macrophage migration inhibitory factor	MIF_HUMAN	3.09143	3.03291	4.2684	3.00056	4.16179	3.3489	1.20544	4.43728	3.14977	1.17669	2.28843
P14207	P14207	Folate receptor beta	FOLR2_HUMAN	0.300541	0.206205	-0.414562	1.18582	-0.939629	-0.4288	1.02692	1.12751	-1.99926	1.57122	0.875842
P14209;P14209-3	P14209	CD99 antigen;Isoform 3 of CD99 antigen	CD99_HUMAN	0.85181	-0.81008	-0.484052	-0.465378	0.312613	-0.139274	1.07414	1.02162	-0.413582	0.0871925	0.511391
P14222	P14222	Perforin-1	PERF_HUMAN	0.99696	0.110584	2.40692	0.672745	-0.213997	1.18454	-2.25854	-1.99144	0.105827	0.522743	-1.39133
P14314;P14314-2	P14314	Glucosidase 2 subunit beta;Isoform 2 of Glucosidase 2 subunit beta	GLU2B_HUMAN	3.21043	2.83551	3.13498	2.87112	2.98376	3.67689	2.00379	3.4936	3.20493	2.6319	3.48075	+	0.00995884	0.639724	3.35817
P14316;P14316-2	P14316	Interferon regulatory factor 2;Isoform 2 of Interferon regulatory factor 2	IRF2_HUMAN	NaN	NaN	-1.51947	NaN	NaN	NaN	NaN	-0.862158	-2.67167	NaN	-1.77691
P14317	P14317	Hematopoietic lineage cell-specific protein	HCLS1_HUMAN	2.2673	1.30152	0.986645	1.7019	-0.131426	1.95425	0.505215	1.36367	1.49951	1.34718	2.73535
P14324;P14324-2	P14324	Farnesyl pyrophosphate synthase;Isoform 2 of Farnesyl pyrophosphate synthase	FPPS_HUMAN	1.46894	1.78922	2.04073	2.39403	1.92771	1.64006	1.68902	2.50503	2.35997	2.00558	1.72777
P14373;P14373-2	P14373	Zinc finger protein RFP;Isoform Beta of Zinc finger protein RFP	TRI27_HUMAN	-2.05846	-1.38359	-1.90828	-2.11612	-1.55322	-1.33021	-1.76074	-1.302	-1.99354	-2.80159	-1.44115
P14384	P14384	Carboxypeptidase M	CBPM_HUMAN	1.11105	-1.33005	-0.174659	0.190731	-0.485124	-0.0807495	-0.605179	-1.74854	-1.36354	0.0962582	-0.459181
P14415	P14415	Sodium/potassium-transporting ATPase subunit beta-2	AT1B2_HUMAN	NaN	-2.10445	NaN	NaN	NaN	-1.13413	NaN	0.972569	NaN	-2.24485	-1.89286
P14543	P14543	Nidogen-1	NID1_HUMAN	0.355478	2.41768	0.880541	1.12843	1.13055	1.2464	1.44188	2.46034	1.92139	2.28986	1.61869
P14550	P14550	Alcohol dehydrogenase [NADP(+)]	AK1A1_HUMAN	4.59809	2.89891	3.46585	3.44384	3.54035	2.78502	2.8209	4.41782	2.64284	3.00902	4.04196
P14555	P14555	Phospholipase A2, membrane associated	PA2GA_HUMAN	2.4949	2.50131	NaN	-0.983721	-0.707233	-2.30635	4.44072	NaN	-1.0323	4.35467	NaN
P14598	P14598	Neutrophil cytosol factor 1	NCF1_HUMAN	1.35452	-0.864215	-0.24798	-0.312508	-1.88799	-0.282382	-0.795804	-0.579313	-0.740087	-0.220541	1.0799
P14618	P14618	Pyruvate kinase PKM	KPYM_HUMAN	6.33087	5.44623	6.92923	6.71555	5.96571	6.88689	5.47655	6.73081	6.44383	5.82283	7.1019
P14618-2	P14618	Isoform M1 of Pyruvate kinase PKM	KPYM_HUMAN	2.34004	1.94069	3.14048	2.54195	2.87269	2.80991	1.85023	3.01687	2.66131	2.02442	2.85938
P14621	P14621	Acylphosphatase-2	ACYP2_HUMAN	NaN	0.0834661	NaN	0.710076	NaN	-0.116885	-0.131186	0.032259	NaN	NaN	0.146853
P14625	P14625	Endoplasmin	ENPL_HUMAN	3.86755	3.42055	3.73569	3.7842	2.36988	4.78007	2.16722	4.17181	2.87113	2.60864	4.36922
P14635;P14635-2	P14635	G2/mitotic-specific cyclin-B1;Isoform 2 of G2/mitotic-specific cyclin-B1	CCNB1_HUMAN	0.399823	-1.13375	-0.494645	0.222445	NaN	-0.664547	-0.467779	-1.85985	-1.57128	0.245981	0.0820255
P14649	P14649	Myosin light chain 6B	MYL6B_HUMAN	-0.632702	-0.649135	-1.71017	-1.47376	-1.66615	-1.04286	NaN	-1.50231	-1.87972	NaN	-1.38102
P14678;P14678-2;P14678-3	P14678	Small nuclear ribonucleoprotein-associated proteins B and B';Isoform SM-B of Small nuclear ribonucleoprotein-associated proteins B and B';Isoform SM-B1 of Small nuclear ribonucleoprotein-associated proteins B and B'	RSMB_HUMAN	2.06626	3.25557	2.70033	2.9743	2.34039	2.47997	1.56225	3.08911	3.24581	2.51742	2.64827
P14679	P14679	Tyrosinase	TYRO_HUMAN	2.20863	-0.788003	1.26098	2.60496	-1.84635	0.184136	0.665253	0.565284	0.443948	0.601168	-1.14344
P14735	P14735	Insulin-degrading enzyme	IDE_HUMAN	0.702934	-0.0403061	0.376307	2.26463	2.16243	-0.16908	1.47556	-0.562364	0.601798	1.60799	0.102607
P14780	P14780	Matrix metalloproteinase-9	MMP9_HUMAN	-0.77816	-1.9055	1.44957	-0.480354	-1.288	-1.78152	-1.6489	-1.52708	-0.581152	-2.55879	-0.770695
P14854	P14854	Cytochrome c oxidase subunit 6B1	CX6B1_HUMAN	1.37704	0.918929	-0.289713	0.416811	-0.480737	-0.743229	-0.0250912	1.21621	0.00310326	0.0679588	0.0126781
P14859;P14859-2;P14859-3;P14859-4;P14859-5;P14859-6	P14859	POU domain, class 2, transcription factor 1;Isoform 2 of POU domain, class 2, transcription factor 1;Isoform 3 of POU domain, class 2, transcription factor 1;Isoform 4 of POU domain, class 2, transcription factor 1;Isoform 5 of POU domain, class 2, transcription factor 1;Isoform 6 of POU domain, class 2, transcription factor 1	PO2F1_HUMAN	NaN	0.191016	NaN	NaN	NaN	2.06248	NaN	-0.419598	0.880823	NaN	NaN
P14866	P14866	Heterogeneous nuclear ribonucleoprotein L	HNRPL_HUMAN	2.27618	2.4938	1.94376	2.06337	1.97469	1.82972	0.847908	3.10956	2.50156	1.58128	2.39906
P14868	P14868	Aspartate--tRNA ligase, cytoplasmic	SYDC_HUMAN	4.77543	4.57227	3.35573	3.77604	3.68999	4.14222	4.45982	3.34504	3.65635	4.84363	3.68175
P14902	P14902	Indoleamine 2,3-dioxygenase 1	I23O1_HUMAN	NaN	NaN	NaN	-0.399875	NaN	NaN	-0.318411	NaN	NaN	NaN	-0.629299
P14921;P14921-3;P14921-4	P14921	Protein C-ets-1;Isoform 3 of Protein C-ets-1;Isoform Ets-1 p27 of Protein C-ets-1	ETS1_HUMAN	4.04308	4.92705	NaN	3.03683	3.96247	3.12095	4.77726	0.351624	2.45928	5.31642	1.4961
P14923	P14923	Junction plakoglobin	PLAK_HUMAN	2.46864	2.2622	4.34907	4.94444	5.54861	1.92748	3.79233	-1.52813	3.33498	4.43253	1.36936
P14927	P14927	Cytochrome b-c1 complex subunit 7	QCR7_HUMAN	0.486704	0.797183	0.284128	0.482392	-0.557043	-0.102027	0.673029	1.4914	0.110683	-0.238529	0.875087
P15056	P15056	Serine/threonine-protein kinase B-raf	BRAF_HUMAN	-1.29133	-1.16432	-1.11143	-0.750436	-1.24733	-0.0889645	-2.19357	-0.514449	-1.33487	-1.32735	-1.01394
P15088	P15088	Mast cell carboxypeptidase A	CBPA3_HUMAN	2.16383	3.0193	-2.33408	2.02676	2.69084	-0.55146	3.32861	1.01683	0.93497	4.08344	-0.351875
P15090	P15090	Fatty acid-binding protein, adipocyte	FABP4_HUMAN	2.54506	2.51638	-0.691896	0.816401	NaN	1.30508	3.86205	NaN	NaN	4.62804	NaN
P15104	P15104	Glutamine synthetase	GLNA_HUMAN	0.931066	1.13738	2.27521	1.77006	1.9994	2.22065	1.19796	0.743527	-0.38175	1.89881	2.00714
P15121	P15121	Aldose reductase	ALDR_HUMAN	5.06633	2.67926	2.59181	2.94653	1.97745	3.546	2.23683	3.76504	2.41321	2.5812	3.38084
P15144	P15144	Aminopeptidase N	AMPN_HUMAN	1.44409	1.27445	1.22633	0.918932	-0.383227	0.844115	1.42233	-0.568663	1.15937	1.93681	1.10528
P15151;P15151-2;P15151-3	P15151	Poliovirus receptor;Isoform Beta of Poliovirus receptor;Isoform Gamma of Poliovirus receptor	PVR_HUMAN	-0.179947	-0.586654	0.31175	-0.707539	0.232511	-0.695248	-1.04333	0.00676155	-0.842208	NaN	-0.00814152
P15153	P15153	Ras-related C3 botulinum toxin substrate 2	RAC2_HUMAN	2.4076	2.76064	2.80991	2.90908	0.20089	1.77405	2.06788	1.4426	2.51194	2.90619	3.4558
P15169	P15169	Carboxypeptidase N catalytic chain	CBPN_HUMAN	-1.09771	NaN	0.767994	-0.986169	NaN	NaN	0.167196	NaN	-0.0681944	NaN	-0.536353
P15170-2;P15170-3	P15170	Isoform 2 of Eukaryotic peptide chain release factor GTP-binding subunit ERF3A;Isoform 3 of Eukaryotic peptide chain release factor GTP-binding subunit ERF3A	ERF3A_HUMAN	1.91199	1.80887	2.85009	2.57027	2.76353	2.31908	1.2249	2.81334	2.22614	1.82727	2.37538
P15259	P15259	Phosphoglycerate mutase 2	PGAM2_HUMAN	3.42114	0.587226	0.653377	1.25198	-0.132227	1.53424	0.301868	-0.87613	-0.322466	-0.452169	-0.815251
P15260;P15260-2	P15260	Interferon gamma receptor 1;Isoform 2 of Interferon gamma receptor 1	INGR1_HUMAN	-0.840755	-0.494347	-1.84306	-0.977631	-2.25329	-1.44438	-1.42082	-1.1666	-1.40223	-1.19226	-1.87193
P15289	P15289	Arylsulfatase A	ARSA_HUMAN	1.78425	0.352118	-0.0625563	0.198739	-0.321827	0.103271	1.7326	0.89666	0.192993	-0.348307	-0.455198
P15291	P15291	Beta-1,4-galactosyltransferase 1	B4GT1_HUMAN	-0.645171	-0.499811	-0.587049	-1.06511	-1.24786	-0.572396	-1.06944	-1.22018	-0.222486	-1.2471	-0.997612
P15309;P15309-2	P15309	Prostatic acid phosphatase;Isoform 2 of Prostatic acid phosphatase	PPAP_HUMAN	-1.27573	NaN	-1.31493	0.254976	-1.80075	-2.03213	-0.674474	-3.30142	-4.61534	0.532333	NaN
P15311	P15311	Ezrin	EZRI_HUMAN	1.92549	2.7175	2.70456	3.05308	2.96854	2.07426	1.66633	3.30159	1.95489	2.06902	2.64133
P15336;P15336-5	P15336	Cyclic AMP-dependent transcription factor ATF-2;Isoform 5 of Cyclic AMP-dependent transcription factor ATF-2	ATF2_HUMAN	-2.3711	-2.93679	NaN	-3.21393	-2.79951	-2.84231	NaN	-1.59885	-1.08476	NaN	-3.1333
P15374	P15374	Ubiquitin carboxyl-terminal hydrolase isozyme L3	UCHL3_HUMAN	1.44481	1.3526	2.09788	2.12959	0.632498	1.28153	1.0547	0.793981	1.75387	1.14522	0.976762
P15408;P15408-2;P15408-3	P15408	Fos-related antigen 2;Isoform 2 of Fos-related antigen 2;Isoform 3 of Fos-related antigen 2	FOSL2_HUMAN	0.579541	-0.908633	-1.05618	-0.138216	-0.436659	-0.770848	-2.25446	-0.0281248	-0.932091	-1.24054	-1.65239
P15428	P15428	15-hydroxyprostaglandin dehydrogenase [NAD(+)]	PGDH_HUMAN	NaN	-1.53401	-1.40724	-1.13135	NaN	NaN	NaN	-0.373162	0.312582	0.191085	NaN
P15498	P15498	Proto-oncogene vav	VAV_HUMAN	1.21298	-0.741956	-0.659752	0.42285	NaN	0.0549488	-0.821891	-0.427608	-1.38661	0.499392	0.505813
P15502;P15502-1;P15502-10;P15502-11;P15502-12;P15502-13;P15502-2;P15502-4;P15502-5;P15502-6;P15502-7;P15502-8;P15502-9	P15502	Elastin;Isoform 1 of Elastin;Isoform 10 of Elastin;Isoform 11 of Elastin;Isoform 12 of Elastin;Isoform 13 of Elastin;Isoform 2 of Elastin;Isoform 4 of Elastin;Isoform 5 of Elastin;Isoform 6 of Elastin;Isoform 7 of Elastin;Isoform 8 of Elastin;Isoform 9 of Elastin	ELN_HUMAN	NaN	-0.59746	NaN	NaN	NaN	NaN	NaN	NaN	NaN	NaN	NaN
P15509;P15509-2;P15509-3;P15509-5;P15509-7	P15509	Granulocyte-macrophage colony-stimulating factor receptor subunit alpha;Isoform 2 of Granulocyte-macrophage colony-stimulating factor receptor subunit alpha;Isoform 3 of Granulocyte-macrophage colony-stimulating factor receptor subunit alpha;Isoform 5 of Granulocyte-macrophage colony-stimulating factor receptor subunit alpha;Isoform 7 of Granulocyte-macrophage colony-stimulating factor receptor s…	CSF2R_HUMAN	-2.27944	NaN	NaN	-0.405482	NaN	NaN	NaN	NaN	-3.72456	NaN	-1.42951
P15515;P15516	P15515	Histatin-1;Histatin-3	HIS1_HUMAN;HIS3_HUMAN	NaN	NaN	NaN	-1.51853	-1.47668	NaN	NaN	NaN	NaN	NaN	NaN
P15529;P15529-10;P15529-11;P15529-12;P15529-13;P15529-14;P15529-15	P15529	Membrane cofactor protein;Isoform 2 of Membrane cofactor protein;Isoform C of Membrane cofactor protein;Isoform E of Membrane cofactor protein;Isoform G of Membrane cofactor protein;Isoform I of Membrane cofactor protein;Isoform K of Membrane cofactor protein	MCP_HUMAN	0.536354	0.0836802	0.0374527	0.315893	0.659076	0.181658	-0.0734415	0.0617046	0.053669	0.342685	0.2245
P15529-16;P15529-2;P15529-3;P15529-4;P15529-5;P15529-6;P15529-7	P15529	Isoform 3 of Membrane cofactor protein;Isoform B of Membrane cofactor protein;Isoform D of Membrane cofactor protein;Isoform F of Membrane cofactor protein;Isoform H of Membrane cofactor protein;Isoform J of Membrane cofactor protein;Isoform L of Membrane cofactor protein	MCP_HUMAN	-0.738795	-1.77588	-1.47561	-1.09201	-1.26362	-1.21459	NaN	-1.17211	-0.782492	NaN	-0.714499
P15559;P15559-2;P15559-3	P15559	NAD(P)H dehydrogenase [quinone] 1;Isoform 2 of NAD(P)H dehydrogenase [quinone] 1;Isoform 3 of NAD(P)H dehydrogenase [quinone] 1	NQO1_HUMAN	2.34032	-1.66487	0.576759	2.05458	1.46966	3.26732	0.140705	1.17091	0.803425	-0.87833	0.259546
P15586;P15586-2	P15586	N-acetylglucosamine-6-sulfatase;Isoform 2 of N-acetylglucosamine-6-sulfatase	GNS_HUMAN	1.28827	-0.931718	0.203281	0.833152	-1.15502	0.776516	-0.0456858	0.0886574	0.908027	-0.311175	0.104664
P15735	P15735	Phosphorylase b kinase gamma catalytic chain, liver/testis isoform	PHKG2_HUMAN	-0.388878	-0.882715	0.184553	0.0869045	-0.995174	-1.51794	-0.569839	-0.231676	-0.293102	-1.76172	0.942909
P15848	P15848	Arylsulfatase B	ARSB_HUMAN	1.69492	0.429446	0.0864124	0.133728	-1.28469	1.33694	-0.40763	0.174066	-0.308598	-0.570091	-0.410938
P15880	P15880	40S ribosomal protein S2	RS2_HUMAN	1.82726	2.09232	3.10835	2.38738	2.51605	2.3601	2.75995	2.35931	2.64071	2.12787	1.93003
P15907	P15907	Beta-galactoside alpha-2,6-sialyltransferase 1	SIAT1_HUMAN	0.236451	0.191082	NaN	NaN	NaN	0.637241	NaN	-1.08481	NaN	-0.573468	0.223167
P15924	P15924	Desmoplakin	DESP_HUMAN	3.25577	3.47061	5.22336	5.63959	6.31177	2.71089	4.31989	-1.72507	4.00124	5.33139	2.56908
P15924-2	P15924	Isoform DPII of Desmoplakin	DESP_HUMAN	0.358121	0.710471	1.85302	2.41793	2.87992	0.200178	1.52579	NaN	0.904842	2.31209	0.103537
P15924-3	P15924	Isoform DSPIa of Desmoplakin	DESP_HUMAN	NaN	NaN	0.719315	0.838224	-0.650738	NaN	NaN	NaN	NaN	NaN	NaN
P15927	P15927	Replication protein A 32 kDa subunit	RFA2_HUMAN	0.201814	0.428506	0.0207367	1.30152	-0.711536	0.0125799	-0.059845	0.420863	0.345949	-0.0541525	-0.46934
P16035	P16035	Metalloproteinase inhibitor 2	TIMP2_HUMAN	1.0083	0.667748	-0.396221	0.437274	-0.156844	0.342772	0.148517	0.283134	0.44815	0.952299	0.0831108
P16070-12;P16070-13;P16070-14;P16070-8	P16070	Isoform 12 of CD44 antigen;Isoform 13 of CD44 antigen;Isoform 14 of CD44 antigen;Isoform 8 of CD44 antigen	CD44_HUMAN	3.54643	3.04058	2.95844	3.8348	3.78657	3.87012	3.36448	3.77572	3.03973	3.4888	3.09441
P16083	P16083	Ribosyldihydronicotinamide dehydrogenase [quinone]	NQO2_HUMAN	-0.163399	0.000644684	-0.0142021	-0.45861	1.21255	-0.308658	0.544734	0.195338	-0.364829	-0.159771	-0.0133276
P16104	P16104	Histone H2AX	H2AX_HUMAN	NaN	NaN	2.64224	NaN	NaN	-2.49764	0.745008	0.212303	2.18785	NaN	-0.868866
P16144;P16144-2;P16144-3;P16144-4	P16144	Integrin beta-4;Isoform Beta-4A of Integrin beta-4;Isoform Beta-4B of Integrin beta-4;Isoform Beta-4D of Integrin beta-4	ITB4_HUMAN	-0.789188	0.610229	1.06005	1.57584	-0.0501137	-0.520321	0.875841	-1.36911	0.265257	0.849524	-0.354392
P16150	P16150	Leukosialin	LEUK_HUMAN	-0.53207	0.0252275	0.0123043	0.639164	-2.5659	0.597172	-0.516974	-1.68073	-0.0055747	-0.0619774	0.874674
P16152	P16152	Carbonyl reductase [NADPH] 1	CBR1_HUMAN	3.32516	3.80664	3.07279	3.84987	5.0647	3.21729	3.06995	4.86768	3.45208	2.58542	3.49434
P16157;P16157-10;P16157-12;P16157-14;P16157-16;P16157-3;P16157-5;P16157-8	P16157	Ankyrin-1;Isoform Er9 of Ankyrin-1;Isoform Er11 of Ankyrin-1;Isoform Er13 of Ankyrin-1;Isoform Er15 of Ankyrin-1;Isoform Er5 of Ankyrin-1;Isoform Er3 of Ankyrin-1;Isoform Er7 of Ankyrin-1	ANK1_HUMAN	NaN	NaN	-1.06347	NaN	NaN	NaN	-1.06459	NaN	-0.950008	NaN	-0.234235
P16189	P16189	HLA class I histocompatibility antigen, A-31 alpha chain	1A31_HUMAN	NaN	-1.83658	NaN	3.43193	NaN	NaN	NaN	-2.97065	-2.51354	NaN	3.62765
P16219	P16219	Short-chain specific acyl-CoA dehydrogenase, mitochondrial	ACADS_HUMAN	-0.126945	-0.207793	-0.310955	2.31072	1.14096	0.725836	0.569103	1.53807	-0.0584097	1.2604	-0.0356274
P16220	P16220	Cyclic AMP-responsive element-binding protein 1	CREB1_HUMAN	0.1336	0.364102	-0.241929	-0.0286884	0.212378	0.302677	-0.742149	1.181	0.437161	0.252205	0.267136
P16260	P16260	Graves disease carrier protein	GDC_HUMAN	NaN	NaN	NaN	NaN	0.870186	NaN	NaN	4.06837	-1.3394	NaN	NaN
P16278;P16278-3	P16278	Beta-galactosidase;Isoform 3 of Beta-galactosidase	BGAL_HUMAN	1.81074	0.37967	1.30309	0.194409	0.0816708	1.61223	0.520421	1.65504	1.5328	0.195856	-0.388008
P16284;P16284-2;P16284-3	P16284	Platelet endothelial cell adhesion molecule;Isoform Delta12 of Platelet endothelial cell adhesion molecule;Isoform Delta13 of Platelet endothelial cell adhesion molecule	PECA1_HUMAN	1.45925	1.08477	-0.199291	0.286362	-0.955101	0.785851	0.219408	-0.225514	-0.0053196	0.591429	1.21126
P16298;P16298-4	P16298	Serine/threonine-protein phosphatase 2B catalytic subunit beta isoform;Isoform 4 of Serine/threonine-protein phosphatase 2B catalytic subunit beta isoform	PP2BB_HUMAN	0.233096	0.337575	0.485785	0.414099	0.391507	0.6656	-0.0534258	0.187301	0.550502	0.214324	0.347557
P16333	P16333	Cytoplasmic protein NCK1	NCK1_HUMAN	-0.787159	-1.46285	-1.26915	-1.30258	-1.83779	-1.38789	8.04745	-0.987398	-0.479305	-1.72248	-2.13909
P16383	P16383	GC-rich sequence DNA-binding factor 2	GCFC2_HUMAN	-0.37611	-1.02894	-0.896808	-1.19252	-1.46763	-0.685957	-2.14342	-0.431234	-1.36591	NaN	-0.913848
P16401	P16401	Histone H1.5	H15_HUMAN	4.65092	4.94012	1.70651	4.42685	2.7876	2.13828	1.80059	1.71763	3.88592	3.17933	1.23266
P16435	P16435	NADPH--cytochrome P450 reductase	NCPR_HUMAN	1.6265	1.9383	1.39882	1.29033	0.793268	0.9371	2.17354	1.96897	1.63252	2.8481	1.60383
P16452;P16452-2;P16452-3	P16452	Erythrocyte membrane protein band 4.2;Isoform Long of Erythrocyte membrane protein band 4.2;Isoform 3 of Erythrocyte membrane protein band 4.2	EPB42_HUMAN	3.70953	2.52605	2.39007	3.04812	0.136497	1.94415	4.27777	4.62366	0.9002	4.3139	2.04828
P16455	P16455	Methylated-DNA--protein-cysteine methyltransferase	MGMT_HUMAN	-1.53654	-2.76864	-1.8932	-2.03158	-2.39181	-1.45112	-0.962967	NaN	1.13792	-1.78651	-2.37755
P16591	P16591	Tyrosine-protein kinase Fer	FER_HUMAN	-2.99342	-0.924644	-2.05988	NaN	-1.68295	-1.87384	-2.23041	-1.05643	-1.90083	NaN	-0.452597
P16615;P16615-2;P16615-3;P16615-5	P16615	Sarcoplasmic/endoplasmic reticulum calcium ATPase 2;Isoform 2 of Sarcoplasmic/endoplasmic reticulum calcium ATPase 2;Isoform 3 of Sarcoplasmic/endoplasmic reticulum calcium ATPase 2;Isoform 5 of Sarcoplasmic/endoplasmic reticulum calcium ATPase 2	AT2A2_HUMAN	3.70915	2.97377	3.07461	3.11741	2.34758	3.77755	2.03055	3.97048	3.34986	2.16925	3.81112	+	0.00472818	1.05533	3.87197
P16671;P16671-3;P16671-4	P16671	Platelet glycoprotein 4;Isoform 3 of Platelet glycoprotein 4;Isoform 4 of Platelet glycoprotein 4	CD36_HUMAN	0.892327	NaN	-0.661241	-0.0175381	0.85885	-0.587714	-0.00482368	-1.13989	0.103892	1.13695	-0.204502
P16885	P16885	1-phosphatidylinositol 4,5-bisphosphate phosphodiesterase gamma-2	PLCG2_HUMAN	2.11592	-0.349031	1.96996	0.403547	-0.024622	-0.234411	-0.595436	0.348433	1.01679	-0.172447	0.311546
P16930-2	P16930	Isoform 2 of Fumarylacetoacetase	FAAA_HUMAN	2.30194	1.63773	2.76338	1.5239	2.15049	2.47535	0.756242	3.26077	2.47796	1.00691	1.9278	+	0.00928716	1.13132	3.40532
P16949	P16949	Stathmin	STMN1_HUMAN	2.67712	2.59209	2.17748	2.50263	3.37214	2.62255	2.08309	3.7971	2.86018	1.41811	2.81057
P16989	P16989	Y-box-binding protein 3	YBOX3_HUMAN	1.78683	1.63501	1.92317	1.90763	1.48943	1.89125	1.32461	1.84564	2.14971	1.58838	1.34543
P16989-2	P16989	Isoform 2 of Y-box-binding protein 3	YBOX3_HUMAN	0.965979	0.789868	0.167512	2.55452	1.2892	1.60937	1.12895	-0.662362	1.63044	1.68496	-0.117146
P17010;P17010-2;P17010-3	P17010	Zinc finger X-chromosomal protein;Isoform 2 of Zinc finger X-chromosomal protein;Isoform 3 of Zinc finger X-chromosomal protein	ZFX_HUMAN	-1.94745	-1.56563	-2.1996	-1.45339	-1.5904	0.507025	1.2213	-1.38931	-0.619274	NaN	NaN
P17026	P17026	Zinc finger protein 22	ZNF22_HUMAN	-0.628235	0.0740843	-0.471966	-0.853106	0.334455	-1.20687	-0.668425	0.46837	-0.34999	-1.09188	-0.34163
P17028	P17028	Zinc finger protein 24	ZNF24_HUMAN	-1.79274	-0.858611	-1.13882	-2.36218	-2.10942	-1.32559	NaN	-1.10257	-0.739264	NaN	-1.49553
P17029	P17029	Zinc finger protein with KRAB and SCAN domains 1	ZKSC1_HUMAN	-1.0085	-0.276532	-0.544102	-1.4452	-0.678993	-0.254808	-0.0957928	0.367293	0.534883	-1.79362	-0.175347
P17036	P17036	Zinc finger protein 3	ZNF3_HUMAN	NaN	NaN	NaN	NaN	NaN	NaN	NaN	-0.275616	NaN	NaN	NaN
P17050	P17050	Alpha-N-acetylgalactosaminidase	NAGAB_HUMAN	1.55988	3.66357	-0.547448	0.699014	0.337139	0.735997	3.06869	1.17179	-0.488802	1.26006	0.0803165
P17066	P17066	Heat shock 70 kDa protein 6	HSP76_HUMAN	NaN	NaN	-2.56124	NaN	NaN	NaN	-2.63595	-2.1463	-2.79242	NaN	NaN
P17081;Q9H4E5;Q9H4E5-2	P17081	Rho-related GTP-binding protein RhoQ;Rho-related GTP-binding protein RhoJ;Isoform 2 of Rho-related GTP-binding protein RhoJ	RHOQ_HUMAN;RHOJ_HUMAN;RHOJ_HUMAN	0.167604	0.305812	0.491355	0.325738	0.666208	1.2734	-0.967961	1.00111	-0.203224	NaN	-0.94348
P17096	P17096	High mobility group protein HMG-I/HMG-Y	HMGA1_HUMAN	2.39908	3.27033	4.32418	2.33603	4.41522	3.6095	2.78567	5.0885	3.83929	2.84881	4.85605
P17096-2	P17096	Isoform HMG-Y of High mobility group protein HMG-I/HMG-Y	HMGA1_HUMAN	3.91476	3.31348	3.08411	3.04922	3.04942	3.81031	3.07579	4.0471	3.05441	2.67631	3.77206
P17152	P17152	Transmembrane protein 11, mitochondrial	TMM11_HUMAN	1.59892	0.837732	-0.449013	0.5499	-0.193071	1.28973	-0.031806	0.754977	0.571099	-0.219214	0.634615
P17174	P17174	Aspartate aminotransferase, cytoplasmic	AATC_HUMAN	1.9603	1.94719	1.84087	2.35833	2.93341	2.53429	1.60382	2.4629	2.52946	1.6715	1.70793
P17213	P17213	Bactericidal permeability-increasing protein	BPI_HUMAN	-2.6794	-0.878233	2.36566	-1.20071	-0.0527611	-1.81382	NaN	-0.5821	0.712247	0.0230389	0.217634
P17252	P17252	Protein kinase C alpha type	KPCA_HUMAN	-0.389688	-0.376287	-1.29772	-1.06098	-0.871668	-0.870576	-0.965791	0.94837	-1.48762	-0.185289	-0.243511
P17275	P17275	Transcription factor jun-B	JUNB_HUMAN	-0.249887	-0.0397778	1.25892	-0.447147	-0.713648	-0.71473	-1.30254	-0.0802956	0.121423	NaN	-0.941158
P17301	P17301	Integrin alpha-2	ITA2_HUMAN	-1.63917	-1.73108	-1.63545	-1.36791	-2.65734	-2.33967	-2.03544	-0.808083	-1.86396	-1.51639	-1.07046
P17302	P17302	Gap junction alpha-1 protein	CXA1_HUMAN	NaN	NaN	NaN	4.28525	3.04272	NaN	3.76564	NaN	NaN	NaN	NaN
P17405;P17405-4	P17405	Sphingomyelin phosphodiesterase;Isoform 4 of Sphingomyelin phosphodiesterase	ASM_HUMAN	-0.784234	-0.290996	-2.0893	-0.745521	-1.71727	-0.0227823	NaN	-1.33877	0.164055	-0.166358	-1.28609
P17480	P17480	Nucleolar transcription factor 1	UBF1_HUMAN	0.167133	0.879188	0.0169744	0.0248909	0.461102	0.348132	-0.217595	1.22405	0.924408	-0.0314255	0.54603
P17535	P17535	Transcription factor jun-D	JUND_HUMAN	-2.45537	NaN	-2.05527	-0.601654	NaN	-1.05096	NaN	-1.32221	-1.00437	-0.75806	-0.827973
P17540	P17540	Creatine kinase S-type, mitochondrial	KCRS_HUMAN	-2.2833	-1.29183	-1.51571	1.85969	NaN	NaN	-1.22134	NaN	NaN	NaN	NaN
P17544;P17544-2;P17544-3;P17544-4;P17544-6	P17544	Cyclic AMP-dependent transcription factor ATF-7;Isoform 1 of Cyclic AMP-dependent transcription factor ATF-7;Isoform 2 of Cyclic AMP-dependent transcription factor ATF-7;Isoform 4 of Cyclic AMP-dependent transcription factor ATF-7;Isoform 6 of Cyclic AMP-dependent transcription factor ATF-7	ATF7_HUMAN	-3.49594	-1.69539	-0.0300608	0.0654106	-0.277183	NaN	NaN	-1.45397	0.235676	NaN	-1.8657
P17568	P17568	NADH dehydrogenase [ubiquinone] 1 beta subcomplex subunit 7	NDUB7_HUMAN	0.189327	2.16719	0.639909	0.350327	-0.494007	0.395817	-0.218856	2.21146	-0.609569	0.115588	1.66436
P17612;P17612-2	P17612	cAMP-dependent protein kinase catalytic subunit alpha;Isoform 2 of cAMP-dependent protein kinase catalytic subunit alpha	KAPCA_HUMAN	3.09187	2.69531	2.72539	3.097	3.69319	3.16752	2.42358	2.74768	2.80745	2.68214	3.1605
P17643	P17643	5,6-dihydroxyindole-2-carboxylic acid oxidase	TYRP1_HUMAN	4.52328	2.89132	0.00934982	4.29844	3.0668	1.92969	0.647511	-1.48776	0.776766	2.36267	NaN
P17655	P17655	Calpain-2 catalytic subunit	CAN2_HUMAN	2.22762	2.1652	2.86828	2.94254	3.4893	2.44669	1.72922	2.1903	2.37737	2.29474	1.94579
P17661	P17661	Desmin	DESM_HUMAN	7.90217	6.57666	6.53353	7.71256	8.5197	8.51871	6.25644	9.08531	8.83952	7.7471	7.75856
P17676;P17676-2	P17676	CCAAT/enhancer-binding protein beta;Isoform 2 of CCAAT/enhancer-binding protein beta	CEBPB_HUMAN	-0.940086	-1.53555	0.245122	0.0363417	-0.592764	-1.53024	0.104771	-1.06533	0.685234	-2.34858	-0.357192
P17706;P17706-2;P17706-4	P17706	Tyrosine-protein phosphatase non-receptor type 2;Isoform 2 of Tyrosine-protein phosphatase non-receptor type 2;Isoform 4 of Tyrosine-protein phosphatase non-receptor type 2	PTN2_HUMAN	1.96892	1.80647	1.3871	1.53119	1.24682	2.83549	0.0419245	2.29705	1.16222	0.472123	2.79549
P17812	P17812	CTP synthase 1	PYRG1_HUMAN	0.821126	1.12854	2.02597	1.59658	0.963764	1.97077	-0.293998	1.57622	1.22064	0.848069	1.71135
P17813;P17813-2	P17813	Endoglin;Isoform Short of Endoglin	EGLN_HUMAN	-0.738213	-0.347167	-1.09261	-0.96529	-1.31674	-0.146751	-1.34707	-0.164663	-0.243318	-0.506694	-0.37454
P17844	P17844	Probable ATP-dependent RNA helicase DDX5	DDX5_HUMAN	1.30495	2.22601	1.68087	1.81326	1.68736	1.83629	0.572391	2.10563	2.21476	1.00242	1.76945
P17858	P17858	ATP-dependent 6-phosphofructokinase, liver type	PFKAL_HUMAN	2.16991	1.76086	2.05993	2.29701	1.68586	2.65395	1.72582	2.70221	2.2401	1.87823	2.03802
P17900	P17900	Ganglioside GM2 activator	SAP3_HUMAN	4.62584	2.15534	2.88589	3.1816	3.13422	2.41788	2.91407	1.9697	1.80056	3.39987	1.87146
P17927	P17927	Complement receptor type 1	CR1_HUMAN	-2.36778	-2.18013	NaN	NaN	NaN	1.06489	NaN	NaN	NaN	NaN	NaN
P17931	P17931	Galectin-3	LEG3_HUMAN	5.99004	5.0576	4.50455	5.15321	7.03686	5.98668	4.19617	3.87866	5.25389	4.45407	4.52693
P17936;P17936-2	P17936	Insulin-like growth factor-binding protein 3;Isoform 2 of Insulin-like growth factor-binding protein 3	IBP3_HUMAN	-1.05967	-0.947815	-0.295124	-1.11576	NaN	NaN	NaN	-2.04849	0.890639	NaN	-1.25269
P17948;P17948-2;P17948-3;P17948-4	P17948	Vascular endothelial growth factor receptor 1;Isoform 2 of Vascular endothelial growth factor receptor 1;Isoform 3 of Vascular endothelial growth factor receptor 1;Isoform 4 of Vascular endothelial growth factor receptor 1	VGFR1_HUMAN	-0.968903	-0.255921	NaN	-1.789	NaN	0.107387	NaN	-1.64788	-2.7163	NaN	-0.41214
P17980	P17980	26S proteasome regulatory subunit 6A	PRS6A_HUMAN	2.37181	2.37412	2.59815	3.08218	3.39906	2.89058	2.07083	2.58777	2.9247	2.73106	2.8328
P17987	P17987	T-complex protein 1 subunit alpha	TCPA_HUMAN	1.90102	1.95332	2.6038	2.53448	2.48972	2.5561	1.32703	2.86611	2.63438	1.52649	2.56128
P18031	P18031	Tyrosine-protein phosphatase non-receptor type 1	PTN1_HUMAN	0.629928	1.16736	1.75414	1.00896	1.02561	1.88137	0.439252	1.53046	1.78169	0.508235	1.56523
P18065	P18065	Insulin-like growth factor-binding protein 2	IBP2_HUMAN	-0.0809402	-0.0918455	-0.776363	1.14546	-0.904886	NaN	-0.290812	-0.667898	-0.752126	1.55681	-1.50207
P18074	P18074	General transcription and DNA repair factor IIH helicase subunit XPD	ERCC2_HUMAN	-1.07762	-0.613097	-1.2783	-1.17616	-0.156785	-1.1641	-1.59639	-0.678257	-0.601725	-1.51744	-0.474025
P18077	P18077	60S ribosomal protein L35a	RL35A_HUMAN	4.08938	4.62875	4.29939	4.83597	4.41586	4.50013	3.53027	4.77689	4.80421	3.59432	4.49814
P18084	P18084	Integrin beta-5	ITB5_HUMAN	0.706284	0.570536	0.61483	0.129948	1.12486	1.05744	0.788239	1.09275	1.25903	0.632921	-0.533094
P18085	P18085	ADP-ribosylation factor 4	ARF4_HUMAN	0.869785	0.0621643	1.36364	0.396851	0.765744	0.631742	1.28871	1.23729	1.20292	0.669081	0.941212
P18124	P18124	60S ribosomal protein L7	RL7_HUMAN	2.84218	2.85304	2.75644	3.29676	2.43241	3.0195	1.88335	3.40958	3.24886	1.81825	2.322
P18206-2	P18206	Isoform 1 of Vinculin	VINC_HUMAN	2.88404	3.49658	3.42688	3.29642	3.87774	3.11644	3.06837	3.25783	3.56386	3.65218	2.80838
P18283	P18283	Glutathione peroxidase 2	GPX2_HUMAN	NaN	NaN	NaN	3.40184	NaN	NaN	-0.748086	NaN	-1.12786	NaN	NaN
P18405	P18405	3-oxo-5-alpha-steroid 4-dehydrogenase 1	S5A1_HUMAN	NaN	NaN	NaN	NaN	NaN	NaN	-0.731945	NaN	NaN	NaN	NaN
P18428	P18428	Lipopolysaccharide-binding protein	LBP_HUMAN	-0.893667	0.766269	-0.104422	0.942551	-0.0259037	-0.816133	0.653584	-0.358346	1.3766	-0.655304	-0.0248547
P18433;P18433-6	P18433	Receptor-type tyrosine-protein phosphatase alpha;Isoform 2 of Receptor-type tyrosine-protein phosphatase alpha	PTPRA_HUMAN	-0.612153	-0.881967	-1.09533	-0.487694	-1.12313	-0.949244	-1.02544	-0.00493145	-0.377302	-0.720619	-0.940131
P18440	P18440	Arylamine N-acetyltransferase 1	ARY1_HUMAN	-0.583639	-0.231524	-0.284278	-0.129297	-0.973911	-0.307103	-0.64525	-0.90793	-0.12191	-0.583237	-1.33624
P18464	P18464	HLA class I histocompatibility antigen, B-51 alpha chain	1B51_HUMAN	1.57879	2.23941	0.862484	2.67581	0.0518904	-0.0488787	NaN	-0.15192	-0.12888	1.40792	2.57397
P18510;P18510-2;P18510-3	P18510	Interleukin-1 receptor antagonist protein;Isoform 2 of Interleukin-1 receptor antagonist protein;Isoform 3 of Interleukin-1 receptor antagonist protein	IL1RA_HUMAN	0.00227642	-0.472985	2.10574	2.08878	1.27097	-0.269261	0.10003	NaN	0.165242	1.35809	-0.09869
P18583;P18583-5;P18583-7;P18583-9	P18583	Protein SON;Isoform D of Protein SON;Isoform G of Protein SON;Isoform I of Protein SON	SON_HUMAN	-0.419181	0.524223	0.445736	0.316324	0.312914	0.512412	-0.459781	1.00396	0.814823	-0.0689735	0.327311
P18615;P18615-3	P18615	Negative elongation factor E;Isoform 2 of Negative elongation factor E	NELFE_HUMAN	-0.795858	-0.629612	-0.495928	-0.737993	-0.871964	-0.899492	-0.67684	-0.0326338	0.063796	-0.885325	-0.402807
P18621	P18621	60S ribosomal protein L17	RL17_HUMAN	2.28327	2.83409	2.98511	2.84483	2.93362	2.927	2.33914	3.38957	3.2931	1.91047	2.86818
P18669	P18669	Phosphoglycerate mutase 1	PGAM1_HUMAN	4.04223	3.71519	4.14648	4.11277	3.99694	4.05384	3.6331	4.10567	4.39107	3.22852	3.87074
P18754	P18754	Regulator of chromosome condensation	RCC1_HUMAN	1.039	1.54858	1.0419	0.975946	2.11522	1.4189	2.0347	2.00385	1.63447	2.59416	1.54673
P18754-2	P18754	Isoform 2 of Regulator of chromosome condensation	RCC1_HUMAN	-2.46183	-1.92001	NaN	NaN	-1.48864	-2.30404	NaN	-0.483688	-1.4023	NaN	-2.25585
P18827	P18827	Syndecan-1	SDC1_HUMAN	-1.8997	NaN	-0.291764	0.82935	-0.0170841	-1.32699	-0.0921001	NaN	-0.334671	NaN	-1.45694
P18846	P18846	Cyclic AMP-dependent transcription factor ATF-1	ATF1_HUMAN	-1.26765	-0.248082	-0.0387707	-1.01812	-2.37546	-0.819492	-1.78803	-0.317023	-0.667698	-1.65961	-1.05169
P18850	P18850	Cyclic AMP-dependent transcription factor ATF-6 alpha	ATF6A_HUMAN	NaN	NaN	NaN	NaN	NaN	-0.659186	NaN	NaN	NaN	NaN	NaN
P18858	P18858	DNA ligase 1	DNLI1_HUMAN	-0.817897	-0.470308	-0.387381	-0.931919	-0.783055	-0.740602	-0.466157	-0.254625	-0.0552473	-1.49795	-1.40547
P18859;P18859-2	P18859	ATP synthase-coupling factor 6, mitochondrial;Isoform 2 of ATP synthase-coupling factor 6, mitochondrial	ATP5J_HUMAN	-0.0789642	NaN	NaN	NaN	NaN	NaN	NaN	-2.40656	NaN	NaN	NaN
P18887	P18887	DNA repair protein XRCC1	XRCC1_HUMAN	-0.525483	0.463414	-0.22551	-0.126436	0.122562	-0.0571089	-1.33052	1.03973	0.413864	-0.673358	0.272112
P19012	P19012	Keratin, type I cytoskeletal 15	K1C15_HUMAN	1.82133	-0.0501003	1.49603	3.58704	0.47884	0.442203	3.6892	0.38986	0.34404	1.83621	-0.39682
P19013	P19013	Keratin, type II cytoskeletal 4	K2C4_HUMAN	1.54388	1.21764	2.24322	2.58589	4.85506	0.921448	1.63495	-0.375938	2.88396	3.46417	1.17927
P19021;P19021-2	P19021	Peptidyl-glycine alpha-amidating monooxygenase;Isoform 2 of Peptidyl-glycine alpha-amidating monooxygenase	AMD_HUMAN	-1.35201	-1.62641	-1.41071	-1.12367	0.536181	-1.48667	-2.03458	-1.44424	-1.20808	NaN	-0.961926
P19022;P19022-2	P19022	Cadherin-2;Isoform 2 of Cadherin-2	CADH2_HUMAN	NaN	NaN	NaN	NaN	NaN	-1.44098	NaN	0.287839	NaN	NaN	NaN
P19105	P19105	Myosin regulatory light chain 12A	ML12A_HUMAN	3.33423	3.83368	4.26826	4.02432	4.15423	4.07617	3.14356	3.87599	4.00284	3.5432	3.6756
P19174;P19174-2	P19174	1-phosphatidylinositol 4,5-bisphosphate phosphodiesterase gamma-1;Isoform 2 of 1-phosphatidylinositol 4,5-bisphosphate phosphodiesterase gamma-1	PLCG1_HUMAN	-1.39757	-0.830192	1.49395	-0.805546	-0.960943	-0.35421	-0.637598	0.557444	1.42685	-1.4137	-0.65616
P19237	P19237	Troponin I, slow skeletal muscle	TNNI1_HUMAN	-1.05209	-1.45701	-1.55162	-1.82075	-2.05274	-1.56667	-1.92279	0.144059	-0.696486	-2.86266	-0.759944	+	0.00890367	1.23997	3.43389
P19256;P19256-2;P19256-3	P19256	Lymphocyte function-associated antigen 3;Isoform 2 of Lymphocyte function-associated antigen 3;Isoform 3 of Lymphocyte function-associated antigen 3	LFA3_HUMAN	0.586861	0.633585	1.27829	0.994118	1.71816	1.99547	0.195706	1.26137	2.16565	-0.0951424	0.924795
P19320;P19320-3	P19320	Vascular cell adhesion protein 1;Isoform 3 of Vascular cell adhesion protein 1	VCAM1_HUMAN	-0.618791	-2.38321	-0.994413	-1.19385	NaN	-1.61927	-1.09032	-1.55748	0.172757	-1.02732	-1.60393
P19338	P19338	Nucleolin	NUCL_HUMAN	2.25152	2.91426	2.46587	2.47796	4.43673	3.28497	1.61869	3.07008	2.63075	3.72907	2.28505
P19367;P19367-2;P19367-3;P19367-4	P19367	Hexokinase-1;Isoform 2 of Hexokinase-1;Isoform 3 of Hexokinase-1;Isoform 4 of Hexokinase-1	HXK1_HUMAN	3.51027	2.90697	2.50695	2.95805	3.07986	3.25275	2.74983	4.20263	3.19675	2.40496	2.81276
P19387	P19387	DNA-directed RNA polymerase II subunit RPB3	RPB3_HUMAN	-0.410748	-0.356851	-0.430525	0.0127907	-0.442822	-0.201165	-1.41098	0.201731	-0.156498	-1.03154	-0.0655842
P19388	P19388	DNA-directed RNA polymerases I, II, and III subunit RPABC1	RPAB1_HUMAN	0.7656	1.48926	1.12868	0.667912	0.618524	1.41024	-0.0274382	1.84409	1.12041	0.484678	1.39743
P19397	P19397	Leukocyte surface antigen CD53	CD53_HUMAN	2.27132	0.375207	0.689392	1.09954	-1.23589	1.13365	0.368955	0.371786	-0.241791	1.37063	2.0975
P19404	P19404	NADH dehydrogenase [ubiquinone] flavoprotein 2, mitochondrial	NDUV2_HUMAN	0.187838	1.54686	0.137015	0.726597	-0.287297	0.0185118	0.353469	1.43282	0.28776	0.594608	0.946364
P19419	P19419	ETS domain-containing protein Elk-1	ELK1_HUMAN	NaN	NaN	NaN	NaN	NaN	NaN	NaN	-1.54601	NaN	NaN	NaN
P19440	P19440	Glutathione hydrolase 1 proenzyme	GGT1_HUMAN	-2.99865	-0.261241	-1.95674	-1.19988	-0.175426	-1.71632	-2.33529	-1.80637	-1.53879	-2.74154	-0.994943
P19447	P19447	General transcription and DNA repair factor IIH helicase subunit XPB	ERCC3_HUMAN	-0.0633392	-0.3994	-0.948133	-0.812518	-1.00732	0.131992	-0.993452	-1.07302	-0.766886	-1.16039	0.21068
P19474	P19474	E3 ubiquitin-protein ligase TRIM21	RO52_HUMAN	1.2843	0.397943	0.196836	1.0557	-0.200699	1.27369	0.433465	0.129598	-0.507909	0.43232	0.549463
P19484;P19484-2	P19484	Transcription factor EB;Isoform 2 of Transcription factor EB	TFEB_HUMAN	NaN	NaN	NaN	NaN	NaN	-3.512	NaN	-2.23725	-1.27321	NaN	NaN
P19525	P19525	Interferon-induced, double-stranded RNA-activated protein kinase	E2AK2_HUMAN	0.12106	0.441276	0.756391	1.15383	0.0109625	0.61933	-0.535398	0.781421	0.444139	-0.494214	0.689045
P19532	P19532	Transcription factor E3	TFE3_HUMAN	-1.99354	-1.42297	-1.60491	-2.30175	-2.11851	-1.61718	NaN	-1.4545	-1.97497	-1.62208	-1.89958
P19623	P19623	Spermidine synthase	SPEE_HUMAN	1.79017	2.33252	2.47177	1.61903	2.18991	2.14827	0.572024	1.79662	1.50779	0.897456	2.28542
P19634	P19634	Sodium/hydrogen exchanger 1	SL9A1_HUMAN	-0.0677624	-0.944526	-1.18349	-0.537758	-0.756559	-0.242199	-0.957825	1.09283	-0.730692	-1.18769	-1.15153
P19652	P19652	Alpha-1-acid glycoprotein 2	A1AG2_HUMAN	1.56956	1.24538	3.65507	2.08431	1.35858	0.301633	3.62749	1.93475	3.95045	0.919988	0.975142
P19784	P19784	Casein kinase II subunit alpha'	CSK22_HUMAN	1.40398	1.2207	1.25095	1.28679	0.621767	1.10346	0.779924	1.5326	1.16948	-0.0407524	1.30257
P19793;P19793-2	P19793	Retinoic acid receptor RXR-alpha;Isoform 2 of Retinoic acid receptor RXR-alpha	RXRA_HUMAN	-0.938242	-1.31548	-1.51925	-1.22709	-1.48154	-1.80745	-2.31069	-0.594414	-1.18045	NaN	-0.534724
P19823	P19823	Inter-alpha-trypsin inhibitor heavy chain H2	ITIH2_HUMAN	3.45673	2.34284	4.64157	3.50422	2.74272	2.17117	3.69491	2.11035	4.44058	2.23688	3.49901
P19827	P19827	Inter-alpha-trypsin inhibitor heavy chain H1	ITIH1_HUMAN	2.29201	3.38002	4.36251	3.07701	3.50879	2.01355	2.97799	1.69263	4.35682	1.89202	3.25778
P19838;P19838-2	P19838	Nuclear factor NF-kappa-B p105 subunit;Isoform 2 of Nuclear factor NF-kappa-B p105 subunit	NFKB1_HUMAN	-0.0743151	-0.3972	-0.596237	-0.653038	-0.480381	-0.606707	-0.686926	-0.678919	-0.753769	-0.157031	-1.17267
P19878;P19878-2;P19878-3;P19878-4	P19878	Neutrophil cytosol factor 2;Isoform 2 of Neutrophil cytosol factor 2;Isoform 3 of Neutrophil cytosol factor 2;Isoform 4 of Neutrophil cytosol factor 2	NCF2_HUMAN	0.946131	-1.64394	-0.242682	-0.163677	-2.21543	-0.651205	-1.04006	-1.30093	-1.1208	-0.594231	-0.392935
P19957	P19957	Elafin	ELAF_HUMAN	-1.38846	-1.30793	1.37339	0.0432777	-0.667646	-1.03682	-1.28702	NaN	-0.906747	-0.473096	-1.36633
P19971	P19971	Thymidine phosphorylase	TYPH_HUMAN	4.65471	3.91933	4.75245	4.97661	5.07795	3.8303	3.92009	3.62031	3.40971	4.4153	6.00356
P20020;P20020-1;P20020-4;P20020-6	P20020	Plasma membrane calcium-transporting ATPase 1;Isoform D of Plasma membrane calcium-transporting ATPase 1;Isoform C of Plasma membrane calcium-transporting ATPase 1;Isoform K of Plasma membrane calcium-transporting ATPase 1	AT2B1_HUMAN	0.195632	0.323356	0.0574646	0.501383	0.600732	0.820639	-0.0760088	1.43935	0.594097	0.270848	0.43752
P20023;P20023-2;P20023-3;P20023-4	P20023	Complement receptor type 2;Isoform B of Complement receptor type 2;Isoform C of Complement receptor type 2;Isoform D of Complement receptor type 2	CR2_HUMAN	NaN	NaN	1.5952	2.19243	NaN	NaN	NaN	NaN	NaN	NaN	NaN
P20036	P20036	HLA class II histocompatibility antigen, DP alpha 1 chain	DPA1_HUMAN	NaN	NaN	-0.947959	-0.742973	NaN	-0.560663	-0.443111	NaN	NaN	-0.16411	NaN
P20039	P20039	HLA class II histocompatibility antigen, DRB1-11 beta chain	2B1B_HUMAN	4.09309	2.77868	NaN	NaN	-0.472435	2.19654	NaN	2.23378	1.05019	NaN	4.14598
P20042	P20042	Eukaryotic translation initiation factor 2 subunit 2	IF2B_HUMAN	1.4159	1.74091	2.34373	1.86681	1.81106	2.38214	1.3943	2.07847	2.34233	1.14609	1.73649
P20073;P20073-2	P20073	Annexin A7;Isoform 2 of Annexin A7	ANXA7_HUMAN	3.12153	2.44887	2.87865	3.276	3.23483	2.43889	2.53499	3.18854	3.21819	2.86123	2.98097
P20132	P20132	L-serine dehydratase/L-threonine deaminase	SDHL_HUMAN	0.331562	-2.76425	NaN	-0.643743	-2.35879	0.0675497	NaN	NaN	-2.49078	NaN	NaN
P20138;P20138-2	P20138	Myeloid cell surface antigen CD33;Isoform 2 of Myeloid cell surface antigen CD33	CD33_HUMAN	0.58109	0.784877	1.13494	1.40017	0.66503	1.12685	-1.20166	0.408751	1.37042	-0.832281	0.635057
P20160	P20160	Azurocidin	CAP7_HUMAN	-0.958333	0.744935	5.15423	1.28253	1.68131	-0.506829	-0.289444	-0.173111	4.19804	-0.196537	2.08106
P20226;P20226-2	P20226	TATA-box-binding protein;Isoform 2 of TATA-box-binding protein	TBP_HUMAN	-1.28871	-1.08833	-1.4188	0.716875	-1.3975	-0.944577	NaN	-1.06941	-1.09734	-1.14398	-1.97685
P20231;Q15661;Q15661-2	P20231	Tryptase beta-2;Tryptase alpha/beta-1;Isoform 2 of Tryptase alpha/beta-1	TRYB2_HUMAN;TRYB1_HUMAN;TRYB1_HUMAN	3.24215	4.26459	0.183592	4.4591	1.63371	1.24521	4.74631	0.0311346	2.54626	5.25534	1.89757
P20248	P20248	Cyclin-A2	CCNA2_HUMAN	NaN	NaN	NaN	NaN	NaN	-1.94531	NaN	-3.90308	-2.51706	NaN	NaN
P20265;P20265-2;P20265-3	P20265	POU domain, class 3, transcription factor 2;Isoform N-OCT 5A of POU domain, class 3, transcription factor 2;Isoform N-OCT 5B of POU domain, class 3, transcription factor 2	PO3F2_HUMAN	NaN	NaN	NaN	NaN	NaN	NaN	NaN	-0.952208	NaN	NaN	NaN
P20290	P20290	Transcription factor BTF3	BTF3_HUMAN	1.22347	2.04217	2.25021	0.966525	1.66973	1.07698	1.31248	2.00997	1.88632	2.4524	1.2687
P20290-2	P20290	Isoform 2 of Transcription factor BTF3	BTF3_HUMAN	-0.224813	-0.374436	-0.914672	0.0123501	-0.915917	-0.222635	-2.79232	-0.297771	-0.241847	-0.73447	-0.411098
P20292	P20292	Arachidonate 5-lipoxygenase-activating protein	AL5AP_HUMAN	1.49039	1.59966	2.49833	2.16313	0.0188665	1.33137	1.72974	1.98259	1.82503	1.38433	2.28754
P20333	P20333	Tumor necrosis factor receptor superfamily member 1B	TNR1B_HUMAN	NaN	NaN	NaN	-1.71757	NaN	NaN	NaN	-2.41859	NaN	NaN	NaN
P20337	P20337	Ras-related protein Rab-3B	RAB3B_HUMAN	NaN	NaN	NaN	NaN	NaN	NaN	NaN	-1.69706	NaN	NaN	NaN
P20338	P20338	Ras-related protein Rab-4A	RAB4A_HUMAN	0.632853	0.625147	0.647709	0.574096	0.149176	1.14405	-0.623651	1.48714	0.552118	0.445169	1.02476
P20339;P20339-2	P20339	Ras-related protein Rab-5A;Isoform 2 of Ras-related protein Rab-5A	RAB5A_HUMAN	2.80497	2.92633	2.55198	2.71107	2.79691	2.67236	1.8649	3.68446	2.80807	3.35026	2.19789
P20340-2	P20340	Isoform 2 of Ras-related protein Rab-6A	RAB6A_HUMAN	1.60809	0.90659	2.09731	1.59356	2.27239	1.65316	0.786095	1.82531	1.42662	0.505592	1.54171
P20585	P20585	DNA mismatch repair protein Msh3	MSH3_HUMAN	-2.03817	-1.7834	-1.48738	-0.105998	-2.48306	0.232877	0.0784473	0.488321	-1.08656	-2.09406	-1.37153
P20591	P20591	Interferon-induced GTP-binding protein Mx1	MX1_HUMAN	0.302761	2.2274	0.794604	3.39176	-0.506104	0.482394	0.81074	-0.652728	2.35734	-0.17882	1.11911
P20591-2	P20591	Isoform 2 of Interferon-induced GTP-binding protein Mx1	MX1_HUMAN	3.6426	5.56591	-0.349859	2.7566	2.89927	3.9891	6.26923	3.47592	3.43401	5.56405	4.31013
P20592	P20592	Interferon-induced GTP-binding protein Mx2	MX2_HUMAN	-0.951367	0.330208	-0.571106	0.636051	NaN	-0.324527	-0.488099	-1.52949	-0.747603	-0.335005	0.222382
P20594;P20594-2	P20594	Atrial natriuretic peptide receptor 2;Isoform Short of Atrial natriuretic peptide receptor 2	ANPRB_HUMAN	0.757208	0.577466	-0.0183902	0.522451	0.336617	0.293704	NaN	0.406871	0.112916	0.273413	0.253921
P20618	P20618	Proteasome subunit beta type-1	PSB1_HUMAN	2.8275	3.95888	3.19308	5.59488	3.08617	2.67664	3.52786	2.85007	4.3513	4.24206	5.88055
P20645	P20645	Cation-dependent mannose-6-phosphate receptor	MPRD_HUMAN	2.71222	1.19267	1.29229	1.63507	2.23328	1.68393	0.944021	1.61036	1.83371	1.94825	1.44838
P20674	P20674	Cytochrome c oxidase subunit 5A, mitochondrial	COX5A_HUMAN	2.586	1.49103	1.53217	2.5231	1.03881	1.5376	1.38378	2.71562	1.87599	0.905529	2.17214
P20700	P20700	Lamin-B1	LMNB1_HUMAN	3.38858	4.03747	3.38718	3.7322	2.9643	2.94751	2.8973	4.59784	3.30003	3.55069	3.85836
[truncated: 7,437 more rows]

## Sheet: Proteomics1DenrichProgression
Column	Type	Name	Size	Score	P value	Benj. Hoch. FDR	Mean	Median
#!{Type}C	C	C	N	N	N	N	N	N
Progression_x-y_NoProgression	GOBP	cellular metabolic process	3847	0.126895	1.3563e-20	1.22501e-16	0.211372	0.28251
Progression_x-y_NoProgression	GOBP	metabolic process	4243	0.123009	5.83855e-19	2.63669e-15	0.203605	0.272361
Progression_x-y_NoProgression	GOBP	primary metabolic process	3766	0.117351	6.99296e-18	2.10535e-14	0.214143	0.276834
Progression_x-y_NoProgression	GOBP	mitochondrial translational elongation	77	0.531006	1.00071e-15	2.25961e-12	0.75854	0.806387
Progression_x-y_NoProgression	GOBP	biological adhesion	336	-0.255642	2.29543e-15	4.14647e-12	-0.193258	-0.0301452
Progression_x-y_NoProgression	GOBP	cellular nitrogen compound metabolic process	2141	0.117572	2.82778e-15	4.25676e-12	0.239419	0.300648
Progression_x-y_NoProgression	GOBP	cell adhesion	335	-0.253979	3.79426e-15	4.89568e-12	-0.192135	-0.0299721
Progression_x-y_NoProgression	GOBP	mitochondrial translation	90	0.48064	4.23828e-15	4.78502e-12	0.699056	0.743567
Progression_x-y_NoProgression	GOBP	mitochondrial translational initiation	77	0.51401	7.85674e-15	7.88467e-12	0.724143	0.802797
Progression_x-y_NoProgression	GOBP	mitochondrial translational termination	77	0.509541	1.33629e-14	1.20694e-11	0.721934	0.782389
Progression_x-y_NoProgression	GOBP	nitrogen compound metabolic process	2231	0.111625	3.2884e-14	2.70007e-11	0.229281	0.297618
Progression_x-y_NoProgression	GOBP	cellular macromolecular complex subunit organization	552	0.191255	7.53465e-14	5.67108e-11	0.359521	0.368991
Progression_x-y_NoProgression	GOBP	mitochondrion organization	211	0.300701	9.10137e-14	6.32335e-11	0.468109	0.500172
Progression_x-y_NoProgression	GOBP	nucleobase-containing compound metabolic process	1884	0.110374	1.00407e-12	6.47772e-10	0.238297	0.297442
Progression_x-y_NoProgression	GOBP	cellular macromolecule metabolic process	2929	0.0975834	1.84918e-12	1.11345e-09	0.21776	0.280396
Progression_x-y_NoProgression	GOBP	generation of precursor metabolites and energy	189	0.278087	6.41064e-11	3.61881e-08	0.475343	0.425479
Progression_x-y_NoProgression	GOBP	macromolecule metabolic process	3155	0.0868453	2.40276e-10	1.27657e-07	0.202797	0.269658
Progression_x-y_NoProgression	GOBP	macromolecular complex disassembly	197	0.251053	1.75773e-09	8.81989e-07	0.444665	0.384804
Progression_x-y_NoProgression	GOBP	cellular macromolecular complex disassembly	196	0.251456	1.81521e-09	8.62892e-07	0.445262	0.386849
Progression_x-y_NoProgression	GOBP	cellular biosynthetic process	1737	0.09475	2.55821e-09	1.15529e-06	0.216803	0.291574
Progression_x-y_NoProgression	GOBP	nucleic acid metabolic process	1667	0.0955673	3.13553e-09	1.34858e-06	0.229681	0.291574
Progression_x-y_NoProgression	GOBP	oxidation-reduction process	293	0.202182	4.34014e-09	1.78182e-06	0.374965	0.390204
Progression_x-y_NoProgression	GOBP	heterocycle metabolic process	292	0.202483	4.36372e-09	1.71361e-06	0.356872	0.377289
Progression_x-y_NoProgression	GOBP	translational initiation	196	0.244492	5.00604e-09	1.88394e-06	0.445421	0.361979
Progression_x-y_NoProgression	GOBP	protein complex disassembly	175	0.258306	5.04221e-09	1.82165e-06	0.45161	0.384804
Progression_x-y_NoProgression	GOBP	cellular protein complex disassembly	174	0.258809	5.19462e-09	1.80453e-06	0.452323	0.386849
Progression_x-y_NoProgression	KEGG	Protein digestion and absorption	37	-0.554991	5.4848e-09	1.84838e-06	-1.16431	-0.693628
Progression_x-y_NoProgression	GOBP	translational termination	157	0.270059	6.77814e-09	2.26741e-06	0.468361	0.388894
Progression_x-y_NoProgression	GOBP	translational elongation	165	0.260453	1.01893e-08	3.28679e-06	0.465737	0.375283
Progression_x-y_NoProgression	GOBP	translation	263	0.206967	1.15675e-08	3.60267e-06	0.404917	0.350272
Progression_x-y_NoProgression	GOBP	biosynthetic process	1795	0.088793	1.6482e-08	4.96217e-06	0.209702	0.286324
Progression_x-y_NoProgression	GOBP	heterocycle biosynthetic process	138	0.278512	2.00085e-08	5.82958e-06	0.445647	0.439983
Progression_x-y_NoProgression	GOBP	macromolecular complex subunit organization	827	0.119066	2.41413e-08	6.81388e-06	0.277971	0.314327
Progression_x-y_NoProgression	GOBP	epidermis development	65	-0.399907	2.71701e-08	7.43637e-06	-0.578072	-0.379112
Progression_x-y_NoProgression	GOBP	small molecule metabolic process	1336	0.0970436	2.95172e-08	7.84117e-06	0.228882	0.3075
Progression_x-y_NoProgression	GOBP	tissue development	194	-0.230024	4.40949e-08	1.1379e-05	-0.244804	-0.041114
Progression_x-y_NoProgression	GOBP	cellular macromolecule biosynthetic process	1096	0.103637	4.46429e-08	1.12004e-05	0.250825	0.293672
Progression_x-y_NoProgression	GOBP	RNA metabolic process	1413	0.0907191	1.18942e-07	2.90347e-05	0.228447	0.291574
Progression_x-y_NoProgression	GOBP	RNA processing	556	0.133433	1.65333e-07	3.92971e-05	0.297454	0.339725
Progression_x-y_NoProgression	KEGG	Spliceosome	123	0.274534	1.71329e-07	2.88689e-05	0.415609	0.452389
Progression_x-y_NoProgression	KEGG	ECM-receptor interaction	58	-0.396238	1.93696e-07	2.17585e-05	-0.530471	-0.409468
Progression_x-y_NoProgression	KEGG	Metabolic pathways	826	0.107583	4.68941e-07	3.95083e-05	0.240813	0.326525
Progression_x-y_NoProgression	GOBP	gene expression	640	0.117873	8.23358e-07	0.000190681	0.280182	0.322469
Progression_x-y_NoProgression	GOBP	cellular ketone metabolic process	473	0.134678	9.41505e-07	0.000212592	0.271351	0.349998
Progression_x-y_NoProgression	GOBP	multicellular organismal metabolic process	53	-0.376749	2.21464e-06	0.00048787	-0.681533	-0.367569
Progression_x-y_NoProgression	GOBP	RNA splicing, via transesterification reactions with bulged adenosine as nucleophile	182	0.204875	2.28954e-06	0.000480909	0.349815	0.411027
Progression_x-y_NoProgression	GOBP	nuclear mRNA splicing, via spliceosome	182	0.204875	2.28954e-06	0.00049236	0.349815	0.411027
Progression_x-y_NoProgression	GOBP	multicellular organismal macromolecule metabolic process	52	-0.378779	2.43486e-06	0.000499811	-0.695732	-0.37099
Progression_x-y_NoProgression	GOBP	oxoacid metabolic process	459	0.131005	2.5571e-06	0.000513238	0.267313	0.349998
Progression_x-y_NoProgression	GOBP	carboxylic acid metabolic process	459	0.131005	2.5571e-06	0.000502081	0.267313	0.349998
Progression_x-y_NoProgression	GOBP	RNA splicing, via transesterification reactions	188	0.200402	2.6476e-06	0.00050879	0.347418	0.411027
Progression_x-y_NoProgression	GOBP	cellular macromolecular complex assembly	352	0.147722	2.85078e-06	0.000536422	0.313372	0.356771
Progression_x-y_NoProgression	GOBP	ribonucleotide biosynthetic process	61	0.347114	2.93364e-06	0.000540748	0.517065	0.489338
Progression_x-y_NoProgression	GOBP	cellular nitrogen compound biosynthetic process	224	0.181823	3.49761e-06	0.000631808	0.349313	0.366011
Progression_x-y_NoProgression	GOBP	cell junction assembly	102	-0.265504	4.0055e-06	0.000709366	-0.179617	-0.0595279
Progression_x-y_NoProgression	GOBP	purine ribonucleotide biosynthetic process	50	0.37571	4.5361e-06	0.000787885	0.531272	0.492476
Progression_x-y_NoProgression	GOBP	macromolecule biosynthetic process	1134	0.0855809	4.61593e-06	0.000786624	0.21908	0.28423
Progression_x-y_NoProgression	GOBP	organic acid metabolic process	463	0.126946	4.73389e-06	0.000791787	0.264145	0.348256
Progression_x-y_NoProgression	GOBP	cell-cell adhesion	141	-0.223486	5.34174e-06	0.00087721	-0.177058	0.0195389
Progression_x-y_NoProgression	GOBP	extracellular structure organization	219	-0.17976	5.71406e-06	0.000921596	-0.185339	0.0181541
Progression_x-y_NoProgression	GOBP	extracellular matrix organization	219	-0.17976	5.71406e-06	0.000905427	-0.185339	0.0181541
Progression_x-y_NoProgression	GOBP	cofactor metabolic process	196	0.189699	5.71645e-06	0.000890189	0.330625	0.393294
Progression_x-y_NoProgression	GOBP	RNA splicing	268	0.161738	6.80752e-06	0.00104213	0.316982	0.376962
Progression_x-y_NoProgression	GOBP	complement activation, classical pathway	40	0.410001	7.51581e-06	0.00113138	0.752402	0.780681
Progression_x-y_NoProgression	GOBP	collagen metabolic process	49	-0.36937	8.08955e-06	0.00119778	-0.688675	-0.37441
Progression_x-y_NoProgression	KEGG	Oxidative phosphorylation	78	0.292755	8.44144e-06	0.000568953	0.485633	0.511862
Progression_x-y_NoProgression	KEGG	Carbon metabolism	94	0.266674	8.64341e-06	0.000485472	0.419171	0.479665
Progression_x-y_NoProgression	GOBP	coenzyme metabolic process	144	0.215785	9.01076e-06	0.00131266	0.358476	0.408056
Progression_x-y_NoProgression	GOBP	cell junction organization	118	-0.236947	9.81746e-06	0.00140748	-0.176374	-0.020787
Progression_x-y_NoProgression	GOBP	nucleobase-containing small molecule metabolic process	226	0.169909	1.33745e-05	0.00188748	0.341464	0.356772
Progression_x-y_NoProgression	GOBP	nucleobase-containing compound biosynthetic process	115	0.234469	1.56136e-05	0.00216957	0.42382	0.409517
Progression_x-y_NoProgression	GOBP	mRNA processing	326	0.140088	1.86579e-05	0.00255331	0.304752	0.349409
Progression_x-y_NoProgression	GOBP	nucleotide biosynthetic process	98	0.248598	2.30415e-05	0.00310613	0.431886	0.422656
Progression_x-y_NoProgression	GOBP	cellular protein metabolic process	1602	0.0684961	2.82763e-05	0.00375575	0.218334	0.274478
Progression_x-y_NoProgression	GOBP	humoral immune response	76	0.275029	3.61838e-05	0.0047364	0.554703	0.519787
Progression_x-y_NoProgression	GOBP	protein complex subunit organization	613	0.10057	3.70928e-05	0.00478603	0.252066	0.312404
Progression_x-y_NoProgression	GOBP	protein metabolic process	1805	0.0647233	3.74488e-05	0.00476392	0.219031	0.265455
Progression_x-y_NoProgression	GOBP	purine nucleoside triphosphate biosynthetic process	27	0.457427	3.97666e-05	0.0049885	0.594819	0.667909
Progression_x-y_NoProgression	GOBP	Wnt receptor signaling pathway	79	-0.268353	3.98683e-05	0.00493274	-0.100822	0.00322723
Progression_x-y_NoProgression	GOBP	multicellular organismal catabolic process	45	-0.354019	4.12848e-05	0.00503898	-0.634544	-0.23145
Progression_x-y_NoProgression	GOBP	purine ribonucleoside triphosphate biosynthetic process	26	0.464969	4.15318e-05	0.00500154	0.602851	0.675254
Progression_x-y_NoProgression	KEGG	Lysosome	96	0.242863	4.24601e-05	0.00204415	0.43499	0.457528
Progression_x-y_NoProgression	GOBP	electron transport chain	77	0.270525	4.32663e-05	0.00507508	0.480421	0.488331
Progression_x-y_NoProgression	GOBP	respiratory electron transport chain	77	0.270525	4.32663e-05	0.00514186	0.480421	0.488331
Progression_x-y_NoProgression	GOBP	nucleoside triphosphate metabolic process	62	0.297122	5.47315e-05	0.00633763	0.454658	0.443594
Progression_x-y_NoProgression	GOBP	energy derivation by oxidation of organic compounds	86	0.25217	5.67543e-05	0.00648866	0.471031	0.385746
Progression_x-y_NoProgression	GOBP	anatomical structure development	931	-0.0813372	6.05008e-05	0.00683054	0.00755442	0.159027
Progression_x-y_NoProgression	GOBP	nucleoside triphosphate biosynthetic process	39	0.368199	7.1389e-05	0.00796031	0.521229	0.488331
Progression_x-y_NoProgression	GOBP	purine nucleotide biosynthetic process	56	0.306995	7.39104e-05	0.00814096	0.46142	0.443594
Progression_x-y_NoProgression	GOBP	response to zinc ion	21	-0.499831	7.45673e-05	0.00811436	-0.566747	-0.517737
Progression_x-y_NoProgression	GOBP	phagosome maturation	23	0.477522	7.49554e-05	0.0080595	0.6309	0.6127
Progression_x-y_NoProgression	GOBP	ribonucleoside triphosphate biosynthetic process	31	0.410781	7.73008e-05	0.00821389	0.559689	0.612452
Progression_x-y_NoProgression	GOBP	mRNA metabolic process	475	0.108278	7.81391e-05	0.00820642	0.268902	0.312404
Progression_x-y_NoProgression	GOBP	purine-containing compound biosynthetic process	72	0.269507	8.12096e-05	0.00843086	0.437649	0.413131
Progression_x-y_NoProgression	GOBP	extracellular matrix disassembly	74	-0.265796	8.16173e-05	0.0083769	-0.449924	-0.142655
Progression_x-y_NoProgression	GOBP	cytoskeleton organization	448	-0.110965	8.17533e-05	0.00829659	0.00679809	0.134903
Progression_x-y_NoProgression	GOBP	hexose metabolic process	145	0.190221	8.60227e-05	0.00863286	0.336505	0.366122
Progression_x-y_NoProgression	GOBP	elastic fiber assembly	7	-0.851246	9.66978e-05	0.00959752	-1.47418	-1.51356
Progression_x-y_NoProgression	GOBP	carboxylic acid catabolic process	109	0.216717	0.000100705	0.0097803	0.352554	0.446179
Progression_x-y_NoProgression	GOBP	organic acid catabolic process	109	0.216717	0.000100705	0.00988661	0.352554	0.446179
Progression_x-y_NoProgression	GOBP	sensory perception of light stimulus	46	-0.330966	0.00010651	0.010234	-0.447597	-0.197572
Progression_x-y_NoProgression	GOBP	visual perception	46	-0.330966	0.00010651	0.0101263	-0.447597	-0.197572
Progression_x-y_NoProgression	GOBP	ATP biosynthetic process	20	0.498997	0.000113582	0.0106862	0.627791	0.693228
Progression_x-y_NoProgression	GOBP	muscle contraction	78	-0.25284	0.000119848	0.0111594	-0.180559	-0.0162544
Progression_x-y_NoProgression	GOBP	intermediate filament-based process	30	-0.405698	0.000122785	0.0112019	-0.481259	-0.38887
Progression_x-y_NoProgression	GOBP	intermediate filament cytoskeleton organization	30	-0.405698	0.000122785	0.0113162	-0.481259	-0.38887
Progression_x-y_NoProgression	GOBP	purine ribonucleoside triphosphate metabolic process	39	0.355785	0.000124191	0.011217	0.467238	0.488331
Progression_x-y_NoProgression	KEGG	Citrate cycle (TCA cycle)	25	0.442408	0.000131069	0.00552127	0.580101	0.558716
Progression_x-y_NoProgression	GOBP	collagen catabolic process	42	-0.340623	0.00013782	0.0123246	-0.661588	-0.288163
Progression_x-y_NoProgression	GOBP	cell-substrate junction assembly	40	-0.34889	0.000138403	0.0122554	-0.16891	-0.231289
Progression_x-y_NoProgression	GOBP	ribonucleotide metabolic process	79	0.248407	0.00014302	0.0125414	0.401655	0.428567
Progression_x-y_NoProgression	KEGG	Ribosome	116	0.205437	0.000144044	0.00539366	0.427954	0.342189
Progression_x-y_NoProgression	GOBP	purine nucleoside triphosphate metabolic process	48	0.316495	0.000153705	0.0133487	0.44616	0.443594
Progression_x-y_NoProgression	GOBP	ribonucleoside triphosphate metabolic process	44	0.330069	0.000156612	0.0134716	0.452239	0.479956
Progression_x-y_NoProgression	GOBP	small molecule catabolic process	180	0.164235	0.000164409	0.0140089	0.294735	0.392828
Progression_x-y_NoProgression	GOBP	transport	1651	0.0603677	0.000191748	0.0161857	0.219111	0.262023
Progression_x-y_NoProgression	KEGG	PI3K-Akt signaling pathway	154	-0.174704	0.000203613	0.00686176	-0.112624	0.0705891
Progression_x-y_NoProgression	GOBP	response to type I interferon	44	-0.32424	0.00020435	0.0170897	-0.190508	-0.0889091
Progression_x-y_NoProgression	KEGG	Focal adhesion	139	-0.17437	0.000421946	0.0129269	-0.130009	0.0915489
Progression_x-y_NoProgression	KEGG	Human papillomavirus infection	185	-0.149223	0.000520898	0.0146286	-0.075757	0.105316

## Sheet: Proteomics1DenrichSex
Column	Type	Name	Size	Score	P value	Benj. Hoch. FDR	Mean	Median
#!{Type}C	C	C	N	N	N	N	N	N
Female_x-y_Male	GOBP	nucleic acid metabolic process	1667	-0.149626	1.77e-20	1.6e-16	-0.051518	-0.0527434
Female_x-y_Male	GOBP	RNA metabolic process	1413	-0.143258	6.18e-17	2.79e-13	-0.0515653	-0.0513563
Female_x-y_Male	GOBP	nucleobase-containing compound metabolic process	1884	-0.122703	2.26e-15	6.79e-12	-0.0353111	-0.0367894
Female_x-y_Male	GOBP	cellular ketone metabolic process	473	0.188297	7.1e-12	1.6e-08	0.182723	0.186057
Female_x-y_Male	GOBP	small molecule metabolic process	1336	0.118556	1.26e-11	2.27e-08	0.105433	0.111864
Female_x-y_Male	GOBP	organic acid metabolic process	463	0.186233	1.9e-11	2.86e-08	0.181068	0.187526
Female_x-y_Male	GOBP	macromolecule metabolic process	3155	-0.0920089	1.95e-11	2.52e-08	-0.00763388	-0.00335455
Female_x-y_Male	GOBP	carboxylic acid metabolic process	459	0.185619	2.66e-11	2.67e-08	0.181106	0.186057
Female_x-y_Male	GOBP	oxoacid metabolic process	459	0.185619	2.66e-11	3e-08	0.181106	0.186057
Female_x-y_Male	KEGG	Metabolic pathways	826	0.139826	5.8e-11	1.96e-08	0.131257	0.137617
Female_x-y_Male	GOBP	oxidation-reduction process	293	0.218623	2.18e-10	1.97e-07	0.193715	0.185368
Female_x-y_Male	GOBP	macromolecule biosynthetic process	1134	-0.11747	3.2e-10	2.63e-07	-0.0503588	-0.0321715
Female_x-y_Male	GOBP	positive regulation of T cell activation	89	0.382122	5.48e-10	4.12e-07	0.45973	0.370224
Female_x-y_Male	GOBP	RNA processing	556	-0.15798	5.73e-10	3.98e-07	-0.0530469	-0.0656593
Female_x-y_Male	GOBP	interferon-gamma-mediated signaling pathway	60	0.453673	1.35e-09	8.74e-07	0.574272	0.415413
Female_x-y_Male	GOBP	protein activation cascade	62	-0.443869	1.67e-09	1.01e-06	-0.337638	-0.318185
Female_x-y_Male	GOBP	regulation of gene expression	1467	-0.101509	1.87e-09	1.05e-06	-0.0311421	-0.0376887
Female_x-y_Male	GOBP	monocarboxylic acid metabolic process	203	0.243185	3.3e-09	1.76e-06	0.230689	0.230276
Female_x-y_Male	GOBP	transcription, DNA-dependent	705	-0.131598	9.04e-09	4.54e-06	-0.0691796	-0.0547352
Female_x-y_Male	GOBP	cellular macromolecule biosynthetic process	1096	-0.108134	1.14e-08	5.41e-06	-0.0456341	-0.0295658
Female_x-y_Male	GOBP	RNA biosynthetic process	889	-0.117662	1.28e-08	5.78e-06	-0.0545644	-0.0368199
Female_x-y_Male	GOBP	cellular macromolecule metabolic process	2929	-0.0781924	1.65e-08	7.09e-06	-0.0018039	-0.00115538
Female_x-y_Male	GOBP	antigen processing and presentation	175	0.249421	1.65e-08	6.79e-06	0.304736	0.205964
Female_x-y_Male	GOBP	antigen processing and presentation of peptide antigen	157	0.261184	2.07e-08	8.14e-06	0.324157	0.21801
Female_x-y_Male	GOBP	antigen processing and presentation of exogenous antigen	149	0.267456	2.2e-08	8.28e-06	0.329924	0.210011
Female_x-y_Male	GOBP	antigen processing and presentation of exogenous peptide antigen	147	0.268961	2.27e-08	8.21e-06	0.332912	0.212944
Female_x-y_Male	GOBP	regulation of T cell activation	114	0.301822	3.08e-08	1.07e-05	0.360707	0.272952
Female_x-y_Male	GOBP	antigen processing and presentation of exogenous peptide antigen via MHC class I	79	0.356774	4.71e-08	1.58e-05	0.364857	0.275397
Female_x-y_Male	GOBP	regulation of RNA metabolic process	1162	-0.100905	4.88e-08	1.57e-05	-0.0356514	-0.0352178
Female_x-y_Male	GOBP	lymphocyte costimulation	38	0.512203	4.92e-08	1.53e-05	0.646224	0.497025
Female_x-y_Male	GOBP	T cell costimulation	38	0.512203	4.92e-08	1.48e-05	0.646224	0.497025
Female_x-y_Male	GOBP	complement activation	49	-0.450968	5.07e-08	1.48e-05	-0.353844	-0.406044
Female_x-y_Male	GOBP	cellular nitrogen compound metabolic process	2141	-0.0807131	5.89e-08	1.66e-05	-0.0126107	-0.0147176
Female_x-y_Male	GOBP	positive regulation of lymphocyte activation	111	0.298949	6.21e-08	1.7e-05	0.376293	0.265963
Female_x-y_Male	GOBP	nitrogen compound metabolic process	2231	-0.0794995	6.55e-08	1.74e-05	-0.0115837	-0.01331
Female_x-y_Male	GOBP	rRNA metabolic process	125	-0.278809	8.71e-08	2.25e-05	-0.154492	-0.181898
Female_x-y_Male	GOBP	complement activation, classical pathway	40	-0.488446	9.53e-08	2.39e-05	-0.364534	-0.413293
Female_x-y_Male	GOBP	regulation of macromolecule biosynthetic process	1275	-0.0950294	9.75e-08	2.38e-05	-0.0315098	-0.0340371
Female_x-y_Male	GOBP	ncRNA processing	206	-0.216135	1.19e-07	2.82e-05	-0.0976853	-0.122602
Female_x-y_Male	GOBP	regulation of cellular macromolecule biosynthetic process	1252	-0.0948458	1.27e-07	2.94e-05	-0.0305208	-0.0332291
Female_x-y_Male	GOBP	response to interferon-gamma	78	0.347165	1.28e-07	2.89e-05	0.451659	0.368435
Female_x-y_Male	GOBP	antigen processing and presentation of exogenous peptide antigen via MHC class I, TAP-dependent	76	0.350141	1.45e-07	3.2e-05	0.363058	0.265956
Female_x-y_Male	GOBP	rRNA processing	123	-0.275898	1.49e-07	3.2e-05	-0.152275	-0.181898
Female_x-y_Male	GOBP	respiratory electron transport chain	77	0.345814	1.72e-07	3.53e-05	0.281315	0.288074
Female_x-y_Male	GOBP	electron transport chain	77	0.345814	1.72e-07	3.61e-05	0.281315	0.288074
Female_x-y_Male	GOBP	antigen processing and presentation of peptide antigen via MHC class I	98	0.304054	2.25e-07	4.51e-05	0.317686	0.238091
Female_x-y_Male	GOBP	generation of precursor metabolites and energy	189	0.219287	2.57e-07	5.05e-05	0.185529	0.184407
Female_x-y_Male	GOBP	regulation of transcription, DNA-dependent	1073	-0.0983677	2.63e-07	5.06e-05	-0.036269	-0.0324211
Female_x-y_Male	GOBP	antigen processing and presentation of endogenous antigen	10	0.936902	2.93e-07	5.52e-05	1.26932	1.26896
Female_x-y_Male	GOBP	humoral immune response	76	-0.337415	4.03e-07	7.43e-05	-0.197195	-0.289789
Female_x-y_Male	GOBP	cellular response to interferon-gamma	73	0.342331	4.66e-07	8.41e-05	0.455508	0.36254
Female_x-y_Male	GOBP	antigen processing and presentation of exogenous peptide antigen via MHC class I, TAP-independent	14	0.773651	5.48e-07	9.71e-05	0.972093	0.824315
Female_x-y_Male	GOBP	regulation of nucleobase-containing compound metabolic process	1417	-0.0842137	8.63e-07	0.000149814	-0.0241185	-0.0262475
Female_x-y_Male	GOBP	positive regulation of cell activation	120	0.260393	9.64e-07	0.000164214	0.335137	0.22844
Female_x-y_Male	KEGG	Type I diabetes mellitus	17	0.678006	1.33e-06	0.000223365	1.05388	1.1241
Female_x-y_Male	KEGG	Non-alcoholic fatty liver disease (NAFLD)	86	0.300466	1.61e-06	0.000180956	0.246099	0.232653
Female_x-y_Male	KEGG	Graft-versus-host disease	16	0.691223	1.72e-06	0.000116239	1.10204	1.13842
Female_x-y_Male	KEGG	Autoimmune thyroid disease	16	0.691223	1.72e-06	9.69e-05	1.10204	1.13842
Female_x-y_Male	KEGG	Allograft rejection	16	0.691223	1.72e-06	0.000145299	1.10204	1.13842
Female_x-y_Male	GOBP	regulation of cell activation	178	0.208315	2e-06	0.000334166	0.255618	0.219819
Female_x-y_Male	GOBP	positive regulation of leukocyte activation	117	0.253569	2.46e-06	0.000403721	0.333757	0.224255
Female_x-y_Male	KEGG	Antigen processing and presentation	44	0.406367	3.25e-06	0.000156587	0.606257	0.36011
Female_x-y_Male	GOBP	regulation of biosynthetic process	1356	-0.0808236	3.42e-06	0.000550895	-0.0226042	-0.025121
Female_x-y_Male	KEGG	Oxidative phosphorylation	78	0.304084	3.73e-06	0.00015703	0.239199	0.27566
Female_x-y_Male	GOBP	dicarboxylic acid metabolic process	34	0.459066	3.74e-06	0.000593386	0.376617	0.414297
Female_x-y_Male	KEGG	Complement and coagulation cascades	59	-0.346351	4.46e-06	0.000167036	-0.216564	-0.292936
Female_x-y_Male	GOBP	regulation of cellular biosynthetic process	1339	-0.0802366	4.47e-06	0.00069677	-0.0221884	-0.0251837
Female_x-y_Male	GOBP	organic acid catabolic process	109	0.254919	4.78e-06	0.00073113	0.249002	0.229494
Female_x-y_Male	GOBP	carboxylic acid catabolic process	109	0.254919	4.78e-06	0.000718944	0.249002	0.229494
Female_x-y_Male	GOBP	ncRNA metabolic process	285	-0.158827	5.34e-06	0.000790482	-0.058685	-0.0654721
Female_x-y_Male	GOBP	regulation of lymphocyte activation	147	0.218672	5.5e-06	0.000801495	0.276451	0.215383
Female_x-y_Male	KEGG	Huntington disease	113	0.248166	5.82e-06	0.00019605	0.209266	0.195101
Female_x-y_Male	GOBP	regulation of leukocyte activation	166	0.205374	5.91e-06	0.000846944	0.253356	0.219819
Female_x-y_Male	GOBP	antigen processing and presentation of endogenous peptide antigen	8	0.923617	6.13e-06	0.000864698	1.14285	1.19324
Female_x-y_Male	GOBP	regulation of macromolecule metabolic process	1949	-0.0691863	6.25e-06	0.000867978	-0.00979625	-0.0133843
Female_x-y_Male	GOBP	small molecule catabolic process	180	0.195579	7.21e-06	0.000986743	0.184222	0.174903
Female_x-y_Male	GOBP	icosanoid metabolic process	43	0.395576	7.49e-06	0.0010103	0.367355	0.403022
Female_x-y_Male	KEGG	Parkinson disease	88	0.276957	7.74e-06	0.000237258	0.226355	0.259765
Female_x-y_Male	GOBP	fatty acid metabolic process	139	0.218865	9.61e-06	0.00127685	0.217036	0.230276
Female_x-y_Male	KEGG	Ribosome biogenesis in eukaryotes	64	-0.316572	1.26e-05	0.000354226	-0.196368	-0.224934
Female_x-y_Male	GOBP	antigen processing and presentation of endogenous peptide antigen via MHC class I	7	0.953142	1.27e-05	0.00166083	1.23407	1.22
Female_x-y_Male	KEGG	Alzheimer disease	106	0.244592	1.5e-05	0.000387984	0.174335	0.234512
Female_x-y_Male	GOBP	leukocyte mediated immunity	34	0.425806	1.79e-05	0.00230573	0.497226	0.376025
Female_x-y_Male	KEGG	Epstein-Barr virus infection	129	0.219232	1.92e-05	0.000462776	0.224116	0.19277
Female_x-y_Male	GOBP	maturation of SSU-rRNA from tricistronic rRNA transcript (SSU-rRNA, 5.8S rRNA, LSU-rRNA)	25	-0.49288	2.04e-05	0.00259176	-0.313759	-0.429677
Female_x-y_Male	GOBP	chromosome organization	419	-0.12303	2.31e-05	0.00289473	-0.0584079	-0.0539494
Female_x-y_Male	GOBP	icosanoid biosynthetic process	24	0.498433	2.42e-05	0.00299601	0.490895	0.432892
Female_x-y_Male	GOBP	DNA metabolic process	406	-0.123793	2.71e-05	0.00330831	-0.0546225	-0.0546706
Female_x-y_Male	GOBP	cellular amino acid metabolic process	246	0.156396	2.98e-05	0.00358547	0.14779	0.186791
Female_x-y_Male	GOBP	cellular lipid metabolic process	407	0.122668	3.14e-05	0.00372957	0.127971	0.140579
Female_x-y_Male	GOBP	immunoglobulin mediated immune response	9	0.800423	3.24e-05	0.00379505	1.17048	1.1241
Female_x-y_Male	GOBP	antigen receptor-mediated signaling pathway	72	0.283384	3.42e-05	0.00395693	0.378853	0.200808
Female_x-y_Male	GOBP	regulation of transcription from RNA polymerase II promoter	567	-0.104644	3.44e-05	0.00393266	-0.0527267	-0.0364013
Female_x-y_Male	GOBP	heterocycle metabolic process	292	0.142027	3.83e-05	0.00432936	0.121509	0.173104
Female_x-y_Male	GOBP	immune response-regulating signaling pathway	222	0.161385	4.13e-05	0.00460916	0.18318	0.134645
Female_x-y_Male	KEGG	Intestinal immune network for IgA production	12	0.677376	4.89e-05	0.00109973	1.08666	1.15551
Female_x-y_Male	GOBP	regulation of calcium ion transport into cytosol	33	0.407009	5.34e-05	0.00588443	0.32267	0.401714
Female_x-y_Male	GOBP	water-soluble vitamin metabolic process	60	0.302376	5.35e-05	0.00582694	0.283795	0.319114
Female_x-y_Male	GOBP	cofactor metabolic process	196	0.168715	5.46e-05	0.00587608	0.15068	0.177537
Female_x-y_Male	GOBP	regulation of primary metabolic process	2007	-0.0611835	5.53e-05	0.00588015	-0.00535108	-0.00998402
Female_x-y_Male	GOBP	catabolic process	949	0.0807474	5.96e-05	0.00626173	0.0845746	0.0856624
Female_x-y_Male	GOBP	immune response-activating signal transduction	220	0.158252	6.26e-05	0.00650073	0.181337	0.134645
Female_x-y_Male	GOBP	regulation of nitrogen compound metabolic process	1475	-0.0674042	6.39e-05	0.00655448	-0.0140013	-0.016994
Female_x-y_Male	KEGG	Fc gamma R-mediated phagocytosis	72	0.271007	7.41e-05	0.00156065	0.272885	0.257397
Female_x-y_Male	KEGG	Tuberculosis	101	0.228919	7.61e-05	0.00150797	0.305733	0.160669
Female_x-y_Male	GOBP	regulation of metabolic process	2385	-0.0569703	8.12e-05	0.00824128	0.000774046	-0.00241613
Female_x-y_Male	KEGG	Thermogenesis	131	0.198901	9.35e-05	0.00175133	0.165445	0.184407
Female_x-y_Male	KEGG	beta-Alanine metabolism	20	0.501685	0.0001043	0.00184995	0.489485	0.654683
Female_x-y_Male	GOBP	cellular amine metabolic process	277	0.137151	0.000105923	0.0106299	0.126433	0.173924
Female_x-y_Male	GOBP	adaptive immune response based on somatic recombination of immune receptors built from immunoglobulin superfamily domains	30	0.407381	0.000115057	0.0114197	0.500123	0.315814
Female_x-y_Male	GOBP	lipid metabolic process	501	0.103035	0.000116777	0.0114645	0.115626	0.114779
Female_x-y_Male	GOBP	protein sumoylation	62	-0.283216	0.000120248	0.0116782	-0.172021	-0.125312
Female_x-y_Male	KEGG	Rheumatoid arthritis	31	0.399436	0.000121315	0.00204415	0.528878	0.319814
Female_x-y_Male	GOBP	cell cycle phase	135	-0.192617	0.000123251	0.0118426	-0.148703	-0.0806289
Female_x-y_Male	GOBP	maturation of SSU-rRNA	33	-0.385578	0.000129508	0.0123128	-0.223541	-0.404766
Female_x-y_Male	GOBP	leukotriene metabolic process	16	0.551924	0.000133817	0.0124602	0.452957	0.490817
Female_x-y_Male	GOBP	cellular alkene metabolic process	16	0.551924	0.000133817	0.0125899	0.452957	0.490817
Female_x-y_Male	GOBP	positive regulation of T cell proliferation	33	0.382011	0.000149451	0.0137739	0.432998	0.397207
Female_x-y_Male	GOBP	T cell receptor signaling pathway	59	0.284795	0.000161211	0.0147076	0.399108	0.206851
Female_x-y_Male	GOBP	regulation of gamma-delta T cell activation	7	0.814276	0.00019193	0.0173352	0.724685	0.772839
Female_x-y_Male	GOBP	regulation of gamma-delta T cell differentiation	7	0.814276	0.00019193	0.0171635	0.724685	0.772839
Female_x-y_Male	GOBP	cellular response to type I interferon	43	0.327475	0.000208881	0.0184962	0.368514	0.321978
Female_x-y_Male	GOBP	type I interferon-mediated signaling pathway	43	0.327475	0.000208881	0.0183166	0.368514	0.321978
Female_x-y_Male	GOBP	response to type I interferon	44	0.323065	0.000215495	0.0187149	0.362387	0.277323
Female_x-y_Male	GOBP	regulation of mononuclear cell proliferation	67	0.261877	0.00021973	0.018901	0.338691	0.334193
Female_x-y_Male	GOBP	regulation of lymphocyte proliferation	67	0.261877	0.00021973	0.0187227	0.338691	0.334193
Female_x-y_Male	GOBP	unsaturated fatty acid metabolic process	54	0.291224	0.000222066	0.0187449	0.294969	0.329543
Female_x-y_Male	GOBP	small molecule biosynthetic process	246	0.138225	0.000224158	0.0187463	0.151486	0.163481
Female_x-y_Male	GOBP	cellular modified amino acid metabolic process	97	0.217386	0.000230496	0.0190995	0.185762	0.226359
Female_x-y_Male	GOBP	regulation of nitric oxide biosynthetic process	25	0.426011	0.000230779	0.018949	0.402822	0.471498
Female_x-y_Male	KEGG	Neuroactive ligand-receptor interaction	21	-0.452139	0.000339337	0.00544555	-0.353125	-0.43676
Female_x-y_Male	KEGG	Natural killer cell mediated cytotoxicity	63	0.258026	0.000413246	0.00633018	0.286418	0.227362
Female_x-y_Male	KEGG	Leishmaniasis	44	0.304243	0.000492961	0.00722296	0.441692	0.248137
Female_x-y_Male	KEGG	Inflammatory bowel disease (IBD)	18	0.471	0.00054711	0.00768233	0.656394	0.328079
Female_x-y_Male	KEGG	Arginine and proline metabolism	32	0.352354	0.000572268	0.00771418	0.297527	0.37822
Female_x-y_Male	KEGG	Tryptophan metabolism	24	0.405057	0.000601241	0.00779301	0.415642	0.486625
Female_x-y_Male	KEGG	Viral myocarditis	42	0.306278	0.000608745	0.00759804	0.43724	0.342289
Female_x-y_Male	KEGG	Lysosome	96	0.197245	0.000884984	0.0106514	0.188133	0.16785
Female_x-y_Male	KEGG	Carbon metabolism	94	0.196554	0.00104225	0.0121117	0.162495	0.17595
Female_x-y_Male	KEGG	Chemokine signaling pathway	85	0.205865	0.00108419	0.0121791	0.208562	0.143365

## Sheet: ProteomicsBreslowRegression
		Best-fit values				Std. Error		95% Confidence Intervals	Goodness of Fit		Is slope significantly non-zero?					Data
Protein accesions	Protein group	Slope	Y-intercept	X-intercept	1/slope	Slope	Y-intercept	Slope	R squared	Sy.x	F	DFn, DFd	P value	Deviation from zero?	Equation	Number of X values	Maximum number of Y replicates	Total number of values	Number of missing values
A0A024RBG1;Q9NZJ9-2	A0A024RBG1	-0.008978	-0.07077	-7.883	-111.4	0.008045	0.1679	-0.02718 to 0.009222	0.1215	0.4643	1.245	1, 9	0.2934	Not Significant	Y = -0.008978*X - 0.07077	11	1	11	0
A0A0A0MRZ8;P04433	A0A0A0MRZ8	0.01016	3.887	-382.5	98.4	0.01786	0.3727	-0.03023 to 0.05056	0.03474	1.031	0.3239	1, 9	0.5832	Not Significant	Y = 0.01016*X + 3.887	11	1	11	0
A0A0A0MS15	A0A0A0MS15	-0.004643	-0.7764	-167.2	-215.4	0.02077	0.4336	-0.05163 to 0.04235	0.005521	1.199	0.04996	1, 9	0.8281	Not Significant	Y = -0.004643*X - 0.7764	11	1	11	0
A0A0B4J1V0	A0A0B4J1V0	0.008971	2.258	-251.7	111.5	0.02534	0.529	-0.04836 to 0.06630	0.01373	1.463	0.1253	1, 9	0.7315	Not Significant	Y = 0.008971*X + 2.258	11	1	11	0
A0A0B4J1V6	A0A0B4J1V6	0.06264	-0.5017	8.009	15.96	0.01814	0.4179	0.01976 to 0.1055	0.6302	1.016	11.93	1, 7	0.0106	Significant	Y = 0.06264*X - 0.5017	11	1	9	2
A0A0B4J1X5	A0A0B4J1X5	0.0007589	0.08671	-114.2	1318	0.02458	0.513	-0.05484 to 0.05636	0.0001059	1.418	0.0009536	1, 9	0.976	Not Significant	Y = 0.0007589*X + 0.08671	11	1	11	0
A0A0B4J1Y8	A0A0B4J1Y8	0.02724	-1.077	39.54	36.71	0.02335	0.5111	-0.02659 to 0.08108	0.1454	1.319	1.362	1, 8	0.2769	Not Significant	Y = 0.02724*X - 1.077	11	1	10	1
A0A0B4J2D5;P0DPI2	A0A0B4J2D5	0.007975	1.499	-187.9	125.4	0.01006	0.2099	-0.01477 to 0.03072	0.06531	0.5804	0.6289	1, 9	0.4482	Not Significant	Y = 0.007975*X + 1.499	11	1	11	0
A0A0B4J2H0	A0A0B4J2H0	-0.04006	2.18	54.42	-24.96	0.03356	0.7343	-0.1174 to 0.03733	0.1512	1.909	1.425	1, 8	0.2668	Not Significant	Y = -0.04006*X + 2.180	11	1	10	1
A0A0C4DH25	A0A0C4DH25	-3.159e-05	1.865	59049	-31657	0.02658	0.5549	-0.06017 to 0.06011	1.569e-07	1.534	1.412e-06	1, 9	0.9991	Not Significant	Y = -3.159e-005*X + 1.865	11	1	11	0
A0A0C4DH29	A0A0C4DH29	0.0139	1.249	-89.88	71.96	0.01781	0.3718	-0.02639 to 0.05419	0.06336	1.028	0.6088	1, 9	0.4553	Not Significant	Y = 0.01390*X + 1.249	11	1	11	0
A0A0C4DH42;P01767;P01772;P0DP02	A0A0C4DH42	-0.00242	0.4701	194.3	-413.2	0.02621	0.5471	-0.06171 to 0.05687	0.0009462	1.513	0.008524	1, 9	0.9285	Not Significant	Y = -0.002420*X + 0.4701	11	1	11	0
A0A0C4DH43	A0A0C4DH43	0.002132	0.1416	-66.42	469	0.02338	0.5716	-0.05508 to 0.05935	0.001384	1.264	0.008314	1, 6	0.9303	Not Significant	Y = 0.002132*X + 0.1416	11	1	8	3
A0A0C4DH68	A0A0C4DH68	0.01734	0.5522	-31.85	57.67	0.02344	0.4894	-0.03570 to 0.07037	0.05729	1.353	0.5469	1, 9	0.4784	Not Significant	Y = 0.01734*X + 0.5522	11	1	11	0
A0A0G2JMD5	A0A0G2JMD5	0.008476	1.237	-146	118	0.007627	0.1864	-0.01019 to 0.02714	0.1707	0.4159	1.235	1, 6	0.309	Not Significant	Y = 0.008476*X + 1.237	11	1	8	3
A0A1B0GTU1	A0A1B0GTU1	0.01407	-1.689	120	71.07	0.007135	0.1562	-0.002383 to 0.03052	0.3271	0.4046	3.889	1, 8	0.0841	Not Significant	Y = 0.01407*X - 1.689	11	1	10	1
A0AV96;A0AV96-2	A0AV96	0.005832	-0.3598	61.7	171.5	0.01582	0.3303	-0.02996 to 0.04162	0.01487	0.913	0.1359	1, 9	0.7209	Not Significant	Y = 0.005832*X - 0.3598	11	1	11	0
A0AVT1	A0AVT1	0.005413	0.5077	-93.78	184.7	0.007649	0.1597	-0.01189 to 0.02272	0.05272	0.4414	0.5009	1, 9	0.497	Not Significant	Y = 0.005413*X + 0.5077	11	1	11	0
A0FGR8-2	A0FGR8	0.02088	1.603	-76.74	47.88	0.0111	0.2318	-0.004236 to 0.04600	0.2821	0.6408	3.537	1, 9	0.0927	Not Significant	Y = 0.02088*X + 1.603	11	1	11	0
A0JNW5	A0JNW5	-0.003734	-1.627	-435.8	-267.8	0.005981	0.1359	-0.01788 to 0.01041	0.05274	0.3402	0.3898	1, 7	0.5522	Not Significant	Y = -0.003734*X - 1.627	11	1	9	2
A0M8Q6	A0M8Q6	-0.02198	-0.6654	-30.27	-45.49	0.0332	0.693	-0.09708 to 0.05311	0.04646	1.916	0.4385	1, 9	0.5244	Not Significant	Y = -0.02198*X - 0.6654	11	1	11	0
A0MZ66;A0MZ66-3	A0MZ66	-0.002886	0.16	55.42	-346.5	0.008883	0.1854	-0.02298 to 0.01721	0.0116	0.5126	0.1056	1, 9	0.7527	Not Significant	Y = -0.002886*X + 0.1600	11	1	11	0
A1L0T0	A1L0T0	-0.0001747	1.442	8255	-5725	0.01453	0.3034	-0.03305 to 0.03270	1.605e-05	0.8387	0.0001445	1, 9	0.9907	Not Significant	Y = -0.0001747*X + 1.442	11	1	11	0
A1L188	A1L188	-0.01174	0.06698	5.705	-85.18	0.01637	0.3776	-0.05046 to 0.02698	0.06842	0.9111	0.5141	1, 7	0.4966	Not Significant	Y = -0.01174*X + 0.06698	11	1	9	2
A1X283	A1X283	-0.004843	-0.2784	-57.49	-206.5	0.007974	0.1664	-0.02288 to 0.01319	0.03938	0.4602	0.369	1, 9	0.5586	Not Significant	Y = -0.004843*X - 0.2784	11	1	11	0
A2RRP1	A2RRP1	-0.00346	-0.5069	-146.5	-289	0.00928	0.1937	-0.02445 to 0.01753	0.01522	0.5355	0.1391	1, 9	0.7179	Not Significant	Y = -0.003460*X - 0.5069	11	1	11	0
A3KMH1;A3KMH1-3	A3KMH1	0.005223	-0.5229	100.1	191.5	0.01424	0.2972	-0.02699 to 0.03743	0.01473	0.8217	0.1346	1, 9	0.7222	Not Significant	Y = 0.005223*X - 0.5229	11	1	11	0
A3KN83;A3KN83-2;A3KN83-3	A3KN83	0.009132	-0.9659	105.8	109.5	0.01089	0.2274	-0.01551 to 0.03377	0.07245	0.6286	0.7029	1, 9	0.4235	Not Significant	Y = 0.009132*X - 0.9659	11	1	11	0
A4D126;A4D126-2	A4D126	-0.1141	-1.001	-8.772	-8.762	0.03256	0.2497	-0.1938 to -0.03447	0.6719	0.382	12.29	1, 6	0.0127	Significant	Y = -0.1141*X - 1.001	10	1	8	2
A4D1E9;A4D1E9-2	A4D1E9	0.007314	-1.434	196.1	136.7	0.007546	0.1651	-0.01009 to 0.02472	0.1051	0.4292	0.9395	1, 8	0.3608	Not Significant	Y = 0.007314*X - 1.434	11	1	10	1
A4D1P6	A4D1P6	0.02002	1.098	-54.83	49.95	0.0271	0.5658	-0.04129 to 0.08133	0.05716	1.564	0.5456	1, 9	0.4789	Not Significant	Y = 0.02002*X + 1.098	11	1	11	0
A5A3E0	A5A3E0	0.01049	6.542	-623.9	95.37	0.01487	0.3105	-0.02316 to 0.04413	0.05233	0.8584	0.4969	1, 9	0.4987	Not Significant	Y = 0.01049*X + 6.542	11	1	11	0
A5D8V6	A5D8V6	-0.0007179	-0.3554	-495	-1393	0.00712	0.1486	-0.01682 to 0.01539	0.001128	0.4109	0.01017	1, 9	0.9219	Not Significant	Y = -0.0007179*X - 0.3554	11	1	11	0
A5PLL7;A5PLL7-2	A5PLL7	0.02332	-1.426	61.13	42.88	0.007886	0.1646	0.005482 to 0.04116	0.4928	0.4551	8.746	1, 9	0.016	Significant	Y = 0.02332*X - 1.426	11	1	11	0
A5PLN9;A5PLN9-2;A5PLN9-4;A5PLN9-5	A5PLN9	-0.0108	-0.04848	-4.491	-92.63	0.005648	0.1179	-0.02357 to 0.001981	0.2887	0.326	3.653	1, 9	0.0883	Not Significant	Y = -0.01080*X - 0.04848	11	1	11	0
A5YKK6;A5YKK6-2	A5YKK6	0.005157	-0.3844	74.54	193.9	0.008586	0.1792	-0.01427 to 0.02458	0.03854	0.4955	0.3608	1, 9	0.5629	Not Significant	Y = 0.005157*X - 0.3844	11	1	11	0
A6NC98	A6NC98	-0.02722	0.7476	27.46	-36.74	0.02286	0.4773	-0.07894 to 0.02450	0.1361	1.319	1.418	1, 9	0.2643	Not Significant	Y = -0.02722*X + 0.7476	11	1	11	0
A6NCE7;Q9GZQ8	A6NCE7	-0.008957	0.4579	51.11	-111.6	0.005464	0.114	-0.02132 to 0.003402	0.23	0.3153	2.688	1, 9	0.1355	Not Significant	Y = -0.008957*X + 0.4579	11	1	11	0
A6NDG6	A6NDG6	0.02764	1.129	-40.86	36.18	0.01001	0.2089	0.005005 to 0.05028	0.4588	0.5775	7.63	1, 9	0.022	Significant	Y = 0.02764*X + 1.129	11	1	11	0
A6NED2	A6NED2	-0.007496	-2.463	-328.6	-133.4	0.023	0.5035	-0.06054 to 0.04555	0.0131	1.304	0.1062	1, 8	0.7529	Not Significant	Y = -0.007496*X - 2.463	11	1	10	1
A6NFI3	A6NFI3	-0.01134	-2.208	-194.7	-88.18	0.01809	0.4413	-0.05560 to 0.03292	0.06148	0.9942	0.3931	1, 6	0.5538	Not Significant	Y = -0.01134*X - 2.208	11	1	8	3
A6NFQ2;A6NFQ2-2	A6NFQ2	0.01179	-0.5531	46.92	84.83	0.009726	0.203	-0.01021 to 0.03379	0.1403	0.5613	1.469	1, 9	0.2564	Not Significant	Y = 0.01179*X - 0.5531	11	1	11	0
A6NGB9	A6NGB9	-0.04863	7.642	157.2	-20.56	0.02195	0.4581	-0.09827 to 0.001021	0.3529	1.267	4.909	1, 9	0.0539	Not Significant	Y = -0.04863*X + 7.642	11	1	11	0
A6NHL2;A6NHL2-2	A6NHL2	-0.0185	2.011	108.7	-54.05	0.01123	0.2344	-0.04390 to 0.006898	0.2318	0.6479	2.715	1, 9	0.1338	Not Significant	Y = -0.01850*X + 2.011	11	1	11	0
A6NHQ2	A6NHQ2	0.001441	1.06	-735.2	693.7	0.009718	0.2029	-0.02054 to 0.02343	0.002439	0.5609	0.022	1, 9	0.8854	Not Significant	Y = 0.001441*X + 1.060	11	1	11	0
A6NHR9	A6NHR9	-0.004344	1.105	254.4	-230.2	0.02662	0.5556	-0.06456 to 0.05587	0.002951	1.536	0.02664	1, 9	0.874	Not Significant	Y = -0.004344*X + 1.105	11	1	11	0
A6NI28	A6NI28	0.02705	-0.5378	19.88	36.96	0.01363	0.3144	-0.005183 to 0.05929	0.36	0.7586	3.938	1, 7	0.0876	Not Significant	Y = 0.02705*X - 0.5378	11	1	9	2
A6NIH7	A6NIH7	0.004159	-1.45	348.7	240.5	0.006902	0.1441	-0.01145 to 0.01977	0.03878	0.3983	0.3631	1, 9	0.5617	Not Significant	Y = 0.004159*X - 1.450	11	1	11	0
A6NKD9	A6NKD9	-0.01232	-2.286	-185.6	-81.19	0.0102	0.2489	-0.03727 to 0.01263	0.1956	0.5584	1.459	1, 6	0.2725	Not Significant	Y = -0.01232*X - 2.286	11	1	8	3
A6NKF1	A6NKF1	-0.004649	3.396	730.5	-215.1	0.01296	0.2705	-0.03396 to 0.02466	0.0141	0.7478	0.1287	1, 9	0.728	Not Significant	Y = -0.004649*X + 3.396	11	1	11	0
A6NMZ7	A6NMZ7	-0.04261	1.643	38.56	-23.47	0.03226	0.6733	-0.1156 to 0.03035	0.1624	1.862	1.745	1, 9	0.2191	Not Significant	Y = -0.04261*X + 1.643	11	1	11	0
A6ZKI3	A6ZKI3	-0.008863	-0.2507	-28.29	-112.8	0.01173	0.2448	-0.03539 to 0.01767	0.05967	0.6768	0.5712	1, 9	0.4691	Not Significant	Y = -0.008863*X - 0.2507	11	1	11	0
A7E2V4;A7E2V4-3;A7E2V4-4;A7E2V4-5	A7E2V4	-0.01019	-1.458	-143	-98.12	0.006328	0.1385	-0.02478 to 0.004400	0.2449	0.3588	2.594	1, 8	0.1459	Not Significant	Y = -0.01019*X - 1.458	11	1	10	1
A7KAX9	A7KAX9	-0.01372	-1.41	-102.8	-72.89	0.00711	0.1556	-0.03012 to 0.002677	0.3176	0.4045	3.723	1, 8	0.0898	Not Significant	Y = -0.01372*X - 1.410	11	1	10	1
A8CG34	A8CG34	0.005639	-0.8052	142.8	177.3	0.006792	0.1418	-0.009726 to 0.02100	0.07113	0.392	0.6892	1, 9	0.4279	Not Significant	Y = 0.005639*X - 0.8052	11	1	11	0
A8K2U0	A8K2U0	-0.01655	1.238	74.77	-60.42	0.02071	0.445	-0.06430 to 0.03120	0.07395	1.194	0.6389	1, 8	0.4472	Not Significant	Y = -0.01655*X + 1.238	11	1	10	1
A8MUU1	A8MUU1	-0.02324	-0.5973	-25.71	-43.04	0.01455	0.3037	-0.05615 to 0.009674	0.2208	0.8396	2.551	1, 9	0.1447	Not Significant	Y = -0.02324*X - 0.5973	11	1	11	0
A8MWD9;P62308	A8MWD9	0.02	0.5304	-26.52	50	0.0117	0.2561	-0.006983 to 0.04698	0.2675	0.6634	2.921	1, 8	0.1258	Not Significant	Y = 0.02000*X + 0.5304	11	1	10	1
A8MXV4	A8MXV4	0.01208	-1.225	101.3	82.76	0.007473	0.1635	-0.005150 to 0.02932	0.2463	0.4251	2.614	1, 8	0.1446	Not Significant	Y = 0.01208*X - 1.225	11	1	10	1
A8TX70;A8TX70-2	A8TX70	-0.01679	-0.1311	-7.808	-59.56	0.02052	0.4488	-0.06411 to 0.03053	0.07722	1.171	0.6695	1, 8	0.4369	Not Significant	Y = -0.01679*X - 0.1311	11	1	10	1
A9UHW6;A9UHW6-2;A9UHW6-3	A9UHW6	-0.005009	-1.261	-251.7	-199.7	0.006611	0.138	-0.01996 to 0.009946	0.05995	0.3815	0.574	1, 9	0.468	Not Significant	Y = -0.005009*X - 1.261	11	1	11	0
B0I1T2	B0I1T2	0.01499	-0.6863	45.78	66.71	0.008728	0.1822	-0.004753 to 0.03473	0.2469	0.5037	2.95	1, 9	0.12	Not Significant	Y = 0.01499*X - 0.6863	11	1	11	0
B2RUZ4	B2RUZ4	-0.04338	0.4263	9.826	-23.05	0.03019	0.6608	-0.1130 to 0.02623	0.2052	1.712	2.065	1, 8	0.1886	Not Significant	Y = -0.04338*X + 0.4263	11	1	10	1
B7ZAQ6;B7ZAQ6-2;B7ZAQ6-3;P0CG08	B7ZAQ6	0.008117	0.05431	-6.691	123.2	0.00897	0.1872	-0.01217 to 0.02841	0.08339	0.5177	0.8188	1, 9	0.3891	Not Significant	Y = 0.008117*X + 0.05431	11	1	11	0
B7ZW38;O60812;P0DMR1	B7ZW38	0.005277	1.292	-244.9	189.5	0.03046	0.6359	-0.06363 to 0.07419	0.003323	1.758	0.03001	1, 9	0.8663	Not Significant	Y = 0.005277*X + 1.292	11	1	11	0
B9A064;P0CG04;P0DOX8;P0DOY2	B9A064	0.01789	3.12	-174.4	55.89	0.02712	0.5661	-0.04345 to 0.07924	0.04614	1.565	0.4353	1, 9	0.5259	Not Significant	Y = 0.01789*X + 3.120	11	1	11	0
C9JLW8	C9JLW8	0.01156	-0.7958	68.82	86.48	0.01062	0.2423	-0.01354 to 0.03666	0.1449	0.6031	1.187	1, 7	0.3121	Not Significant	Y = 0.01156*X - 0.7958	11	1	9	2
E9PAV3;E9PAV3-2;Q13765	E9PAV3	-0.01764	1.91	108.3	-56.69	0.01353	0.2824	-0.04824 to 0.01297	0.1589	0.7808	1.7	1, 9	0.2247	Not Significant	Y = -0.01764*X + 1.910	11	1	11	0
E9PQ53;O95298	E9PQ53	0.01183	1.412	-119.3	84.53	0.01365	0.2849	-0.01904 to 0.04270	0.07706	0.7876	0.7514	1, 9	0.4085	Not Significant	Y = 0.01183*X + 1.412	11	1	11	0
E9PRG8	E9PRG8	0.01007	0.2405	-23.88	99.28	0.0144	0.3006	-0.02251 to 0.04265	0.05155	0.8311	0.4891	1, 9	0.502	Not Significant	Y = 0.01007*X + 0.2405	11	1	11	0
L0R8F8	L0R8F8	-0.004284	1.133	264.5	-233.4	0.01372	0.3002	-0.03592 to 0.02736	0.01204	0.7805	0.0975	1, 8	0.7628	Not Significant	Y = -0.004284*X + 1.133	11	1	10	1
O00115;O00115-2	O00115	-0.02478	2.97	119.9	-40.35	0.02149	0.4486	-0.07340 to 0.02384	0.1287	1.24	1.33	1, 9	0.2786	Not Significant	Y = -0.02478*X + 2.970	11	1	11	0
O00116	O00116	-0.01541	0.2263	14.69	-64.9	0.008995	0.1878	-0.03576 to 0.004940	0.2459	0.5191	2.934	1, 9	0.1209	Not Significant	Y = -0.01541*X + 0.2263	11	1	11	0
O00139;O00139-1;O00139-4;O00139-5	O00139	0.001842	0.03023	-16.41	542.7	0.007632	0.1593	-0.01542 to 0.01911	0.006433	0.4405	0.05828	1, 9	0.8147	Not Significant	Y = 0.001842*X + 0.03023	11	1	11	0
O00139-2	O00139	0.008328	-1.46	175.3	120.1	0.01064	0.2453	-0.01683 to 0.03348	0.08051	0.592	0.6129	1, 7	0.4593	Not Significant	Y = 0.008328*X - 1.460	11	1	9	2
O00142;O00142-3;O00142-6	O00142	0.004352	0.8332	-191.4	229.8	0.008118	0.1695	-0.01401 to 0.02272	0.03095	0.4685	0.2874	1, 9	0.6049	Not Significant	Y = 0.004352*X + 0.8332	11	1	11	0
O00148	O00148	0.004736	2.199	-464.3	211.1	0.006567	0.1371	-0.01012 to 0.01959	0.05464	0.379	0.5202	1, 9	0.4891	Not Significant	Y = 0.004736*X + 2.199	11	1	11	0
O00151	O00151	-0.01262	1.443	114.4	-79.25	0.01095	0.2286	-0.03739 to 0.01216	0.1285	0.6321	1.327	1, 9	0.279	Not Significant	Y = -0.01262*X + 1.443	11	1	11	0
O00154	O00154	0.01223	1.775	-145.1	81.78	0.01039	0.2169	-0.01128 to 0.03574	0.1333	0.5998	1.384	1, 9	0.2695	Not Significant	Y = 0.01223*X + 1.775	11	1	11	0
O00159-3	O00159	0.008707	2.759	-316.8	114.8	0.007195	0.1502	-0.007569 to 0.02498	0.14	0.4152	1.465	1, 9	0.257	Not Significant	Y = 0.008707*X + 2.759	11	1	11	0
O00160	O00160	0.01569	-0.06779	4.321	63.75	0.01492	0.3114	-0.01806 to 0.04944	0.1094	0.861	1.106	1, 9	0.3205	Not Significant	Y = 0.01569*X - 0.06779	11	1	11	0
O00161;O00161-2	O00161	0.008754	0.6103	-69.72	114.2	0.007855	0.164	-0.009015 to 0.02652	0.1213	0.4533	1.242	1, 9	0.294	Not Significant	Y = 0.008754*X + 0.6103	11	1	11	0
O00165	O00165	-0.003534	-0.5347	-151.3	-283	0.02542	0.5307	-0.06104 to 0.05397	0.002143	1.467	0.01932	1, 9	0.8925	Not Significant	Y = -0.003534*X - 0.5347	11	1	11	0
O00170	O00170	0.0006544	0.5237	-800.2	1528	0.005936	0.1239	-0.01277 to 0.01408	0.001348	0.3426	0.01215	1, 9	0.9146	Not Significant	Y = 0.0006544*X + 0.5237	11	1	11	0
O00178	O00178	-0.01585	0.2626	16.57	-63.11	0.0196	0.4092	-0.06019 to 0.02850	0.06768	1.131	0.6534	1, 9	0.4398	Not Significant	Y = -0.01585*X + 0.2626	11	1	11	0
O00182;O00182-2;O00182-3;O00182-6	O00182	0.01743	1.096	-62.86	57.37	0.02163	0.4516	-0.03151 to 0.06637	0.06728	1.249	0.6492	1, 9	0.4412	Not Significant	Y = 0.01743*X + 1.096	11	1	11	0
O00186	O00186	0.0009317	0.1728	-185.5	1073	0.004765	0.09947	-0.009848 to 0.01171	0.00423	0.275	0.03823	1, 9	0.8493	Not Significant	Y = 0.0009317*X + 0.1728	11	1	11	0
O00189	O00189	0.01667	-1.265	75.92	60.01	0.009497	0.2075	-0.005235 to 0.03857	0.2779	0.5434	3.079	1, 8	0.1174	Not Significant	Y = 0.01667*X - 1.265	11	1	10	1
O00192;O00192-2	O00192	0.004966	1.242	-250.1	201.4	0.01256	0.2622	-0.02345 to 0.03338	0.01707	0.7248	0.1563	1, 9	0.7018	Not Significant	Y = 0.004966*X + 1.242	11	1	11	0
O00193	O00193	-0.0003977	0.9313	2342	-2515	0.008003	0.1671	-0.01850 to 0.01771	0.0002743	0.4619	0.002469	1, 9	0.9615	Not Significant	Y = -0.0003977*X + 0.9313	11	1	11	0
O00203;O00203-3	O00203	0.005928	1.489	-251.2	168.7	0.008346	0.1742	-0.01295 to 0.02481	0.05307	0.4816	0.5044	1, 9	0.4955	Not Significant	Y = 0.005928*X + 1.489	11	1	11	0
O00213;O00213-2	O00213	-0.03343	4.025	120.4	-29.91	0.05788	1.208	-0.1644 to 0.09751	0.03574	3.34	0.3336	1, 9	0.5777	Not Significant	Y = -0.03343*X + 4.025	11	1	11	0
O00214	O00214	-0.009934	-0.1563	-15.73	-100.7	0.01491	0.3111	-0.04365 to 0.02378	0.04703	0.8602	0.4442	1, 9	0.5218	Not Significant	Y = -0.009934*X - 0.1563	11	1	11	0
O00214-2	O00214	0.005271	-1.193	226.3	189.7	0.01279	0.28	-0.02423 to 0.03478	0.02077	0.7278	0.1697	1, 8	0.6912	Not Significant	Y = 0.005271*X - 1.193	11	1	10	1
O00217	O00217	0.02088	-0.1715	8.212	47.89	0.01025	0.2139	-0.002303 to 0.04406	0.3157	0.5914	4.151	1, 9	0.0721	Not Significant	Y = 0.02088*X - 0.1715	11	1	11	0
[truncated: 7,107 more rows]

## Sheet: Acetylomics
ProteinACC	GeneName	ProteinName	PeptideSequence	Probit PT07	Probit PT27	ProbitAcSUD028	Probit PT29	Probit PT39	Probit PT44	Probit PT46	Probit PT48	Probit PT50	Probit PT54	Probit PT68
[truncated: 4,408 more rows]

[truncated: 1 more sheets: Phosphoproteomics]
