# Supplementary material for: An Observational Study on the Molecular Profiling of Primary Melanomas Reveals a Progression Dependence on Mitochondrial Activation
Source: Cancers (Basel). 2021 Dec 1;13(23):6066. doi: 10.3390/cancers13236066 (PMC8657311; doi:10.3390/cancers13236066)
Supplement: Supplementary file 1 [file cancers-13-06066-s001.zip › cancers-1456322-Suppl XML/TableS3_MelanomaGENIESummaryData.xlsx]

## Sheet: Summary Data
Molecular Profile
	Primary		Metastasis
	#	Freq	#	Freq
Fusions	1606	1	2941	1
Somatic mutations	1606	1	2941	1
Copy-number alterations	929	0.578	1803	0.613
Characteristics of Melanoma Sample Population by Lesion Source
	Primary	Metastatsis	p-value
	N=1,606	N=2,941
Sex, n (%)			<0.001
Male	896 (55.8%)	1,816 (61.7%)
Female	710 (44.2%)	1,125 (38.3%)
Age Sequencing Reported, y			0.031
Mean (SD)	62.2 (14.8)	61.3 (14.1)
Race, n (%)			<0.001
White	1,302 (81.1%)	2,500 (85.0%)
Asian	20 ( 1.2%)	28 ( 1.0%)
Black	29 ( 1.8%)	25 ( 0.9%)
Other	28 ( 1.7%)	23 ( 0.8%)
Unknown	227 (14.1%)	365 (12.4%)
Ethnicity, n (%)			0.001
Not-Spanish/non-Hispanic	1,104 (68.7%)	2,151 (73.1%)
Spanish/Hispanic	68 ( 4.2%)	80 ( 2.7%)
Unknown	434 (27.0%)	710 (24.1%)
Vital Status, n (%)			<0.001
Deceased	331 (20.6%)	947 (32.2%)
Alive	1,120 (69.7%)	1,713 (58.2%)
Unknown	155 ( 9.7%)	281 ( 9.6%)
Fraction Genome Altered			<0.001
Mean (SD)	0.21 (0.20)	0.25 (0.20)
Mutation Count			0.002
Mean (SD)	12.9 (25.8)	15.5 (26.4)
Interval DOB to Last Day, y			<0.001
Mean (SD)	59.1 (13.7)	57.6 (12.6)
Age of Death, y			0.15
Mean (SD)	58.0 (13.6)	56.8 (12.9)
Melanoma Type, , n (%)			<0.001
Cutaneous Melanoma	1,206 (75.1%)	2,323 (79.0%)
Acral Melanoma	61 ( 3.8%)	94 ( 3.2%)
Mucosal Melanoma	224 (13.9%)	106 ( 3.6%)
Conjunctival Melanoma	13 ( 0.8%)	2 ( 0.1%)
Desmoplastic Melanoma	17 ( 1.1%)	13 ( 0.4%)
Ocular Melanoma	14 ( 0.9%)	25 ( 0.9%)
Primary CNS Melanoma	1 ( 0.1%)	1 ( 0.0%)
Spitzoid Melanoma	5 ( 0.3%)	0 ( 0.0%)
Uveal Melanoma	59 ( 3.7%)	116 ( 3.9%)
Melanoma of Unknown Primary	3 ( 0.2%)	261 ( 8.9%)
Congenital Nevus	3 ( 0.2%)	0 ( 0.0%)
Sample Source, , n (%)			<0.001
Primary tumor	1,606 (100.0%)	0 ( 0.0%)
Local recurrence	0 ( 0.0%)	91 ( 3.1%)
Lymph node metastasis	0 ( 0.0%)	346 (11.8%)
Distant organ metastasis	0 ( 0.0%)	563 (19.1%)
Metastasis site unspecified	0 ( 0.0%)	1,941 (66.0%)

## Sheet: Sample Level Gene Alterations
Gene	Cytoband	(A) Metastasis	(B) Primary	Log Ratio	p-Value	q-Value	Enriched in
TERT	5p15.33	955 (54.02%)	339 (36.10%)	0.58	3.18e-19	3.63e-16	(A) Metastasis
BRAF	7q34	1164 (39.58%)	500 (31.13%)	0.35	8.02e-09	4.578e-06	(A) Metastasis
CDKN2A	9p21.3	795 (28.09%)	335 (21.64%)	0.38	1.522e-06	0.0005793	(A) Metastasis
PAK5	20p12.2	228 (17.23%)	58 (9.57%)	0.85	4.007e-06	0.001144	(A) Metastasis
PTPRT	20q12-q13.11	315 (25.97%)	95 (17.18%)	0.6	2.343e-05	0.005352	(A) Metastasis
SPEN	1p36.21-p36.13	154 (11.06%)	36 (5.64%)	0.97	3.842e-05	0.007312	(A) Metastasis
KIT	4q12	164 (5.58%)	138 (8.59%)	-0.62	7.704e-05	0.0126	(B) Primary
ARID1A	1p36.11	218 (11.27%)	71 (7.11%)	0.66	0.0001617	0.0231	(A) Metastasis
B2M	15q21.1	80 (4.84%)	18 (2.14%)	1.17	0.0004782	0.0607	(A) Metastasis
TP63	3q28	180 (15.14%)	52 (9.54%)	0.67	0.0007482	0.0854	(A) Metastasis
ARID5B	10q21.2	68 (5.89%)	13 (2.46%)	1.26	0.001027	0.107	(A) Metastasis
VTCN1	1p13.1-p12	43 (3.73%)	6 (1.13%)	1.72	0.00148	0.141	(A) Metastasis
KNSTRN	15q15.1	61 (7.08%)	15 (3.16%)	1.16	0.001631	0.143	(A) Metastasis
ASXL2	2p23.3	73 (6.33%)	16 (3.02%)	1.06	0.002541	0.207	(A) Metastasis
LMO1	11p15.4	11 (0.61%)	17 (1.87%)	-1.61	0.002849	0.217	(B) Primary
FBXW7	4q31.3	124 (4.38%)	42 (2.71%)	0.69	0.003105	0.222	(A) Metastasis
ARID2	12q12	263 (14.43%)	98 (10.68%)	0.43	0.003305	0.222	(A) Metastasis
SOCS1	16p13.13	18 (0.98%)	1 (0.11%)	3.18	0.004378	0.268	(A) Metastasis
FLT1	13q12.3	243 (13.06%)	91 (9.65%)	0.44	0.004553	0.268	(A) Metastasis
IL7R	5p13.2	211 (12.30%)	72 (8.79%)	0.48	0.004695	0.268	(A) Metastasis
HABP2	10q25.3	13 (3.63%)	19 (9.22%)	-1.34	0.005759	0.308	(B) Primary
PTEN	10q23.31	288 (9.88%)	120 (7.60%)	0.38	0.006058	0.308	(A) Metastasis
PRKN	6q26	100 (5.62%)	31 (3.40%)	0.73	0.006194	0.308	(A) Metastasis
NRAS	1p13.2	735 (25.00%)	349 (21.73%)	0.2	0.007226	0.339	(A) Metastasis
TBX3	12q24.21	84 (6.14%)	22 (3.49%)	0.82	0.007801	0.339	(A) Metastasis
SMARCA4	19p13.2	182 (9.47%)	67 (6.79%)	0.48	0.007953	0.339	(A) Metastasis
NTRK1	1q23.1	159 (8.19%)	58 (5.73%)	0.52	0.008185	0.339	(A) Metastasis
TP53	17p13.1	595 (20.42%)	275 (17.43%)	0.23	0.008316	0.339	(A) Metastasis
RB1	13q14.2	114 (4.06%)	40 (2.63%)	0.63	0.008655	0.341	(A) Metastasis
SETD2	3p21.31	189 (9.87%)	71 (7.21%)	0.45	0.009709	0.36	(A) Metastasis
CSDE1	1p13.2	34 (4.36%)	7 (1.69%)	1.36	0.009778	0.36	(A) Metastasis
PPP4R2	3p13	15 (1.93%)	1 (0.24%)	2.99	0.0101	0.361	(A) Metastasis
KDM6B	17p13.1	7 (4.35%)	16 (12.40%)	-1.51	0.0106	0.366	(B) Primary
RHOA	3p21.31	23 (1.43%)	3 (0.38%)	1.92	0.0116	0.369	(A) Metastasis
EP300	22q13.2	160 (8.65%)	58 (6.18%)	0.49	0.0119	0.369	(A) Metastasis
IGF1R	15q26.3	124 (6.39%)	43 (4.32%)	0.56	0.0125	0.369	(A) Metastasis
MED12	Xq13.1	115 (6.27%)	38 (4.15%)	0.6	0.0126	0.369	(A) Metastasis
EIF1AX	Xp22.12	34 (2.90%)	29 (5.23%)	-0.85	0.0131	0.369	(B) Primary
DMD	Xp21.2-p21.1	3 (2.26%)	11 (9.48%)	-2.07	0.0133	0.369	(B) Primary
GNA11	19p13.3	135 (4.79%)	51 (3.34%)	0.52	0.0134	0.369	(A) Metastasis
FLT3	13q12.2	226 (8.04%)	94 (6.18%)	0.38	0.014	0.369	(A) Metastasis
ZFHX3	16q22.2-q22.3	128 (11.92%)	41 (8.17%)	0.55	0.0142	0.369	(A) Metastasis
FAM46C	1p12	74 (4.03%)	22 (2.38%)	0.76	0.0144	0.369	(A) Metastasis
ETV6	12p13.2	56 (3.05%)	15 (1.62%)	0.91	0.0146	0.369	(A) Metastasis
HNF1A	12q24.31	94 (3.40%)	33 (2.19%)	0.64	0.0149	0.369	(A) Metastasis
MAP3K13	3q27.2	52 (3.90%)	12 (1.95%)	1	0.0149	0.369	(A) Metastasis
LATS1	6q25.1	40 (3.47%)	8 (1.51%)	1.2	0.0153	0.371	(A) Metastasis
ROS1	6q22.1	418 (19.15%)	181 (16.07%)	0.25	0.0162	0.379	(A) Metastasis
KLF4	9q31.2	38 (2.50%)	8 (1.09%)	1.2	0.0162	0.379	(A) Metastasis
SPRED1	15q14	31 (3.98%)	29 (7.02%)	-0.82	0.0173	0.396	(B) Primary
KMT2C	7q36.1	202 (14.91%)	71 (11.36%)	0.39	0.0187	0.419	(A) Metastasis
MALT1	18q21.32	29 (2.56%)	5 (0.95%)	1.43	0.0199	0.423	(A) Metastasis
KAT6A	8p11.21	37 (6.03%)	32 (10.00%)	-0.73	0.0206	0.423	(B) Primary
CREBBP	16p13.3	155 (8.04%)	59 (5.92%)	0.44	0.0208	0.423	(A) Metastasis
IKZF1	7p12.2	183 (10.09%)	70 (7.64%)	0.4	0.021	0.423	(A) Metastasis
KMT2D	12q13.12	386 (21.02%)	164 (17.69%)	0.25	0.0211	0.423	(A) Metastasis
IKBKE	1q32.1	34 (2.43%)	27 (4.21%)	-0.8	0.0216	0.423	(B) Primary
RNF43	17q22	71 (3.93%)	21 (2.37%)	0.73	0.0218	0.423	(A) Metastasis
BCL10	1p22.3	10 (0.88%)	0 (0.00%)	>10	0.0219	0.423	(A) Metastasis
SMARCE1	17q21.2	12 (3.11%)	1 (0.46%)	2.77	0.0232	0.435	(A) Metastasis
RPS6KB2	11q13.2	44 (3.81%)	10 (1.89%)	1.01	0.0232	0.435	(A) Metastasis
CARD11	7p22.2	225 (12.12%)	90 (9.56%)	0.34	0.0241	0.436	(A) Metastasis
PIK3C2G	12p12.3	190 (14.23%)	67 (10.89%)	0.39	0.0242	0.436	(A) Metastasis
CDKN2B	9p21.3	332 (17.27%)	142 (14.39%)	0.26	0.0253	0.436	(A) Metastasis
JAK3	19p13.11	112 (3.95%)	43 (2.77%)	0.51	0.0256	0.436	(A) Metastasis
CDK8	13q12.13	39 (2.25%)	9 (1.08%)	1.05	0.0261	0.436	(A) Metastasis
TMPRSS2	21q22.3	66 (3.82%)	19 (2.30%)	0.73	0.0265	0.436	(A) Metastasis
INHBA	7p14.1	84 (6.42%)	25 (4.14%)	0.63	0.0267	0.436	(A) Metastasis
UIMC1	5q35.2	7 (1.96%)	11 (5.34%)	-1.45	0.0274	0.436	(B) Primary
EZH2	7q36.1	104 (4.05%)	39 (2.82%)	0.52	0.0278	0.436	(A) Metastasis
PIK3CD	1p36.22	34 (2.77%)	7 (1.24%)	1.16	0.0278	0.436	(A) Metastasis
SS18	18q11.2	2 (0.48%)	6 (2.55%)	-2.42	0.028	0.436	(B) Primary
GSK3B	3q13.33	31 (2.23%)	6 (0.94%)	1.24	0.0286	0.436	(A) Metastasis
RPS6KA4	11q13.1	40 (3.47%)	9 (1.70%)	1.03	0.0286	0.436	(A) Metastasis
NOTCH2	1p12	185 (9.57%)	74 (7.41%)	0.37	0.0287	0.436	(A) Metastasis
SLC25A13	7q21.3	5 (1.40%)	9 (4.37%)	-1.65	0.0307	0.455	(B) Primary
MAP2K1	15q22.31	130 (6.24%)	50 (4.58%)	0.45	0.031	0.455	(A) Metastasis
PIK3R1	5q13.1	45 (2.30%)	36 (3.57%)	-0.63	0.0314	0.455	(B) Primary
TAP1	6p21.32	24 (3.08%)	5 (1.21%)	1.35	0.0315	0.455	(A) Metastasis
XRCC4	5q14.2	3 (0.84%)	7 (3.40%)	-2.02	0.0319	0.455	(B) Primary
BOD1L1	4p15.33	0 (0.00%)	3 (12.50%)	<-10	0.0325	0.459	(B) Primary
AGO2	8q24.3	63 (8.09%)	21 (5.08%)	0.67	0.033	0.459	(A) Metastasis
BLM	15q26.1	116 (6.36%)	42 (4.58%)	0.48	0.0338	0.459	(A) Metastasis
BRCA2	13q13.1	203 (10.43%)	83 (8.28%)	0.33	0.0341	0.459	(A) Metastasis
ALK	2p23.2-p23.1	223 (7.59%)	98 (6.10%)	0.31	0.0345	0.459	(A) Metastasis
CDKN1A	6p21.2	30 (1.69%)	7 (0.77%)	1.14	0.0346	0.459	(A) Metastasis
KMT2B	19q13.12	133 (16.36%)	53 (12.35%)	0.41	0.0349	0.459	(A) Metastasis
FAS	10q23.31	16 (2.28%)	3 (0.71%)	1.68	0.0366	0.473	(A) Metastasis
NF2	22q12.2	81 (4.19%)	28 (2.82%)	0.57	0.037	0.473	(A) Metastasis
INSR	19p13.2	71 (5.33%)	21 (3.40%)	0.65	0.0373	0.473	(A) Metastasis
NOTCH3	19p13.12	253 (14.08%)	103 (11.57%)	0.28	0.0397	0.498	(A) Metastasis
PDGFRA	4q12	214 (7.41%)	93 (5.98%)	0.31	0.0403	0.5	(A) Metastasis
ERF	19q13.2	23 (2.95%)	5 (1.21%)	1.29	0.0409	0.502	(A) Metastasis
XPO1	2p15	49 (2.56%)	15 (1.52%)	0.75	0.0443	0.536	(A) Metastasis
SOX9	17q24.3	49 (2.76%)	15 (1.64%)	0.74	0.0458	0.536	(A) Metastasis
ERCC1	19q13.32	0 (0.00%)	3 (1.24%)	<-10	0.0463	0.536	(B) Primary
CRLF2	Xp22.33 and Yp11.2	62 (3.39%)	20 (2.18%)	0.64	0.0474	0.536	(A) Metastasis
CTNNB1	3p22.1	161 (5.48%)	69 (4.30%)	0.35	0.0477	0.536	(A) Metastasis
XPC	3p25.1	12 (2.17%)	15 (4.39%)	-1.02	0.048	0.536	(B) Primary
GEN1	2p24.2	6 (1.11%)	9 (2.96%)	-1.42	0.0483	0.536	(B) Primary
ELF3	1q32.1	30 (3.85%)	8 (1.94%)	0.99	0.0492	0.536	(A) Metastasis
EPHA7	6q16.1	218 (15.73%)	90 (12.91%)	0.28	0.0492	0.536	(A) Metastasis
DOCK8	9p24.3	27 (7.54%)	25 (12.14%)	-0.69	0.0495	0.536	(B) Primary
HGF	7q21.11	128 (9.18%)	44 (6.90%)	0.41	0.0496	0.536	(A) Metastasis
AMER1	Xq11.2	85 (6.10%)	27 (4.23%)	0.53	0.0511	0.536	(A) Metastasis
DAXX	6p21.32	74 (4.28%)	24 (2.90%)	0.56	0.0526	0.536	(A) Metastasis
NEIL2	8p23.1	6 (1.68%)	9 (4.37%)	-1.38	0.0527	0.536	(B) Primary
PPP6C	9q33.3	58 (5.28%)	17 (3.34%)	0.66	0.053	0.536	(A) Metastasis
ALOX12B	17p13.1	40 (2.77%)	30 (4.20%)	-0.6	0.0531	0.536	(B) Primary
CD79B	17q23.3	31 (1.67%)	8 (0.85%)	0.98	0.0532	0.536	(A) Metastasis
APC	5q22.2	240 (8.70%)	108 (7.24%)	0.27	0.054	0.536	(A) Metastasis
MDC1	6p21.33	102 (8.84%)	34 (6.43%)	0.46	0.0541	0.536	(A) Metastasis
ICOSLG	21q22.3	28 (2.43%)	6 (1.13%)	1.1	0.0542	0.536	(A) Metastasis
ERBB4	2q34	354 (12.42%)	169 (10.75%)	0.21	0.0544	0.536	(A) Metastasis
CDKN1B	12p13.1	33 (1.72%)	9 (0.91%)	0.91	0.0554	0.536	(A) Metastasis
BCL2L1	20q11.21	17 (0.94%)	3 (0.33%)	1.53	0.0554	0.536	(A) Metastasis
NBN	8q21.3	80 (4.15%)	29 (2.91%)	0.51	0.0555	0.536	(A) Metastasis
MAP2K4	17p12	26 (1.35%)	22 (2.22%)	-0.72	0.0556	0.536	(B) Primary
HIST1H3F	6p22.2	15 (1.40%)	2 (0.40%)	1.81	0.0561	0.536	(A) Metastasis
KRAS	12p12.1	75 (2.55%)	55 (3.42%)	-0.43	0.0563	0.536	(B) Primary
PBRM1	3p21.1	119 (6.55%)	45 (4.96%)	0.4	0.057	0.538	(A) Metastasis
TCF3	19p13.3	52 (3.24%)	17 (2.06%)	0.66	0.0589	0.551	(A) Metastasis
EPHA3	3p11.1	177 (11.73%)	70 (9.46%)	0.31	0.0599	0.555	(A) Metastasis
ABL1	9q34.12	88 (3.24%)	34 (2.34%)	0.47	0.0603	0.555	(A) Metastasis
COL7A1	3p21.31	110 (30.73%)	50 (24.27%)	0.34	0.061	0.557	(A) Metastasis
LZTR1	22q11.21|22q11.1-q11.2	13 (6.63%)	2 (1.94%)	1.77	0.0623	0.564	(A) Metastasis
SERPINA1	14q32.13	22 (6.15%)	6 (2.91%)	1.08	0.0631	0.564	(A) Metastasis
TAL1	1p33	8 (1.92%)	10 (4.35%)	-1.18	0.0632	0.564	(B) Primary
H3F3B	17q25.1	17 (1.18%)	3 (0.42%)	1.48	0.0643	0.564	(A) Metastasis
PTPRS	19p13.3	93 (8.06%)	31 (5.86%)	0.46	0.0645	0.564	(A) Metastasis
KLLN	10q23.31	12 (3.35%)	2 (0.97%)	1.79	0.0651	0.564	(A) Metastasis
GLI3	7p14.1	15 (11.28%)	6 (5.17%)	1.12	0.0652	0.564	(A) Metastasis
KDM5A	12p13.33	101 (5.94%)	36 (4.42%)	0.43	0.0678	0.571	(A) Metastasis
GRIN2A	16p13.2	303 (21.94%)	119 (18.92%)	0.21	0.0683	0.571	(A) Metastasis
NCOA3	20q13.12	66 (5.96%)	21 (4.05%)	0.56	0.0684	0.571	(A) Metastasis
CYLD	16q12.1	58 (4.02%)	22 (2.72%)	0.56	0.0685	0.571	(A) Metastasis
BRCC3	Xq28	12 (3.11%)	2 (0.91%)	1.77	0.0685	0.571	(A) Metastasis
TP53BP1	15q15.3	84 (6.58%)	33 (4.82%)	0.45	0.0692	0.573	(A) Metastasis
RAD51C	17q22	25 (1.37%)	6 (0.67%)	1.03	0.0723	0.591	(A) Metastasis
HSD3B1	1p12	15 (7.21%)	3 (2.68%)	1.43	0.0724	0.591	(A) Metastasis
PIK3CG	7q22.3	131 (9.34%)	47 (7.30%)	0.36	0.0734	0.591	(A) Metastasis
PRKAR1A	17q24.2	42 (2.29%)	13 (1.40%)	0.71	0.0735	0.591	(A) Metastasis
HIST1H3E	6p22.2	14 (1.30%)	2 (0.40%)	1.71	0.074	0.591	(A) Metastasis
MSH2	2p21-p16.3	62 (3.19%)	22 (2.20%)	0.54	0.0753	0.593	(A) Metastasis
RPTOR	17q25.3	126 (7.27%)	47 (5.67%)	0.36	0.0754	0.593	(A) Metastasis
ATR	3q23	145 (7.94%)	57 (6.33%)	0.33	0.0758	0.593	(A) Metastasis
HLA-B	6p21.33	18 (1.97%)	4 (0.83%)	1.25	0.0764	0.594	(A) Metastasis
MET	7q31.2	211 (7.22%)	97 (6.06%)	0.25	0.0775	0.594	(A) Metastasis
TRAF2	9q34.3	20 (1.80%)	4 (0.77%)	1.22	0.0778	0.594	(A) Metastasis
FRS2	12q15	6 (3.05%)	0 (0.00%)	>10	0.0781	0.594	(A) Metastasis
SLX4	16p13.3	98 (8.13%)	42 (6.25%)	0.38	0.08	0.603	(A) Metastasis
KDR	4q12	290 (10.34%)	136 (8.96%)	0.21	0.0802	0.603	(A) Metastasis
KMT2A	11q23.3	233 (12.44%)	100 (10.57%)	0.23	0.0815	0.605	(A) Metastasis
LRP1B	2q22.1-q22.2	99 (37.93%)	36 (30.00%)	0.34	0.0819	0.605	(A) Metastasis
PDCD1LG2	9p24.1	37 (2.63%)	13 (1.63%)	0.69	0.0824	0.605	(A) Metastasis
AKT3	1q43-q44	34 (1.74%)	26 (2.58%)	-0.57	0.0826	0.605	(B) Primary
RET	10q11.21	177 (6.02%)	80 (4.99%)	0.27	0.0839	0.611	(A) Metastasis
TOP2A	17q21.2	4 (2.04%)	6 (5.83%)	-1.51	0.0849	0.614	(B) Primary
H3F3A	1q42.12	9 (0.49%)	10 (1.02%)	-1.05	0.0856	0.615	(B) Primary
RXRA	9q34.2	12 (1.54%)	2 (0.48%)	1.67	0.0869	0.616	(A) Metastasis
WWTR1	3q25.1	12 (1.54%)	2 (0.48%)	1.67	0.0869	0.616	(A) Metastasis
BTK	Xq22.1	53 (3.56%)	17 (2.39%)	0.58	0.0886	0.623	(A) Metastasis
BCL11B	14q32.2	36 (8.07%)	28 (11.52%)	-0.51	0.0891	0.623	(B) Primary
ADAMTS20	12q12	2 (2.38%)	4 (9.76%)	-2.03	0.0896	0.623	(B) Primary
ETV1	7p21.2	69 (3.78%)	25 (2.72%)	0.47	0.09	0.623	(A) Metastasis
SOX2	3q26.33	18 (0.98%)	4 (0.43%)	1.19	0.0914	0.627	(A) Metastasis
PTPRD	9p24.1-p23	271 (18.74%)	115 (16.31%)	0.2	0.0931	0.627	(A) Metastasis
CBLB	3q13.11	28 (5.30%)	26 (7.78%)	-0.55	0.0943	0.627	(B) Primary
KDM5C	Xp11.22	85 (4.68%)	32 (3.52%)	0.41	0.0949	0.627	(A) Metastasis
CDK4	12q14.1	69 (3.51%)	47 (4.56%)	-0.38	0.0954	0.627	(B) Primary
ASXL1	20q11.21	108 (5.83%)	67 (7.19%)	-0.3	0.0954	0.627	(B) Primary
H3F3C	12p11.21	28 (2.43%)	7 (1.32%)	0.87	0.0956	0.627	(A) Metastasis
KEL	7q34	26 (12.50%)	8 (7.14%)	0.81	0.0958	0.627	(A) Metastasis
HIST1H3J	6p22.1	13 (1.21%)	2 (0.40%)	1.6	0.0972	0.627	(A) Metastasis
TSC2	16p13.3	119 (6.10%)	49 (4.87%)	0.33	0.0976	0.627	(A) Metastasis
CYP2D6	22q13.2	0 (0.00%)	2 (1.67%)	<-10	0.0992	0.627	(B) Primary
SMC3	10q25.2	19 (3.44%)	6 (1.76%)	0.97	0.1	0.627	(A) Metastasis
PRAME	22q11.22	2 (1.50%)	6 (5.17%)	-1.78	0.101	0.627	(B) Primary
SMAD3	15q22.33	19 (1.43%)	4 (0.65%)	1.14	0.101	0.627	(A) Metastasis
PLCG1	20q12	0 (0.00%)	2 (4.65%)	<-10	0.101	0.627	(B) Primary
FAH	15q25.1	5 (1.40%)	7 (3.40%)	-1.28	0.102	0.627	(B) Primary
DDX3X	Xp11.4	0 (0.00%)	2 (5.00%)	<-10	0.102	0.627	(B) Primary
SMARCD1	12q13.12	13 (0.98%)	2 (0.33%)	1.57	0.104	0.627	(A) Metastasis
AFF1	4q21.3-q22.1	0 (0.00%)	2 (4.88%)	<-10	0.104	0.627	(B) Primary
EGFR	7p11.2	190 (6.46%)	88 (5.48%)	0.24	0.104	0.627	(A) Metastasis
IL6ST	5q11.2	0 (0.00%)	2 (3.70%)	<-10	0.104	0.627	(B) Primary
SNX31	8q22.3	0 (0.00%)	2 (8.33%)	<-10	0.105	0.627	(B) Primary
TIMP3	22q12.3	0 (0.00%)	2 (4.88%)	<-10	0.106	0.627	(B) Primary
SYK	9q22.2	75 (4.99%)	47 (6.37%)	-0.35	0.107	0.627	(B) Primary
CUX1	7q22.1	46 (9.18%)	39 (12.15%)	-0.4	0.107	0.627	(B) Primary
ATM	11q22.3	203 (7.24%)	94 (6.19%)	0.22	0.108	0.627	(A) Metastasis
MEF2B	19p13.11	30 (1.64%)	9 (0.97%)	0.75	0.108	0.627	(A) Metastasis
PHLPP2	16q22.2	1 (0.52%)	3 (3.13%)	-2.59	0.109	0.627	(B) Primary
EZH1	17q21.2	19 (2.44%)	5 (1.21%)	1.01	0.109	0.627	(A) Metastasis
SESN2	1p35.3	19 (2.44%)	5 (1.21%)	1.01	0.109	0.627	(A) Metastasis
WAS	Xp11.23	11 (2.47%)	11 (4.53%)	-0.87	0.109	0.627	(B) Primary
AKT2	19q13.2	41 (2.11%)	14 (1.39%)	0.6	0.11	0.627	(A) Metastasis
MAP2K2	19p13.3	54 (2.90%)	19 (2.04%)	0.51	0.11	0.627	(A) Metastasis
GALNT12	9q22.33	18 (3.64%)	5 (1.81%)	1.01	0.111	0.627	(A) Metastasis
MAP3K9	14q24.2	5 (11.90%)	0 (0.00%)	>10	0.112	0.627	(A) Metastasis
CTNNA1	5q31.2	13 (2.17%)	12 (3.80%)	-0.8	0.113	0.627	(B) Primary
AGK	7q34	5 (0.17%)	0 (0.00%)	>10	0.113	0.627	(A) Metastasis
POLD1	19q13.33	87 (5.41%)	34 (4.19%)	0.37	0.114	0.627	(A) Metastasis
RAD50	5q31.1	69 (3.84%)	25 (2.85%)	0.43	0.114	0.627	(A) Metastasis
SMO	7q32.1	89 (3.14%)	38 (2.46%)	0.35	0.115	0.627	(A) Metastasis
PICALM	11q14.2	0 (0.00%)	2 (4.35%)	<-10	0.118	0.627	(B) Primary
PREX2	8q13.2	236 (24.23%)	108 (21.34%)	0.18	0.118	0.627	(A) Metastasis
CUL3	2q36.2	21 (1.54%)	5 (0.79%)	0.96	0.12	0.627	(A) Metastasis
ID3	1p36.12	9 (0.56%)	9 (1.08%)	-0.95	0.121	0.627	(B) Primary
RANBP2	2q13	9 (4.59%)	9 (8.74%)	-0.93	0.121	0.627	(B) Primary
MKNK2	19p13.3	0 (0.00%)	2 (2.30%)	<-10	0.121	0.627	(B) Primary
CDH1	16q22.1	67 (2.45%)	27 (1.84%)	0.41	0.122	0.627	(A) Metastasis
DCUN1D1	3q26.33	12 (1.01%)	2 (0.36%)	1.51	0.122	0.627	(A) Metastasis
RAD51B	14q24.1	23 (1.61%)	6 (0.88%)	0.87	0.123	0.627	(A) Metastasis
FAT1	4q35.2	249 (15.02%)	106 (13.18%)	0.19	0.124	0.627	(A) Metastasis
ADGRG7	3q12.2	0 (0.00%)	2 (0.12%)	<-10	0.125	0.627	(B) Primary
ATP10A	15q12	0 (0.00%)	2 (0.12%)	<-10	0.125	0.627	(B) Primary
NAV1	1q32.1	0 (0.00%)	2 (0.12%)	<-10	0.125	0.627	(B) Primary
SH3GL2	9p22.2	0 (0.00%)	2 (0.12%)	<-10	0.125	0.627	(B) Primary
SNORD96A	5q35.3	0 (0.00%)	2 (0.12%)	<-10	0.125	0.627	(B) Primary
IRF4	6p25.3	50 (3.59%)	16 (2.50%)	0.52	0.125	0.627	(A) Metastasis
MERTK	2q13	0 (0.00%)	2 (2.08%)	<-10	0.126	0.627	(B) Primary
SF3B1	2q33.1	184 (9.40%)	110 (10.79%)	-0.2	0.126	0.627	(B) Primary
TFG	3q12.2	0 (0.00%)	2 (6.06%)	<-10	0.126	0.627	(B) Primary
MUTYH	1p34.1	50 (2.70%)	18 (1.91%)	0.49	0.126	0.627	(A) Metastasis
HIST1H3H	6p22.1	12 (1.12%)	2 (0.40%)	1.49	0.127	0.627	(A) Metastasis
JUN	1p32.1	21 (1.50%)	5 (0.78%)	0.94	0.127	0.627	(A) Metastasis
RAD21	8q24.11	71 (4.40%)	28 (3.35%)	0.39	0.127	0.627	(A) Metastasis
BRD4	19p13.12	121 (6.80%)	51 (5.59%)	0.28	0.129	0.627	(A) Metastasis
GPS2	17p13.1	15 (1.37%)	3 (0.59%)	1.21	0.129	0.627	(A) Metastasis
SOX10	22q13.1	12 (4.63%)	2 (1.68%)	1.46	0.129	0.627	(A) Metastasis
JAZF1	7p15.2-p15.1	2 (0.51%)	4 (1.80%)	-1.82	0.129	0.627	(B) Primary
ERBB2	17q12	104 (3.54%)	46 (2.86%)	0.3	0.13	0.627	(A) Metastasis
INPPL1	11q13.4	54 (6.93%)	21 (5.08%)	0.45	0.13	0.627	(A) Metastasis
AKT1	14q32.33	36 (1.22%)	27 (1.68%)	-0.46	0.13	0.627	(B) Primary
TEK	9p21.2	100 (10.78%)	43 (8.74%)	0.3	0.131	0.627	(A) Metastasis
TET2	4q24	209 (11.15%)	92 (9.69%)	0.2	0.132	0.627	(A) Metastasis
RPA1	17p13.3	13 (2.47%)	3 (1.06%)	1.22	0.132	0.627	(A) Metastasis
FAAP24	19q13.11	0 (0.00%)	2 (0.97%)	<-10	0.133	0.627	(B) Primary
SMAD4	18q21.2	42 (1.48%)	16 (1.03%)	0.52	0.133	0.627	(A) Metastasis
CD22	19q13.12	0 (0.00%)	2 (4.76%)	<-10	0.134	0.627	(B) Primary
CD274	9p24.1	33 (1.85%)	11 (1.20%)	0.62	0.134	0.627	(A) Metastasis
NFE2L2	2q31.2	22 (1.14%)	17 (1.72%)	-0.59	0.134	0.627	(B) Primary
RNF213	17q25.3	5 (5.88%)	0 (0.00%)	>10	0.134	0.627	(A) Metastasis
RAF1	3p25.2	79 (3.98%)	33 (3.12%)	0.35	0.135	0.627	(A) Metastasis
CDK6	7q21.2	35 (1.81%)	12 (1.20%)	0.59	0.136	0.633	(A) Metastasis
CSF1R	5q32	89 (3.63%)	38 (2.90%)	0.33	0.137	0.633	(A) Metastasis
IKZF3	17q12-q21.1	2 (1.19%)	5 (3.79%)	-1.67	0.137	0.633	(B) Primary
FLT4	5q35.3	195 (10.65%)	85 (9.24%)	0.21	0.138	0.633	(A) Metastasis
NFKBIA	14q13.2	19 (1.08%)	15 (1.67%)	-0.62	0.139	0.636	(B) Primary
STK19	6p21.33	47 (6.03%)	18 (4.36%)	0.47	0.14	0.637	(A) Metastasis
EGFL7	9q34.3	6 (0.52%)	6 (1.13%)	-1.13	0.141	0.637	(B) Primary
FKBP9	7p14.3	5 (3.76%)	1 (0.86%)	2.12	0.142	0.637	(A) Metastasis
RRAS	19q13.33	5 (0.64%)	6 (1.45%)	-1.18	0.142	0.637	(B) Primary
ARFRP1	20q13.33	5 (1.85%)	0 (0.00%)	>10	0.143	0.64	(A) Metastasis
SUFU	10q24.32	47 (2.55%)	17 (1.83%)	0.48	0.144	0.643	(A) Metastasis
BABAM1	19p13.11	22 (1.98%)	7 (1.16%)	0.77	0.145	0.645	(A) Metastasis
NTRK2	9q21.33	79 (4.11%)	32 (3.25%)	0.34	0.146	0.645	(A) Metastasis
SOX17	8q11.23	62 (5.37%)	36 (6.81%)	-0.34	0.146	0.645	(B) Primary
BCL6	3q27.3	60 (3.23%)	23 (2.44%)	0.4	0.148	0.648	(A) Metastasis
MCL1	1q21.2	35 (1.88%)	12 (1.27%)	0.57	0.149	0.651	(A) Metastasis
SOS1	2p22.1	54 (4.86%)	22 (3.65%)	0.41	0.151	0.653	(A) Metastasis
CIC	19q13.2	127 (7.35%)	51 (6.16%)	0.26	0.152	0.653	(A) Metastasis
AURKA	20q13.2	42 (2.28%)	15 (1.61%)	0.5	0.153	0.653	(A) Metastasis
JAK1	1p31.3	74 (4.00%)	29 (3.14%)	0.35	0.154	0.653	(A) Metastasis
MLH1	3p22.2	58 (2.06%)	24 (1.58%)	0.39	0.157	0.653	(A) Metastasis
TET1	10q21.3	97 (6.27%)	38 (5.12%)	0.29	0.158	0.653	(A) Metastasis
DICER1	14q32.13	111 (6.20%)	47 (5.16%)	0.26	0.158	0.653	(A) Metastasis
IRS2	13q34	80 (5.71%)	29 (4.52%)	0.34	0.159	0.653	(A) Metastasis
RYBP	3p13	17 (1.47%)	4 (0.76%)	0.96	0.16	0.653	(A) Metastasis
PRDM14	8q13.3	67 (8.60%)	28 (6.78%)	0.34	0.161	0.653	(A) Metastasis
ACVR1	2q24.1	38 (2.64%)	13 (1.84%)	0.52	0.161	0.653	(A) Metastasis
ETV4	17q21.31	6 (0.82%)	7 (1.64%)	-1	0.161	0.653	(B) Primary
PNKP	19q13.33	18 (5.03%)	6 (2.91%)	0.79	0.163	0.653	(A) Metastasis
PIK3C3	18q12.3	33 (2.45%)	10 (1.63%)	0.59	0.164	0.653	(A) Metastasis
SRC	20q11.23	39 (1.57%)	15 (1.13%)	0.48	0.166	0.653	(A) Metastasis
RBM10	Xp11.3	59 (3.53%)	22 (2.71%)	0.38	0.167	0.653	(A) Metastasis
PRPF40B	12q13.12	5 (3.11%)	1 (0.78%)	2	0.167	0.653	(A) Metastasis
NOTCH4	6p21.32	148 (10.62%)	58 (9.12%)	0.22	0.168	0.653	(A) Metastasis
FGFR4	5q35.2	114 (5.73%)	50 (4.82%)	0.25	0.168	0.653	(A) Metastasis
IGF1	12q23.2	30 (2.27%)	9 (1.49%)	0.61	0.169	0.653	(A) Metastasis
PPP2R1A	19q13.41	46 (2.53%)	29 (3.25%)	-0.36	0.169	0.653	(B) Primary
CTCF	16q22.1	36 (2.09%)	23 (2.78%)	-0.42	0.17	0.653	(B) Primary
ARHGAP35	19q13.32	28 (7.82%)	11 (5.34%)	0.55	0.172	0.653	(A) Metastasis
HIST1H1C	6p22.2	22 (1.85%)	6 (1.10%)	0.75	0.173	0.653	(A) Metastasis
SDHD	11q23.1	12 (0.67%)	10 (1.09%)	-0.71	0.174	0.653	(B) Primary
IDH1	2q34	93 (3.16%)	60 (3.74%)	-0.24	0.174	0.653	(B) Primary
NAB2	12q13.3	4 (0.14%)	0 (0.00%)	>10	0.175	0.653	(A) Metastasis
TSHZ2	20q13.2	4 (0.14%)	0 (0.00%)	>10	0.175	0.653	(A) Metastasis
SRSF2	17q25.1	20 (1.25%)	15 (1.82%)	-0.54	0.175	0.653	(B) Primary
CDKN2C	1p32.3	9 (0.49%)	8 (0.86%)	-0.82	0.176	0.653	(B) Primary
PRKD1	14q12	26 (3.20%)	9 (2.10%)	0.61	0.176	0.653	(A) Metastasis
PRDM1	6q21	140 (7.63%)	61 (6.58%)	0.21	0.178	0.653	(A) Metastasis
STAT5B	17q21.2	24 (2.11%)	7 (1.32%)	0.68	0.179	0.653	(A) Metastasis
NOTCH1	9q34.3	154 (5.32%)	72 (4.65%)	0.2	0.183	0.653	(A) Metastasis
PIK3R3	1p34.1	12 (1.04%)	9 (1.70%)	-0.71	0.183	0.653	(B) Primary
NTRK3	15q25.3	199 (10.35%)	91 (9.22%)	0.17	0.184	0.653	(A) Metastasis
STAT3	17q21.2	39 (2.12%)	15 (1.55%)	0.45	0.185	0.653	(A) Metastasis
RAD51	15q15.1	25 (1.37%)	8 (0.89%)	0.62	0.187	0.653	(A) Metastasis
PKHD1	6p12.3-p12.2	2 (2.20%)	3 (6.98%)	-1.67	0.188	0.653	(B) Primary
MAP3K14	17q21.31	2 (0.18%)	3 (0.58%)	-1.68	0.188	0.653	(B) Primary
JAK2	9p24.1	78 (2.75%)	35 (2.26%)	0.28	0.189	0.653	(A) Metastasis
FGFR1	8p11.23	80 (2.72%)	36 (2.24%)	0.28	0.19	0.653	(A) Metastasis
FGFR2	10q26.13	191 (6.49%)	93 (5.79%)	0.17	0.192	0.653	(A) Metastasis
SH2D1A	Xq25	23 (1.49%)	7 (0.94%)	0.66	0.192	0.653	(A) Metastasis
MYOD1	11p15.1	7 (0.61%)	6 (1.13%)	-0.9	0.195	0.653	(B) Primary
HIST1H2BD	6p22.2	16 (1.39%)	4 (0.76%)	0.87	0.196	0.653	(A) Metastasis
GLI1	12q13.3	143 (8.48%)	65 (7.42%)	0.19	0.196	0.653	(A) Metastasis
CHEK2	22q12.1	50 (2.58%)	20 (2.00%)	0.37	0.197	0.653	(A) Metastasis
NTHL1	16p13.3	9 (0.81%)	2 (0.33%)	1.28	0.197	0.653	(A) Metastasis
MRE11	11q21	68 (3.72%)	27 (3.00%)	0.31	0.197	0.653	(A) Metastasis
XRCC3	14q32.33	3 (0.57%)	4 (1.41%)	-1.31	0.198	0.653	(B) Primary
KLHL6	3q27.1	10 (3.42%)	2 (1.44%)	1.25	0.199	0.653	(A) Metastasis
LIFR	5p13.1	4 (4.76%)	0 (0.00%)	>10	0.199	0.653	(A) Metastasis
FOXP1	3p13	58 (4.38%)	21 (3.44%)	0.35	0.199	0.653	(A) Metastasis
GATA4	8p23.1	18 (2.77%)	7 (1.75%)	0.66	0.2	0.653	(A) Metastasis
BAP1	3p21.1	127 (6.56%)	57 (5.69%)	0.2	0.201	0.653	(A) Metastasis
NUP214	9q34.13	7 (6.25%)	1 (1.85%)	1.75	0.202	0.653	(A) Metastasis
GATA6	18q11.2	16 (2.47%)	6 (1.50%)	0.72	0.203	0.653	(A) Metastasis
EPHA5	4q13.1-q13.2	66 (4.41%)	26 (3.56%)	0.31	0.204	0.653	(A) Metastasis
RAC1	7p22.1	104 (5.53%)	44 (4.71%)	0.23	0.204	0.653	(A) Metastasis
NCOR2	12q24.31	4 (4.76%)	0 (0.00%)	>10	0.206	0.653	(A) Metastasis
ERCC3	2q14.3	46 (2.78%)	18 (2.14%)	0.38	0.207	0.653	(A) Metastasis
FANCB	Xp22.2	7 (1.79%)	7 (3.15%)	-0.82	0.207	0.653	(B) Primary
RECQL	12p12.1	16 (2.05%)	5 (1.21%)	0.76	0.208	0.653	(A) Metastasis
HIST1H3A	6p22.2	10 (0.93%)	2 (0.40%)	1.22	0.21	0.653	(A) Metastasis
HIST2H3C	1q21.2	10 (0.93%)	2 (0.40%)	1.22	0.21	0.653	(A) Metastasis
HIST2H3D	1q21.2	10 (0.93%)	2 (0.40%)	1.22	0.21	0.653	(A) Metastasis
NPRL2	3p21.31	0 (0.00%)	2 (2.06%)	<-10	0.21	0.653	(B) Primary
RAD54L	1p34.1	18 (1.34%)	5 (0.80%)	0.74	0.212	0.653	(A) Metastasis
SH2B3	12q24.12	50 (2.82%)	20 (2.21%)	0.35	0.212	0.653	(A) Metastasis
BRCA1	17q21.31	89 (4.51%)	54 (5.24%)	-0.22	0.212	0.653	(B) Primary
SMAD2	18q21.1	26 (1.41%)	9 (0.97%)	0.54	0.213	0.653	(A) Metastasis
PIK3CA	3q26.32	114 (3.88%)	54 (3.36%)	0.21	0.214	0.653	(A) Metastasis
SMARCB1	22q11.23|22q11	41 (1.46%)	17 (1.12%)	0.38	0.215	0.653	(A) Metastasis
MST1	3p21.31	4 (0.37%)	0 (0.00%)	>10	0.215	0.653	(A) Metastasis
PSMD13	11p15.5	0 (0.00%)	2 (1.72%)	<-10	0.216	0.653	(B) Primary
MTOR	1p36.22	127 (6.16%)	74 (6.95%)	-0.17	0.218	0.653	(B) Primary
POLQ	3q13.33	42 (11.73%)	19 (9.22%)	0.35	0.218	0.653	(A) Metastasis
CARM1	19p13.2	18 (2.31%)	6 (1.45%)	0.67	0.219	0.653	(A) Metastasis
AXIN1	16p13.3	47 (3.51%)	17 (2.72%)	0.37	0.22	0.653	(A) Metastasis
FANCD2	3p25.3	61 (7.61%)	30 (6.29%)	0.27	0.221	0.653	(A) Metastasis
HIST1H3C	6p22.2	24 (1.71%)	8 (1.16%)	0.56	0.223	0.653	(A) Metastasis
DIS3L2	2q37.1	16 (4.47%)	13 (6.31%)	-0.5	0.223	0.653	(B) Primary
PAXIP1	7q36.2	13 (3.63%)	11 (5.34%)	-0.56	0.224	0.653	(B) Primary
CDK12	17q12	84 (4.62%)	35 (3.90%)	0.24	0.225	0.653	(A) Metastasis
ZBTB2	6q25.1	2 (1.02%)	3 (2.91%)	-1.51	0.225	0.653	(B) Primary
KIAA1549	7q34	2 (2.30%)	3 (6.52%)	-1.5	0.225	0.653	(B) Primary
DOT1L	19p13.3	88 (6.29%)	34 (5.31%)	0.24	0.225	0.653	(A) Metastasis
PIK3CB	3q22.3	43 (2.96%)	16 (2.28%)	0.37	0.225	0.653	(A) Metastasis
FLCN	17p11.2	32 (1.77%)	12 (1.30%)	0.44	0.226	0.653	(A) Metastasis
AXIN2	17q24.1	52 (3.42%)	20 (2.72%)	0.33	0.228	0.653	(A) Metastasis
CDC42	1p36.12	2 (0.26%)	3 (0.73%)	-1.5	0.229	0.653	(B) Primary
CDK1	10q21.2	4 (3.01%)	1 (0.86%)	1.8	0.231	0.653	(A) Metastasis
GSTM5	1p13.3	4 (3.01%)	1 (0.86%)	1.8	0.231	0.653	(A) Metastasis
ANKRD11	16q24.3	88 (8.19%)	35 (6.97%)	0.23	0.231	0.653	(A) Metastasis
NCOR1	17p12-p11.2	64 (4.72%)	24 (3.86%)	0.29	0.231	0.653	(A) Metastasis
FGF14	13q33.1	9 (3.25%)	2 (1.45%)	1.16	0.232	0.653	(A) Metastasis
IRF2	4q35.1	2 (0.96%)	3 (2.68%)	-1.48	0.234	0.653	(B) Primary
ERBB3	12q13.2	83 (4.19%)	37 (3.57%)	0.23	0.234	0.653	(A) Metastasis
MTAP	9p21.3	30 (8.11%)	22 (10.23%)	-0.34	0.234	0.653	(B) Primary
MSH6	2p16.3	48 (2.47%)	30 (2.99%)	-0.28	0.237	0.653	(B) Primary
BABAM2	2p23.2	10 (2.79%)	3 (1.46%)	0.94	0.238	0.653	(A) Metastasis
MUS81	11q13.1	10 (2.79%)	3 (1.46%)	0.94	0.238	0.653	(A) Metastasis
TRRAP	7q22.1	1 (0.40%)	2 (1.69%)	-2.1	0.238	0.653	(B) Primary
XRCC1	19q13.31	12 (3.06%)	10 (4.50%)	-0.56	0.24	0.653	(B) Primary
NAV3	12q21.2	2 (0.07%)	3 (0.19%)	-1.46	0.24	0.653	(B) Primary
CYSLTR2	13q14.2	19 (2.38%)	7 (1.59%)	0.58	0.241	0.653	(A) Metastasis
NFKBIE	6p21.1	26 (7.26%)	11 (5.34%)	0.44	0.241	0.653	(A) Metastasis
ITK	5q33.3	38 (9.84%)	17 (7.76%)	0.34	0.241	0.653	(A) Metastasis
PLCB4	20p12.3-p12.2	0 (0.00%)	2 (4.65%)	<-10	0.241	0.653	(B) Primary
FOXA1	14q21.1	24 (1.55%)	8 (1.08%)	0.52	0.242	0.653	(A) Metastasis
STAG2	Xq25	77 (4.20%)	33 (3.56%)	0.24	0.244	0.653	(A) Metastasis
IGF2	11p15.5	24 (1.40%)	8 (0.98%)	0.52	0.246	0.653	(A) Metastasis
MAP3K1	5q11.2	75 (4.07%)	32 (3.45%)	0.24	0.246	0.653	(A) Metastasis
RARA	17q21.2	26 (1.41%)	17 (1.83%)	-0.37	0.246	0.653	(B) Primary
PTPN14	1q32.3-q41	14 (3.91%)	5 (2.43%)	0.69	0.247	0.653	(A) Metastasis
BCL2L12	19q13.33	16 (3.43%)	7 (2.30%)	0.58	0.247	0.653	(A) Metastasis
TRIM37	17q22	18 (5.03%)	7 (3.40%)	0.57	0.247	0.653	(A) Metastasis
EPAS1	2p21	18 (2.31%)	13 (3.15%)	-0.45	0.248	0.653	(B) Primary
LAMB4	7q31.1	2 (3.77%)	3 (10.00%)	-1.41	0.248	0.653	(B) Primary
PLCG2	16q23.3	87 (6.85%)	35 (5.88%)	0.22	0.248	0.653	(A) Metastasis
PALB2	16p12.2	69 (3.57%)	30 (3.01%)	0.25	0.248	0.653	(A) Metastasis
PRKCI	3q26.2	38 (2.71%)	17 (2.14%)	0.34	0.249	0.653	(A) Metastasis
BRINP3	1q31.1	1 (2.04%)	2 (8.33%)	-2.03	0.25	0.653	(B) Primary
ITGB2	21q22.3	1 (1.19%)	2 (4.88%)	-2.03	0.25	0.653	(B) Primary
PBX1	1q23.3	1 (1.19%)	2 (4.88%)	-2.03	0.25	0.653	(B) Primary
THBS1	15q14	1 (1.19%)	2 (4.88%)	-2.03	0.25	0.653	(B) Primary
EIF4E	4q23	6 (0.56%)	5 (1.00%)	-0.83	0.252	0.653	(B) Primary
UBE2T	1q32.1	3 (0.84%)	0 (0.00%)	>10	0.255	0.653	(A) Metastasis
MITF	3p13	87 (4.72%)	38 (4.09%)	0.21	0.256	0.653	(A) Metastasis
CACNA1E	1q25.3	6 (12.24%)	1 (4.17%)	1.56	0.259	0.653	(A) Metastasis
POLE	12q24.33	159 (8.32%)	73 (7.54%)	0.14	0.259	0.653	(A) Metastasis
SNCAIP	5q23.2	31 (14.90%)	13 (11.61%)	0.36	0.262	0.653	(A) Metastasis
HRAS	11p15.5	53 (1.80%)	34 (2.12%)	-0.23	0.263	0.653	(B) Primary
LTK	15q15.1	1 (0.42%)	2 (1.64%)	-1.98	0.264	0.653	(B) Primary
FANCM	14q21.2	32 (5.70%)	21 (7.02%)	-0.3	0.266	0.653	(B) Primary
LYN	8q12.1	57 (5.93%)	35 (6.89%)	-0.22	0.268	0.653	(B) Primary
REL	2p16.1	31 (1.69%)	12 (1.29%)	0.38	0.268	0.653	(A) Metastasis
CDK5RAP2	9q33.2	3 (0.10%)	0 (0.00%)	>10	0.27	0.653	(A) Metastasis
FMN1	15q13.3	3 (0.10%)	0 (0.00%)	>10	0.27	0.653	(A) Metastasis
MAD1L1	7p22.3	3 (0.10%)	0 (0.00%)	>10	0.27	0.653	(A) Metastasis
SIN3A	15q24.2	3 (0.10%)	0 (0.00%)	>10	0.27	0.653	(A) Metastasis
PMS1	2q32.2	50 (3.02%)	21 (2.50%)	0.28	0.271	0.653	(A) Metastasis
SUZ12	17q11.2	23 (1.39%)	15 (1.79%)	-0.36	0.274	0.653	(B) Primary
KCNIP1	5q35.1	3 (2.63%)	5 (5.15%)	-0.97	0.275	0.653	(B) Primary
FAAP100	17q25.3	14 (3.91%)	11 (5.34%)	-0.45	0.277	0.653	(B) Primary
DEPDC5	22q12.2-q12.3	4 (3.51%)	6 (6.19%)	-0.82	0.278	0.653	(B) Primary
FGF6	12p13.32	13 (4.69%)	4 (2.90%)	0.7	0.279	0.653	(A) Metastasis
ETV5	3q27.2	21 (2.86%)	9 (2.11%)	0.44	0.281	0.653	(A) Metastasis
PTCH1	9q22.32	104 (5.37%)	48 (4.79%)	0.16	0.282	0.653	(A) Metastasis
BARD1	2q35	50 (2.87%)	20 (2.38%)	0.27	0.282	0.653	(A) Metastasis
RBL2	16q12.2	5 (3.76%)	2 (1.72%)	1.12	0.283	0.653	(A) Metastasis
RHPN2	19q13.11	5 (3.76%)	2 (1.72%)	1.12	0.283	0.653	(A) Metastasis
LMO3	12p12.3	2 (1.50%)	0 (0.00%)	>10	0.284	0.653	(A) Metastasis
TNFRSF14	1p36.32	19 (1.36%)	6 (0.94%)	0.54	0.285	0.653	(A) Metastasis
CCNQ	Xq28	27 (3.47%)	11 (2.66%)	0.38	0.286	0.653	(A) Metastasis
MGA	15q15.1	164 (11.66%)	74 (10.71%)	0.12	0.286	0.653	(A) Metastasis
PHF7	3p21.1	1 (0.03%)	2 (0.12%)	-1.87	0.286	0.653	(B) Primary
QKI	6q26	9 (1.43%)	8 (2.10%)	-0.56	0.286	0.653	(B) Primary
XPA	9q22.33	2 (0.36%)	3 (0.88%)	-1.28	0.287	0.653	(B) Primary
CHD4	12p13.31	10 (5.10%)	3 (2.91%)	0.81	0.287	0.653	(A) Metastasis
FGF7	15q21.2	3 (1.45%)	0 (0.00%)	>10	0.288	0.653	(A) Metastasis
RAD52	12p13.33	25 (1.50%)	9 (1.12%)	0.42	0.288	0.653	(A) Metastasis
KCNQ1	11p15.5-p15.4	21 (5.87%)	9 (4.37%)	0.43	0.289	0.653	(A) Metastasis
SPTA1	1q23.1	45 (22.96%)	20 (19.42%)	0.24	0.291	0.653	(A) Metastasis
PTK2B	8p21.2	27 (7.54%)	19 (9.22%)	-0.29	0.291	0.653	(B) Primary
CDC73	1q31.2	40 (2.18%)	24 (2.59%)	-0.25	0.291	0.653	(B) Primary
INPP4A	2q11.2	38 (3.29%)	14 (2.65%)	0.32	0.292	0.653	(A) Metastasis
ERG	21q22.2	100 (5.72%)	43 (5.11%)	0.16	0.293	0.653	(A) Metastasis
CCNE1	19q12	23 (1.19%)	15 (1.50%)	-0.33	0.293	0.653	(B) Primary
PTPRC	1q31.3-q32.1	1 (1.89%)	2 (6.67%)	-1.82	0.295	0.653	(B) Primary
ZNF703	8p11.23	12 (4.53%)	8 (6.35%)	-0.49	0.296	0.653	(B) Primary
PCDHAC2	5q31.3	3 (6.12%)	0 (0.00%)	>10	0.296	0.653	(A) Metastasis
MPL	1p34.2	90 (3.30%)	43 (2.94%)	0.17	0.297	0.653	(A) Metastasis
BCR	22q11.23	3 (1.02%)	3 (2.14%)	-1.07	0.298	0.653	(B) Primary
TOP1	20q12	30 (2.08%)	11 (1.62%)	0.36	0.299	0.653	(A) Metastasis
CDH11	16q21	3 (3.57%)	0 (0.00%)	>10	0.3	0.653	(A) Metastasis
FLI1	11q24.3	3 (3.57%)	0 (0.00%)	>10	0.3	0.653	(A) Metastasis
MARK4	19q13.32	3 (3.57%)	0 (0.00%)	>10	0.3	0.653	(A) Metastasis
RPS6KA2	6q27	3 (3.57%)	0 (0.00%)	>10	0.3	0.653	(A) Metastasis
TRIM24	7q33-q34	3 (3.57%)	0 (0.00%)	>10	0.3	0.653	(A) Metastasis
LIG4	13q33.3	15 (4.19%)	6 (2.91%)	0.52	0.3	0.653	(A) Metastasis
MTA1	14q32.33	15 (4.19%)	6 (2.91%)	0.52	0.3	0.653	(A) Metastasis
MAPK3	16p11.2	11 (1.02%)	3 (0.60%)	0.78	0.3	0.653	(A) Metastasis
EME1	17q21.33	7 (1.96%)	2 (0.97%)	1.01	0.301	0.653	(A) Metastasis
IRS1	2q36.3	33 (2.86%)	12 (2.27%)	0.33	0.301	0.653	(A) Metastasis
CDK2	12q13.2	2 (0.94%)	0 (0.00%)	>10	0.302	0.653	(A) Metastasis
TAL2	9q31.2	1 (0.28%)	2 (0.97%)	-1.8	0.302	0.653	(B) Primary
RASA1	5q14.3	25 (1.68%)	15 (2.09%)	-0.31	0.303	0.653	(B) Primary
PRDM16	1p36.32	3 (3.61%)	0 (0.00%)	>10	0.304	0.653	(A) Metastasis
HFE	6p22.2	9 (2.51%)	3 (1.46%)	0.79	0.304	0.653	(A) Metastasis
ELANE	19p13.3	11 (3.07%)	4 (1.94%)	0.66	0.304	0.653	(A) Metastasis
ABRAXAS1	4q21.23	10 (0.59%)	7 (0.85%)	-0.53	0.305	0.653	(B) Primary
TSC1	9q34.13	97 (4.97%)	45 (4.47%)	0.15	0.305	0.653	(A) Metastasis
CDH23	10q22.1	3 (6.12%)	3 (12.50%)	-1.03	0.305	0.653	(B) Primary
PRSS8	16p11.2	3 (1.32%)	0 (0.00%)	>10	0.306	0.653	(A) Metastasis
ERCC2	19q13.32	58 (3.02%)	34 (3.43%)	-0.19	0.306	0.653	(B) Primary
LTF	3p21.31	3 (3.57%)	3 (7.32%)	-1.03	0.306	0.653	(B) Primary
ZRSR2	Xp22.2	23 (1.44%)	9 (1.09%)	0.4	0.307	0.653	(A) Metastasis
PGR	11q22.1	82 (7.64%)	34 (6.77%)	0.17	0.309	0.653	(A) Metastasis
CHEK1	11q24.2	35 (1.91%)	14 (1.56%)	0.3	0.309	0.653	(A) Metastasis
NT5C2	10q24.32-q24.33	7 (1.62%)	6 (2.46%)	-0.61	0.311	0.653	(B) Primary
EWSR1	22q12.2	16 (2.18%)	12 (2.81%)	-0.36	0.314	0.653	(B) Primary
RSPO3	6q22.33	13 (3.32%)	5 (2.25%)	0.56	0.314	0.653	(A) Metastasis
PHOX2B	4p13	65 (3.93%)	29 (3.45%)	0.19	0.317	0.653	(A) Metastasis
RIT1	1q22	31 (2.04%)	12 (1.63%)	0.32	0.317	0.653	(A) Metastasis
ARID1B	6q25.3	166 (9.40%)	79 (8.75%)	0.1	0.317	0.653	(A) Metastasis
NSD1	5q35.3	117 (6.94%)	51 (6.33%)	0.13	0.318	0.653	(A) Metastasis
MYB	6q23.3	14 (2.08%)	6 (1.47%)	0.5	0.32	0.653	(A) Metastasis
CRTC1	19p13.11	24 (4.57%)	12 (3.65%)	0.33	0.32	0.653	(A) Metastasis
FUS	16p11.2	14 (2.63%)	11 (3.42%)	-0.38	0.32	0.653	(B) Primary
FOXP4	6p21.1	0 (0.00%)	1 (2.33%)	<-10	0.321	0.653	(B) Primary
TBX22	Xq21.1	0 (0.00%)	1 (2.33%)	<-10	0.321	0.653	(B) Primary
SBDS	7q11.21	5 (0.90%)	5 (1.46%)	-0.7	0.321	0.653	(B) Primary
PARP1	1q42.12	33 (2.37%)	18 (2.82%)	-0.25	0.322	0.653	(B) Primary
FIP1L1	4q12	2 (1.74%)	2 (4.35%)	-1.32	0.322	0.653	(B) Primary
RFWD2	1q25.1-q25.2	19 (1.51%)	7 (1.11%)	0.43	0.323	0.653	(A) Metastasis
RNF8	6p21.2	7 (1.96%)	6 (2.91%)	-0.57	0.324	0.653	(B) Primary
ERCC4	16p13.12	48 (2.66%)	21 (2.28%)	0.22	0.325	0.653	(A) Metastasis
PAX8	2q14.1	0 (0.00%)	1 (1.85%)	<-10	0.325	0.653	(B) Primary
ICK	6p12.1	0 (0.00%)	1 (2.44%)	<-10	0.325	0.653	(B) Primary
MAP3K7	6q15	0 (0.00%)	1 (2.44%)	<-10	0.325	0.653	(B) Primary
ZNF521	18q11.2	0 (0.00%)	1 (2.44%)	<-10	0.325	0.653	(B) Primary
TSHR	14q31.1	76 (4.38%)	33 (3.91%)	0.17	0.325	0.653	(A) Metastasis
HIST1H3I	6p22.1	13 (1.21%)	4 (0.80%)	0.6	0.326	0.653	(A) Metastasis
DNAJB1	19p13.12	7 (0.63%)	5 (0.97%)	-0.61	0.326	0.653	(B) Primary
NUTM1	15q14	9 (9.09%)	7 (12.73%)	-0.49	0.327	0.653	(B) Primary
SMYD3	1q44	26 (3.34%)	11 (2.66%)	0.33	0.327	0.653	(A) Metastasis
BLNK	10q24.1	0 (0.00%)	1 (2.44%)	<-10	0.328	0.653	(B) Primary
HOOK3	8p11.21	0 (0.00%)	1 (2.44%)	<-10	0.328	0.653	(B) Primary
LCK	1p35.2	0 (0.00%)	1 (2.44%)	<-10	0.328	0.653	(B) Primary
MAGEA1	Xq28	0 (0.00%)	1 (2.44%)	<-10	0.328	0.653	(B) Primary
MARK1	1q41	0 (0.00%)	1 (2.44%)	<-10	0.328	0.653	(B) Primary
PGAP3	17q12	0 (0.00%)	1 (2.44%)	<-10	0.328	0.653	(B) Primary
PLEKHG5	1p36.31	0 (0.00%)	1 (2.44%)	<-10	0.328	0.653	(B) Primary
RNF2	1q25.3	0 (0.00%)	1 (2.44%)	<-10	0.328	0.653	(B) Primary
TGM7	15q15.2-q15.3	0 (0.00%)	1 (2.44%)	<-10	0.328	0.653	(B) Primary
FGFR3	4p16.3	106 (3.61%)	53 (3.30%)	0.13	0.328	0.653	(A) Metastasis
FGF19	11q13.3	95 (6.39%)	41 (5.79%)	0.14	0.329	0.653	(A) Metastasis
EGR1	5q31.2	0 (0.00%)	1 (4.17%)	<-10	0.329	0.653	(B) Primary
GNAI3	1p13.3	0 (0.00%)	1 (4.17%)	<-10	0.329	0.653	(B) Primary
PKD1L2	16q23.2	0 (0.00%)	1 (4.17%)	<-10	0.329	0.653	(B) Primary
SYT1	12q21.2	0 (0.00%)	1 (4.17%)	<-10	0.329	0.653	(B) Primary
GNAS	20q13.32	50 (1.77%)	31 (2.00%)	-0.18	0.33	0.653	(B) Primary
SLITRK6	13q31.1	10 (8.77%)	6 (6.19%)	0.5	0.33	0.653	(A) Metastasis
STK40	1p34.3	18 (1.56%)	6 (1.13%)	0.46	0.33	0.653	(A) Metastasis
XIAP	Xq25	18 (1.56%)	6 (1.13%)	0.46	0.33	0.653	(A) Metastasis
CDH2	18q12.1	0 (0.00%)	1 (0.88%)	<-10	0.331	0.653	(B) Primary
MST1R	3p21.31	60 (4.77%)	25 (4.19%)	0.19	0.332	0.653	(A) Metastasis
FGF12	3q28-q29	0 (0.00%)	1 (0.97%)	<-10	0.333	0.653	(B) Primary
BUB1B	15q15.1	24 (4.34%)	12 (3.51%)	0.31	0.334	0.653	(A) Metastasis
CENPA	2p23.3	8 (0.74%)	2 (0.40%)	0.9	0.334	0.653	(A) Metastasis
EED	11q14.2	19 (1.47%)	7 (1.10%)	0.42	0.334	0.653	(A) Metastasis
ARHGEF12	11q23.3	22 (6.13%)	10 (4.85%)	0.34	0.334	0.653	(A) Metastasis
CDH4	20q13.33	53 (14.80%)	27 (13.11%)	0.18	0.336	0.653	(A) Metastasis
KIF1B	1p36.22	33 (9.22%)	16 (7.77%)	0.25	0.336	0.653	(A) Metastasis
AXL	19q13.2	144 (7.52%)	69 (7.01%)	0.1	0.336	0.653	(A) Metastasis
SETBP1	18q12.3	65 (11.73%)	44 (12.90%)	-0.14	0.337	0.653	(B) Primary
RBBP8	18q11.2	20 (5.59%)	9 (4.37%)	0.35	0.338	0.653	(A) Metastasis
PIK3C2B	1q32.1	54 (8.01%)	29 (7.11%)	0.17	0.338	0.653	(A) Metastasis
MSI2	17q22	13 (1.67%)	9 (2.18%)	-0.38	0.339	0.653	(B) Primary
CCND1	11q13.3	91 (4.70%)	52 (5.11%)	-0.12	0.34	0.653	(B) Primary
EPHB4	7q22.1	5 (2.08%)	1 (0.82%)	1.35	0.342	0.653	(A) Metastasis
U2AF1	21q22.3	22 (1.17%)	9 (0.92%)	0.35	0.344	0.653	(A) Metastasis
FUBP1	1p31.1	21 (1.57%)	12 (1.92%)	-0.29	0.346	0.653	(B) Primary
BMPR1A	10q23.2	21 (1.17%)	13 (1.43%)	-0.28	0.347	0.653	(B) Primary
WT1	11p13	79 (4.24%)	36 (3.84%)	0.14	0.347	0.653	(A) Metastasis
GATA3	10p14	91 (4.94%)	42 (4.52%)	0.13	0.348	0.653	(A) Metastasis
PLK2	5q11.2	20 (1.73%)	7 (1.32%)	0.39	0.348	0.653	(A) Metastasis
CSF3R	1p34.3	82 (5.09%)	38 (4.63%)	0.14	0.35	0.653	(A) Metastasis
E2F3	6p22.3	27 (2.34%)	10 (1.89%)	0.31	0.35	0.653	(A) Metastasis
MBD4	3q21.3	16 (4.47%)	7 (3.40%)	0.4	0.352	0.653	(A) Metastasis
EPHB6	7q34	5 (2.19%)	1 (0.88%)	1.31	0.353	0.653	(A) Metastasis
ABCA17P	16p13.3	0 (0.00%)	1 (0.06%)	<-10	0.353	0.653	(B) Primary
ABCC9	12p12.1	0 (0.00%)	1 (0.06%)	<-10	0.353	0.653	(B) Primary
ADGRV1	5q14.3	0 (0.00%)	1 (0.06%)	<-10	0.353	0.653	(B) Primary
APAF1	12q23.1	0 (0.00%)	1 (0.06%)	<-10	0.353	0.653	(B) Primary
APOOL	Xq21.1	0 (0.00%)	1 (0.06%)	<-10	0.353	0.653	(B) Primary
ATF7	12q13.13	0 (0.00%)	1 (0.06%)	<-10	0.353	0.653	(B) Primary
BICRA	19q13.33	0 (0.00%)	1 (0.06%)	<-10	0.353	0.653	(B) Primary
C11ORF52	11q23.1	0 (0.00%)	1 (0.06%)	<-10	0.353	0.653	(B) Primary
C9ORF66	9p24.3	0 (0.00%)	1 (0.06%)	<-10	0.353	0.653	(B) Primary
CAMK1D	10p13	0 (0.00%)	1 (0.06%)	<-10	0.353	0.653	(B) Primary
CAMK2A	5q32	0 (0.00%)	1 (0.06%)	<-10	0.353	0.653	(B) Primary
CCDC171	9p22.3	0 (0.00%)	1 (0.06%)	<-10	0.353	0.653	(B) Primary
CSF2RA	Xp22.33 and Yp11.2	0 (0.00%)	1 (0.06%)	<-10	0.353	0.653	(B) Primary
DDAH1	1p22.3	0 (0.00%)	1 (0.06%)	<-10	0.353	0.653	(B) Primary
DGCR6L	22q11.21	0 (0.00%)	1 (0.06%)	<-10	0.353	0.653	(B) Primary
EEA1	12q22	0 (0.00%)	1 (0.06%)	<-10	0.353	0.653	(B) Primary
EPN1	19q13.42	0 (0.00%)	1 (0.06%)	<-10	0.353	0.653	(B) Primary
FCN2	9q34.3	0 (0.00%)	1 (0.06%)	<-10	0.353	0.653	(B) Primary
FGFR1OP2	12p11.23	0 (0.00%)	1 (0.06%)	<-10	0.353	0.653	(B) Primary
FXYD6-FXYD2	11q23.3	0 (0.00%)	1 (0.06%)	<-10	0.353	0.653	(B) Primary
GAB2	11q14.1	0 (0.00%)	1 (0.06%)	<-10	0.353	0.653	(B) Primary
GABRB2	5q34	0 (0.00%)	1 (0.06%)	<-10	0.353	0.653	(B) Primary
GNL2	1p34.3	0 (0.00%)	1 (0.06%)	<-10	0.353	0.653	(B) Primary
GOLGA3	12q24.33	0 (0.00%)	1 (0.06%)	<-10	0.353	0.653	(B) Primary
GRIA1	5q33.2	0 (0.00%)	1 (0.06%)	<-10	0.353	0.653	(B) Primary
GRIK1	21q21.3	0 (0.00%)	1 (0.06%)	<-10	0.353	0.653	(B) Primary
GRIP1	12q14.3	0 (0.00%)	1 (0.06%)	<-10	0.353	0.653	(B) Primary
HECTD4	12q24.13	0 (0.00%)	1 (0.06%)	<-10	0.353	0.653	(B) Primary
HSD17B6	12q13.3	0 (0.00%)	1 (0.06%)	<-10	0.353	0.653	(B) Primary
KCNJ15	21q22.13-q22.2	0 (0.00%)	1 (0.06%)	<-10	0.353	0.653	(B) Primary
KDM4A	1p34.2-p34.1	0 (0.00%)	1 (0.06%)	<-10	0.353	0.653	(B) Primary
KIAA1324L	7q21.12	0 (0.00%)	1 (0.06%)	<-10	0.353	0.653	(B) Primary
LINC01021	5p14.1	0 (0.00%)	1 (0.06%)	<-10	0.353	0.653	(B) Primary
LINC02113	5q21.1	0 (0.00%)	1 (0.06%)	<-10	0.353	0.653	(B) Primary
LMAN2	5q35.3	0 (0.00%)	1 (0.06%)	<-10	0.353	0.653	(B) Primary
LOC101927043	2p21	0 (0.00%)	1 (0.06%)	<-10	0.353	0.653	(B) Primary
LOC105374464	2p22.2	0 (0.00%)	1 (0.06%)	<-10	0.353	0.653	(B) Primary
LRBA	4q31.3	0 (0.00%)	1 (0.06%)	<-10	0.353	0.653	(B) Primary
MAP4	3p21.31	0 (0.00%)	1 (0.06%)	<-10	0.353	0.653	(B) Primary
MLPH	2q37.3	0 (0.00%)	1 (0.06%)	<-10	0.353	0.653	(B) Primary
MTCH2	11p11.2	0 (0.00%)	1 (0.06%)	<-10	0.353	0.653	(B) Primary
MUC16	19p13.2	0 (0.00%)	1 (0.06%)	<-10	0.353	0.653	(B) Primary
NCAM1	11q23.2	0 (0.00%)	1 (0.06%)	<-10	0.353	0.653	(B) Primary
NEURL4	17p13.1	0 (0.00%)	1 (0.06%)	<-10	0.353	0.653	(B) Primary
NLK	17q11.2	0 (0.00%)	1 (0.06%)	<-10	0.353	0.653	(B) Primary
NOTCH2NL	1q21.1	0 (0.00%)	1 (0.06%)	<-10	0.353	0.653	(B) Primary
NPR2	9p13.3	0 (0.00%)	1 (0.06%)	<-10	0.353	0.653	(B) Primary
NRXN1	2p16.3	0 (0.00%)	1 (0.06%)	<-10	0.353	0.653	(B) Primary
PCDHAC1	5q31.3	0 (0.00%)	1 (0.06%)	<-10	0.353	0.653	(B) Primary
PRMT6	1p13.3	0 (0.00%)	1 (0.06%)	<-10	0.353	0.653	(B) Primary
PRPSAP2	17p11.2	0 (0.00%)	1 (0.06%)	<-10	0.353	0.653	(B) Primary
PRUNE2	9q21.2	0 (0.00%)	1 (0.06%)	<-10	0.353	0.653	(B) Primary
RAB11FIP4	17q11.2	0 (0.00%)	1 (0.06%)	<-10	0.353	0.653	(B) Primary
RAB30	11q14.1	0 (0.00%)	1 (0.06%)	<-10	0.353	0.653	(B) Primary
RAD9B	12q24.11	0 (0.00%)	1 (0.06%)	<-10	0.353	0.653	(B) Primary
RBBP5	1q32.1	0 (0.00%)	1 (0.06%)	<-10	0.353	0.653	(B) Primary
SH3TC2	5q32	0 (0.00%)	1 (0.06%)	<-10	0.353	0.653	(B) Primary
SHANK2	11q13.3-q13.4	0 (0.00%)	1 (0.06%)	<-10	0.353	0.653	(B) Primary
SORCS1	10q25.1	0 (0.00%)	1 (0.06%)	<-10	0.353	0.653	(B) Primary
STK3	8q22.2	0 (0.00%)	1 (0.06%)	<-10	0.353	0.653	(B) Primary
SZT2	1p34.2	0 (0.00%)	1 (0.06%)	<-10	0.353	0.653	(B) Primary
TAOK1	17q11.2	0 (0.00%)	1 (0.06%)	<-10	0.353	0.653	(B) Primary
TBX18	6q14.3	0 (0.00%)	1 (0.06%)	<-10	0.353	0.653	(B) Primary
TDRD9	14q32.33	0 (0.00%)	1 (0.06%)	<-10	0.353	0.653	(B) Primary
TIAM1	21q22.11	0 (0.00%)	1 (0.06%)	<-10	0.353	0.653	(B) Primary
TPCN2	11q13.3	0 (0.00%)	1 (0.06%)	<-10	0.353	0.653	(B) Primary
ULK4	3p22.1	0 (0.00%)	1 (0.06%)	<-10	0.353	0.653	(B) Primary
USP34	2p15	0 (0.00%)	1 (0.06%)	<-10	0.353	0.653	(B) Primary
VRK2	2p16.1	0 (0.00%)	1 (0.06%)	<-10	0.353	0.653	(B) Primary
WDR91	7q33	0 (0.00%)	1 (0.06%)	<-10	0.353	0.653	(B) Primary
WNK1	12p13.33	0 (0.00%)	1 (0.06%)	<-10	0.353	0.653	(B) Primary
WNT4	1p36.12	0 (0.00%)	1 (0.06%)	<-10	0.353	0.653	(B) Primary
ZNF423	16q12.1	0 (0.00%)	1 (0.06%)	<-10	0.353	0.653	(B) Primary
FGF3	11q13.3	96 (6.46%)	42 (5.93%)	0.12	0.354	0.653	(A) Metastasis
SHOC2	10q25.2	15 (1.93%)	10 (2.42%)	-0.33	0.354	0.653	(B) Primary
TRAF7	16p13.3	42 (2.76%)	23 (3.13%)	-0.18	0.355	0.653	(B) Primary
NR4A3	9q31.1	0 (0.00%)	1 (3.03%)	<-10	0.355	0.653	(B) Primary
BCOR	Xp11.4	107 (5.83%)	58 (6.26%)	-0.1	0.355	0.653	(B) Primary
DDR1	6p21.33	0 (0.00%)	1 (1.04%)	<-10	0.356	0.653	(B) Primary
LATS2	13q12.11	43 (3.73%)	17 (3.21%)	0.21	0.356	0.653	(A) Metastasis
PIK3R2	19p13.11	34 (2.46%)	13 (2.06%)	0.25	0.356	0.653	(A) Metastasis
RICTOR	5p13.1	96 (5.26%)	51 (5.67%)	-0.11	0.356	0.653	(B) Primary
PDE4DIP	1q21.2	5 (5.95%)	1 (2.44%)	1.29	0.357	0.653	(A) Metastasis
PDCD1	2q37.3	29 (2.41%)	11 (1.99%)	0.28	0.357	0.653	(A) Metastasis
NKX2-1	14q13.3	37 (2.01%)	16 (1.72%)	0.23	0.357	0.653	(A) Metastasis
KDM6A	Xp11.3	64 (3.47%)	29 (3.12%)	0.15	0.359	0.653	(A) Metastasis
CRTC3	15q26.1	0 (0.00%)	1 (3.03%)	<-10	0.359	0.653	(B) Primary
TACC3	4p16.3	0 (0.00%)	1 (3.03%)	<-10	0.359	0.653	(B) Primary
DDB1	11q12.2	14 (3.91%)	6 (2.91%)	0.43	0.359	0.653	(A) Metastasis
FANCE	6p21.31	25 (3.47%)	12 (2.87%)	0.27	0.359	0.653	(A) Metastasis
MYD88	3p22.2	28 (1.44%)	12 (1.19%)	0.27	0.36	0.653	(A) Metastasis
FOXO1	13q14.11	31 (2.67%)	12 (2.23%)	0.26	0.361	0.653	(A) Metastasis
CBLC	19q13.32	0 (0.00%)	1 (3.33%)	<-10	0.361	0.653	(B) Primary
CDC6	17q21.2	0 (0.00%)	1 (3.33%)	<-10	0.361	0.653	(B) Primary
CDT1	16q24.3	0 (0.00%)	1 (3.33%)	<-10	0.361	0.653	(B) Primary
GMNN	6p22.3	0 (0.00%)	1 (3.33%)	<-10	0.361	0.653	(B) Primary
MCM4	8q11.21	0 (0.00%)	1 (3.33%)	<-10	0.361	0.653	(B) Primary
MAPKAP1	9q33.3	11 (1.41%)	4 (0.97%)	0.54	0.362	0.653	(A) Metastasis
FANCG	9p13.3	23 (3.13%)	11 (2.57%)	0.28	0.363	0.653	(A) Metastasis
PHF6	Xq26.2	6 (1.05%)	2 (0.58%)	0.86	0.363	0.653	(A) Metastasis
RSPO2	8q23.1	24 (4.44%)	11 (3.65%)	0.28	0.363	0.653	(A) Metastasis
ERRFI1	1p36.23	28 (2.23%)	11 (1.84%)	0.27	0.364	0.653	(A) Metastasis
RUNX1T1	8q21.3	75 (12.80%)	36 (11.73%)	0.13	0.364	0.653	(A) Metastasis
MLH3	14q24.3	18 (4.33%)	12 (5.24%)	-0.28	0.365	0.653	(B) Primary
XRCC2	7q36.1	29 (1.78%)	12 (1.49%)	0.26	0.366	0.653	(A) Metastasis
NUF2	1q23.3	15 (1.93%)	6 (1.45%)	0.41	0.368	0.656	(A) Metastasis
SPOP	17q21.33	27 (1.49%)	11 (1.24%)	0.27	0.369	0.656	(A) Metastasis
FAN1	15q13.3	14 (3.91%)	10 (4.85%)	-0.31	0.369	0.656	(B) Primary
NF1	17q11.2	473 (23.93%)	254 (24.54%)	-0.04	0.37	0.656	(B) Primary
ABL2	1q25.2	9 (3.93%)	6 (5.31%)	-0.43	0.37	0.656	(B) Primary
INHA	2q35	26 (2.42%)	10 (1.99%)	0.28	0.371	0.656	(A) Metastasis
SHQ1	3p13	22 (1.91%)	12 (2.27%)	-0.25	0.373	0.66	(B) Primary
NR0B1	Xp21.2	10 (2.79%)	4 (1.94%)	0.52	0.374	0.66	(A) Metastasis
BCORL1	Xq26.1	55 (7.49%)	29 (6.79%)	0.14	0.375	0.66	(A) Metastasis
PRKCZ	1p36.33	8 (6.02%)	5 (4.31%)	0.48	0.378	0.665	(A) Metastasis
GABRA6	5q34	10 (4.81%)	7 (6.25%)	-0.38	0.379	0.666	(B) Primary
PAK1	11q13.5-q14.1	67 (5.81%)	28 (5.29%)	0.13	0.383	0.67	(A) Metastasis
POLB	8p11.21	3 (0.84%)	3 (1.46%)	-0.8	0.384	0.67	(B) Primary
ATRX	Xq21.1	185 (9.66%)	91 (9.24%)	0.06	0.384	0.67	(A) Metastasis
DKC1	Xq28	8 (2.23%)	3 (1.46%)	0.61	0.384	0.67	(A) Metastasis
MECOM	3q26.2	95 (18.34%)	63 (19.38%)	-0.08	0.385	0.67	(B) Primary
DROSHA	5p13.3	39 (5.01%)	23 (5.57%)	-0.15	0.386	0.67	(B) Primary
RIF1	2q23.3	41 (11.45%)	26 (12.62%)	-0.14	0.387	0.67	(B) Primary
SMC1A	Xp11.22	5 (2.27%)	5 (3.29%)	-0.53	0.387	0.67	(B) Primary
PDPK1	16p13.3	6 (0.52%)	4 (0.76%)	-0.54	0.389	0.67	(B) Primary
GNAQ	9q21.2	119 (4.22%)	61 (3.99%)	0.08	0.389	0.67	(A) Metastasis
BIRC2	11q22.2	0 (0.00%)	1 (1.39%)	<-10	0.389	0.67	(B) Primary
PMAIP1	18q21.32	5 (0.43%)	1 (0.19%)	1.2	0.389	0.67	(A) Metastasis
ENG	9q34.11	6 (1.68%)	2 (0.97%)	0.79	0.391	0.67	(A) Metastasis
ZNRF3	22q12.1	20 (4.03%)	13 (4.71%)	-0.22	0.392	0.67	(B) Primary
UBR5	8q22.3	2 (1.79%)	2 (3.70%)	-1.05	0.393	0.67	(B) Primary
STAT4	2q32.2-q32.3	14 (5.56%)	8 (6.84%)	-0.3	0.393	0.67	(B) Primary
ADGRA2	8p11.23	12 (5.31%)	4 (3.85%)	0.47	0.394	0.67	(A) Metastasis
CHD2	15q26.1	7 (3.55%)	5 (4.85%)	-0.45	0.396	0.67	(B) Primary
HIST1H3G	6p22.2	18 (1.68%)	10 (1.99%)	-0.25	0.397	0.67	(B) Primary
CYP2C19	10q23.33	2 (2.38%)	2 (4.88%)	-1.03	0.398	0.67	(B) Primary
MAGI1	3p14.1	2 (2.38%)	2 (4.88%)	-1.03	0.398	0.67	(B) Primary
MMP2	16q12.2	2 (2.38%)	2 (4.88%)	-1.03	0.398	0.67	(B) Primary
TRIM33	1p13.2	2 (2.38%)	2 (4.88%)	-1.03	0.398	0.67	(B) Primary
RUNX1	21q22.12	65 (3.51%)	30 (3.23%)	0.12	0.398	0.67	(A) Metastasis
KLF2	19p13.11	4 (1.12%)	1 (0.49%)	1.2	0.399	0.67	(A) Metastasis
SRY	Yp11.2	4 (1.12%)	1 (0.49%)	1.2	0.399	0.67	(A) Metastasis
HIST3H3	1q42.13	16 (1.49%)	9 (1.79%)	-0.27	0.399	0.67	(B) Primary
ERCC5	13q33.1	60 (3.63%)	28 (3.33%)	0.12	0.399	0.67	(A) Metastasis
UMODL1	21q22.3	2 (4.08%)	2 (8.33%)	-1.03	0.399	0.67	(B) Primary
MSI1	12q24.31	14 (1.80%)	9 (2.18%)	-0.28	0.399	0.67	(B) Primary
STAT5A	17q21.2	14 (1.26%)	8 (1.54%)	-0.29	0.4	0.67	(B) Primary
EIF4A2	3q27.3	14 (1.30%)	8 (1.59%)	-0.29	0.4	0.67	(B) Primary
UPF1	19p13.11	40 (5.13%)	19 (4.60%)	0.16	0.401	0.67	(A) Metastasis
CCND3	6p21.1	25 (1.29%)	11 (1.10%)	0.23	0.402	0.672	(A) Metastasis
CDH20	18q21.33	2 (0.88%)	2 (1.77%)	-1.01	0.404	0.672	(B) Primary
MCM2	3q21.3	2 (3.77%)	0 (0.00%)	>10	0.405	0.672	(A) Metastasis
NIPBL	5p13.2	2 (3.77%)	0 (0.00%)	>10	0.405	0.672	(A) Metastasis
PHF8	Xp11.22	2 (3.77%)	0 (0.00%)	>10	0.405	0.672	(A) Metastasis
IDH2	15q26.1	37 (1.37%)	18 (1.22%)	0.16	0.406	0.673	(A) Metastasis
FGF10	5p12	11 (3.96%)	4 (2.90%)	0.45	0.407	0.673	(A) Metastasis
CRKL	22q11.21	48 (2.61%)	22 (2.37%)	0.14	0.407	0.673	(A) Metastasis
CDK5	7q36.1	4 (3.01%)	2 (1.72%)	0.8	0.408	0.673	(A) Metastasis
GATA2	3q21.3	39 (2.17%)	21 (2.39%)	-0.14	0.409	0.673	(B) Primary
USP28	11q23.2	23 (6.42%)	15 (7.28%)	-0.18	0.409	0.673	(B) Primary
XRCC6	22q13.2	13 (3.63%)	9 (4.37%)	-0.27	0.41	0.673	(B) Primary
TNFAIP3	6q23.3	54 (2.93%)	25 (2.69%)	0.12	0.411	0.673	(A) Metastasis
RAD54B	8q22.1	18 (5.03%)	12 (5.83%)	-0.21	0.411	0.673	(B) Primary
SYNE1	6q25.2	8 (8.25%)	3 (5.66%)	0.54	0.411	0.673	(A) Metastasis
MCM8	20p12.3	15 (4.19%)	7 (3.40%)	0.3	0.412	0.673	(A) Metastasis
CXCR4	2q22.1	31 (2.13%)	17 (2.37%)	-0.16	0.412	0.673	(B) Primary
ZMYM3	Xq13.1	2 (3.33%)	0 (0.00%)	>10	0.414	0.674	(A) Metastasis
DNAJC13	3q22.1	2 (0.07%)	0 (0.00%)	>10	0.418	0.676	(A) Metastasis
MYO1D	17q11.2	2 (0.07%)	0 (0.00%)	>10	0.418	0.676	(A) Metastasis
RAI14	5p13.2	2 (0.07%)	0 (0.00%)	>10	0.418	0.676	(A) Metastasis
SUB1	5p13.3	2 (0.07%)	0 (0.00%)	>10	0.418	0.676	(A) Metastasis
TRIM4	7q22.1	2 (0.07%)	0 (0.00%)	>10	0.418	0.676	(A) Metastasis
PAK3	Xq23	7 (2.69%)	2 (1.67%)	0.69	0.42	0.676	(A) Metastasis
TMEM127	2q11.2	6 (0.40%)	4 (0.56%)	-0.47	0.42	0.676	(B) Primary
PAX5	9p13.2	68 (3.65%)	32 (3.42%)	0.1	0.42	0.676	(A) Metastasis
GRM3	7q21.11-q21.12	33 (15.87%)	16 (14.29%)	0.15	0.421	0.676	(A) Metastasis
EMSY	11q13.5	9 (3.41%)	3 (2.38%)	0.52	0.421	0.676	(A) Metastasis
MSH3	5q14.1	25 (2.98%)	15 (3.33%)	-0.16	0.422	0.676	(B) Primary
BIRC3	11q22.2	56 (4.91%)	24 (4.54%)	0.11	0.423	0.676	(A) Metastasis
PNRC1	6q15	13 (0.91%)	5 (0.71%)	0.36	0.423	0.676	(A) Metastasis
RHBDF2	17q25.1	22 (6.15%)	11 (5.34%)	0.2	0.424	0.676	(A) Metastasis
ERCC6	10q11.23	25 (6.98%)	16 (7.77%)	-0.15	0.425	0.676	(B) Primary
NUP93	16q13	25 (1.92%)	13 (2.16%)	-0.17	0.425	0.676	(B) Primary
NSD2	4p16.3	58 (4.89%)	29 (4.57%)	0.1	0.426	0.676	(A) Metastasis
EPHB1	3q22.2	90 (6.42%)	39 (6.08%)	0.08	0.427	0.676	(A) Metastasis
FANCC	9q22.32	27 (1.47%)	12 (1.29%)	0.18	0.427	0.676	(A) Metastasis
CDKN1C	11p15.4	5 (1.07%)	2 (0.66%)	0.71	0.429	0.676	(A) Metastasis
HMBS	11q23.3	5 (1.40%)	4 (1.94%)	-0.48	0.429	0.676	(B) Primary
NEIL1	15q24.2	5 (1.40%)	4 (1.94%)	-0.48	0.429	0.676	(B) Primary
TBL1XR1	3q26.32	2 (2.27%)	0 (0.00%)	>10	0.43	0.676	(A) Metastasis
USP6	17p13.2	2 (2.27%)	0 (0.00%)	>10	0.43	0.676	(A) Metastasis
RINT1	7q22.3	10 (2.79%)	7 (3.40%)	-0.28	0.433	0.676	(B) Primary
KMT5A	12q24.31	10 (1.28%)	4 (0.97%)	0.41	0.433	0.676	(A) Metastasis
CIITA	16p13.13	41 (7.75%)	24 (7.19%)	0.11	0.434	0.676	(A) Metastasis
CD276	15q24.1	16 (1.39%)	6 (1.13%)	0.29	0.435	0.676	(A) Metastasis
CRTC2	1q21.3	2 (1.50%)	3 (2.59%)	-0.78	0.436	0.676	(B) Primary
PRKDC	8q11.21	107 (15.26%)	60 (14.71%)	0.05	0.437	0.676	(A) Metastasis
CEBPA	19q13.11	17 (0.94%)	10 (1.08%)	-0.19	0.438	0.676	(B) Primary
PRF1	10q22.1	24 (4.86%)	17 (5.35%)	-0.14	0.438	0.676	(B) Primary
DIS3	13q21.33	57 (3.17%)	27 (2.97%)	0.09	0.439	0.676	(A) Metastasis
AURKB	17p13.1	29 (1.57%)	16 (1.72%)	-0.13	0.441	0.676	(B) Primary
CALR	19p13.13	16 (1.06%)	9 (1.22%)	-0.2	0.441	0.676	(B) Primary
STK11	19p13.3	59 (2.08%)	34 (2.20%)	-0.08	0.442	0.676	(B) Primary
MYCL	1p34.2	30 (1.55%)	14 (1.40%)	0.15	0.443	0.676	(A) Metastasis
MDM4	1q32.1	34 (1.76%)	19 (1.90%)	-0.11	0.444	0.676	(B) Primary
RPS6KB1	17q23.1	0 (0.00%)	1 (3.13%)	<-10	0.444	0.676	(B) Primary
IGF2R	6q25.3	2 (0.88%)	0 (0.00%)	>10	0.446	0.676	(A) Metastasis
FANCL	2p16.1	11 (1.80%)	7 (2.14%)	-0.25	0.447	0.676	(B) Primary
ANKRD24	19p13.3	2 (4.08%)	0 (0.00%)	>10	0.447	0.676	(A) Metastasis
CREB3L2	7q33	2 (4.08%)	0 (0.00%)	>10	0.447	0.676	(A) Metastasis
TGFB1	19q13.2	2 (4.08%)	0 (0.00%)	>10	0.447	0.676	(A) Metastasis
SLIT2	4p15.31	28 (14.29%)	16 (15.53%)	-0.12	0.448	0.676	(B) Primary
GPC3	Xq26.2	20 (3.79%)	14 (4.19%)	-0.15	0.449	0.676	(B) Primary
CDK9	9q34.11	1 (0.75%)	2 (1.72%)	-1.2	0.449	0.676	(B) Primary
DST	6p12.1	2 (2.38%)	0 (0.00%)	>10	0.45	0.676	(A) Metastasis
IKBKB	8p11.21	2 (2.38%)	0 (0.00%)	>10	0.45	0.676	(A) Metastasis
ITGA10	1q21.1	2 (2.38%)	0 (0.00%)	>10	0.45	0.676	(A) Metastasis
MN1	22q12.1	2 (2.38%)	0 (0.00%)	>10	0.45	0.676	(A) Metastasis
PDGFB	22q13.1	2 (2.38%)	0 (0.00%)	>10	0.45	0.676	(A) Metastasis
TNK2	3q29	2 (2.38%)	0 (0.00%)	>10	0.45	0.676	(A) Metastasis
MAF	16q23.2	2 (0.47%)	2 (0.84%)	-0.85	0.45	0.676	(B) Primary
ARAF	Xp11.3	47 (2.42%)	23 (2.27%)	0.09	0.452	0.676	(A) Metastasis
SLC34A2	4p15.2	24 (5.94%)	15 (6.49%)	-0.13	0.452	0.676	(B) Primary
STAT6	12q13.3	17 (3.21%)	12 (3.59%)	-0.16	0.452	0.676	(B) Primary
TLX3	5q35.1	9 (2.51%)	4 (1.94%)	0.37	0.453	0.676	(A) Metastasis
USP8	15q21.2	9 (2.51%)	4 (1.94%)	0.37	0.453	0.676	(A) Metastasis
TRIP11	14q32.12	2 (2.35%)	0 (0.00%)	>10	0.453	0.676	(A) Metastasis
EXT1	8q24.11	20 (3.62%)	11 (3.22%)	0.17	0.454	0.676	(A) Metastasis
BCL2L11	2q13	11 (0.95%)	6 (1.13%)	-0.25	0.454	0.676	(B) Primary
SSX1	Xp11.23	2 (1.79%)	0 (0.00%)	>10	0.454	0.676	(A) Metastasis
CBL	11q23.3	160 (8.24%)	80 (8.04%)	0.04	0.455	0.676	(A) Metastasis
SDHAF2	11q12.2	10 (0.61%)	4 (0.48%)	0.35	0.459	0.676	(A) Metastasis
DNMT3A	2p23.3	84 (4.48%)	44 (4.64%)	-0.05	0.46	0.676	(B) Primary
CBFA2T3	16q24.3	16 (4.47%)	8 (3.88%)	0.2	0.461	0.676	(A) Metastasis
DUSP4	8p12	25 (3.21%)	12 (2.91%)	0.14	0.462	0.676	(A) Metastasis
TRAF3	14q32.32	13 (3.12%)	6 (2.62%)	0.25	0.464	0.676	(A) Metastasis
OGG1	3p25.3	2 (0.56%)	2 (0.97%)	-0.8	0.464	0.676	(B) Primary
GLI2	2q14.2	85 (18.24%)	54 (17.70%)	0.04	0.465	0.676	(A) Metastasis
DNMT1	19p13.2	53 (4.46%)	23 (4.22%)	0.08	0.465	0.676	(A) Metastasis
WISP3	6q21	2 (0.79%)	0 (0.00%)	>10	0.466	0.676	(A) Metastasis
PTPN11	12q24.13	78 (2.76%)	44 (2.85%)	-0.05	0.468	0.676	(B) Primary
NSD3	8p11.23	42 (3.74%)	24 (3.93%)	-0.07	0.468	0.676	(B) Primary
NKX3-1	8p21.2	31 (2.08%)	16 (2.23%)	-0.1	0.468	0.676	(B) Primary
CSMD3	8q23.3	4 (4.76%)	1 (2.44%)	0.97	0.469	0.676	(A) Metastasis
EP400	12q24.33	4 (4.76%)	1 (2.44%)	0.97	0.469	0.676	(A) Metastasis
VHL	3p25.3	15 (0.55%)	9 (0.61%)	-0.16	0.47	0.676	(B) Primary
GREM1	15q13.3	35 (2.11%)	18 (2.24%)	-0.08	0.471	0.676	(B) Primary
INPP4B	4q31.21	26 (1.88%)	11 (1.71%)	0.14	0.471	0.676	(A) Metastasis
AR	Xq12	98 (4.99%)	50 (4.85%)	0.04	0.474	0.676	(A) Metastasis
UGT1A1	2q37.1	2 (0.72%)	0 (0.00%)	>10	0.474	0.676	(A) Metastasis
FGF4	11q13.3	82 (5.83%)	39 (6.00%)	-0.04	0.476	0.676	(B) Primary
DPYD	1p21.3	5 (1.81%)	3 (2.40%)	-0.41	0.477	0.676	(B) Primary
MAX	14q23.3	8 (0.51%)	3 (0.39%)	0.4	0.477	0.676	(A) Metastasis
VEGFA	6p21.1	33 (2.03%)	15 (1.89%)	0.1	0.477	0.676	(A) Metastasis
NECTIN4	1q23.3	21 (5.87%)	11 (5.34%)	0.14	0.478	0.676	(A) Metastasis
MYC	8q24.21	95 (4.82%)	51 (4.93%)	-0.03	0.478	0.676	(B) Primary
ESR1	6q25.1-q25.2	78 (3.79%)	39 (3.67%)	0.05	0.478	0.676	(A) Metastasis
SESN1	6q21	17 (2.18%)	8 (1.94%)	0.17	0.481	0.676	(A) Metastasis
YES1	18p11.32	24 (2.08%)	10 (1.89%)	0.14	0.481	0.676	(A) Metastasis
FANCI	15q26.1	32 (4.89%)	19 (5.15%)	-0.07	0.483	0.676	(B) Primary
RHOH	4p14	9 (2.16%)	4 (1.74%)	0.31	0.483	0.676	(A) Metastasis
FANCA	16q24.3	86 (4.47%)	43 (4.36%)	0.04	0.483	0.676	(A) Metastasis
GUCY1A2	11q22.3	4 (4.40%)	1 (2.33%)	0.92	0.484	0.676	(A) Metastasis
PPARG	3p25.2	70 (4.90%)	37 (4.75%)	0.04	0.484	0.676	(A) Metastasis
NRG1	8p12	33 (8.15%)	20 (8.55%)	-0.07	0.485	0.676	(B) Primary
HIST1H3D	6p22.2	17 (1.58%)	7 (1.39%)	0.18	0.485	0.676	(A) Metastasis
DMC1	22q13.1	9 (2.51%)	6 (2.91%)	-0.21	0.486	0.676	(B) Primary
NPM1	5q35.1	19 (0.70%)	11 (0.75%)	-0.11	0.487	0.676	(B) Primary
CCND2	12p13.32	39 (2.05%)	21 (2.13%)	-0.06	0.489	0.676	(B) Primary
KEAP1	19p13.2	30 (1.64%)	14 (1.54%)	0.1	0.489	0.676	(A) Metastasis
DDB2	11p11.2	8 (1.45%)	4 (1.17%)	0.31	0.489	0.676	(A) Metastasis
HELQ	4q21.23	16 (4.47%)	10 (4.85%)	-0.12	0.493	0.676	(B) Primary
TGFBR1	9q22.33	15 (1.30%)	6 (1.13%)	0.2	0.493	0.676	(A) Metastasis
BORCS8-MEF2B	19p13.11	20 (0.68%)	10 (0.62%)	0.13	0.493	0.676	(A) Metastasis
XRCC5	2q35	12 (3.35%)	6 (2.91%)	0.2	0.494	0.676	(A) Metastasis
PRSS1	7q34	33 (6.24%)	19 (6.51%)	-0.06	0.494	0.676	(B) Primary
ABCB11	2q31.1	52 (14.53%)	29 (14.08%)	0.05	0.495	0.676	(A) Metastasis
RAD51D	17q12	18 (0.99%)	8 (0.89%)	0.15	0.495	0.676	(A) Metastasis
FOXL2	3q22.3	20 (1.09%)	9 (1.00%)	0.13	0.497	0.676	(A) Metastasis
IL10	1q32.1	16 (1.39%)	8 (1.51%)	-0.13	0.497	0.676	(B) Primary
PTP4A1	6q12	10 (1.28%)	6 (1.45%)	-0.18	0.498	0.676	(B) Primary
DNMT3B	20q11.21	40 (3.47%)	19 (3.59%)	-0.05	0.498	0.676	(B) Primary
LMO2	11p13	9 (1.93%)	5 (1.64%)	0.24	0.499	0.676	(A) Metastasis
MDM2	12q15	73 (3.77%)	37 (3.69%)	0.03	0.501	0.676	(A) Metastasis
BRIP1	17q23.2	98 (5.30%)	49 (5.22%)	0.02	0.502	0.676	(A) Metastasis
PML	15q24.1	18 (4.04%)	9 (3.70%)	0.13	0.502	0.676	(A) Metastasis
TGFBR2	3p24.1	38 (2.71%)	18 (2.81%)	-0.05	0.502	0.676	(B) Primary
PTK2	8q24.3	7 (5.26%)	7 (6.03%)	-0.2	0.503	0.676	(B) Primary
PMS2	7p22.1	75 (3.89%)	38 (3.81%)	0.03	0.503	0.676	(A) Metastasis
IFNGR1	6q23.3	17 (1.47%)	7 (1.32%)	0.15	0.503	0.676	(A) Metastasis
POT1	7q31.33	19 (4.26%)	11 (4.53%)	-0.09	0.505	0.676	(B) Primary
TOPBP1	3q22.1	20 (5.18%)	12 (5.48%)	-0.08	0.506	0.676	(B) Primary
PIM1	6p21.2	25 (1.53%)	12 (1.43%)	0.09	0.506	0.676	(A) Metastasis
YAP1	11q22.1	47 (3.16%)	22 (3.06%)	0.04	0.509	0.676	(A) Metastasis
PRPF8	17p13.3	9 (5.59%)	8 (6.20%)	-0.15	0.509	0.676	(B) Primary
SDHC	1q23.3	21 (1.16%)	10 (1.09%)	0.1	0.513	0.676	(A) Metastasis
FYN	6q21	25 (2.27%)	11 (2.14%)	0.09	0.513	0.676	(A) Metastasis
GNA13	17q24.1	3 (1.03%)	2 (1.44%)	-0.49	0.518	0.676	(B) Primary
ZNF217	20q13.2	28 (3.96%)	17 (4.08%)	-0.04	0.519	0.676	(B) Primary
HIST1H3B	6p22.2	31 (1.91%)	15 (1.83%)	0.06	0.52	0.676	(A) Metastasis
HLA-A	6p22.1	14 (1.13%)	7 (1.21%)	-0.1	0.521	0.676	(B) Primary
TFE3	Xp11.23	10 (2.25%)	6 (2.47%)	-0.14	0.522	0.676	(B) Primary
RECQL4	8q24.3	117 (7.16%)	59 (7.18%)	0	0.522	0.676	(B) Primary
RRAS2	11p15.2	7 (0.90%)	3 (0.73%)	0.31	0.523	0.676	(A) Metastasis
TAP2	6p21.32	20 (2.57%)	10 (2.42%)	0.08	0.524	0.676	(A) Metastasis
MAPK1	22q11.22	30 (1.72%)	16 (1.76%)	-0.03	0.525	0.676	(B) Primary
CTLA4	2q33.2	26 (1.75%)	12 (1.67%)	0.07	0.525	0.676	(A) Metastasis
MEN1	11q13.1	55 (2.99%)	28 (3.01%)	-0.01	0.526	0.676	(B) Primary
RELA	11q13.1	10 (2.55%)	5 (2.25%)	0.18	0.526	0.676	(A) Metastasis
RTEL1	20q13.33	39 (5.01%)	21 (5.08%)	-0.02	0.527	0.676	(B) Primary
PDGFRB	5q32	132 (6.82%)	68 (6.81%)	0	0.528	0.676	(A) Metastasis
WRN	8p12	35 (6.33%)	22 (6.43%)	-0.02	0.528	0.676	(B) Primary
EGLN1	1q42.2	6 (1.68%)	4 (1.94%)	-0.21	0.528	0.676	(B) Primary
GBA	1q22	6 (1.68%)	4 (1.94%)	-0.21	0.528	0.676	(B) Primary
SDHA	5p15.33	69 (3.87%)	35 (3.88%)	-0.01	0.528	0.676	(B) Primary
KAT6B	10q22.2	32 (7.67%)	18 (7.83%)	-0.03	0.529	0.676	(B) Primary
RAC2	22q13.1	20 (2.57%)	11 (2.66%)	-0.05	0.529	0.676	(B) Primary
PPM1D	17q23.2	34 (2.42%)	17 (2.46%)	-0.03	0.529	0.676	(B) Primary
NFKBIZ	3q12.3	13 (2.79%)	9 (2.95%)	-0.08	0.53	0.676	(B) Primary
NEGR1	1p31.1	25 (2.15%)	12 (2.06%)	0.06	0.53	0.676	(A) Metastasis
DDR2	1q23.3	78 (3.76%)	41 (3.77%)	0	0.53	0.676	(B) Primary
PGBD3	10q11.23	12 (0.41%)	7 (0.44%)	-0.1	0.531	0.676	(B) Primary
FH	1q43	40 (2.22%)	20 (2.17%)	0.03	0.531	0.676	(A) Metastasis
SDHB	1p36.13	11 (0.61%)	5 (0.54%)	0.17	0.532	0.676	(A) Metastasis
CADM2	3p12.1	9 (7.89%)	7 (7.22%)	0.13	0.532	0.676	(A) Metastasis
HSP90AA1	14q32.31	3 (1.31%)	2 (1.77%)	-0.43	0.534	0.676	(B) Primary
MYCN	2p24.3	69 (3.51%)	36 (3.50%)	0.01	0.535	0.676	(A) Metastasis
FAAP20	1p36.33	3 (0.84%)	1 (0.49%)	0.79	0.536	0.676	(A) Metastasis
TEX12	11q23.1	3 (0.84%)	1 (0.49%)	0.79	0.536	0.676	(A) Metastasis
MAGI2	7q21.11	28 (14.29%)	15 (14.56%)	-0.03	0.538	0.676	(B) Primary
NPRL3	16p13.3	1 (0.88%)	0 (0.00%)	>10	0.54	0.676	(A) Metastasis
RRAGC	1p34.3	5 (0.64%)	2 (0.48%)	0.41	0.54	0.676	(A) Metastasis
BCL2	18q21.33	5 (0.27%)	3 (0.32%)	-0.24	0.541	0.676	(B) Primary
GID4	17p11.2	1 (0.38%)	1 (0.79%)	-1.07	0.542	0.676	(B) Primary
NEIL3	4q34.3	13 (3.63%)	7 (3.40%)	0.1	0.545	0.676	(A) Metastasis
ZMYM2	13q12.11	1 (1.20%)	1 (2.50%)	-1.05	0.546	0.676	(B) Primary
ZNF384	12p13.31	1 (1.18%)	1 (2.44%)	-1.05	0.547	0.676	(B) Primary
TAF1	Xq13.1	11 (4.95%)	5 (4.50%)	0.14	0.547	0.676	(A) Metastasis
CD79A	19q13.2	20 (1.47%)	9 (1.41%)	0.06	0.547	0.676	(A) Metastasis
SF1	11q13.1	3 (1.86%)	3 (2.33%)	-0.32	0.549	0.676	(B) Primary
AFF3	2q11.2	1 (1.19%)	1 (2.44%)	-1.03	0.55	0.676	(B) Primary
ITGA9	3p22.2	1 (1.19%)	1 (2.44%)	-1.03	0.55	0.676	(B) Primary
ITGB3	17q21.32	1 (1.19%)	1 (2.44%)	-1.03	0.55	0.676	(B) Primary
MYH11	16p13.11	1 (1.19%)	1 (2.44%)	-1.03	0.55	0.676	(B) Primary
POU5F1	6p21.33	1 (1.19%)	1 (2.44%)	-1.03	0.55	0.676	(B) Primary
SMUG1	12q13.13	1 (1.19%)	1 (2.44%)	-1.03	0.55	0.676	(B) Primary
TAF1L	9p21.1	1 (1.19%)	1 (2.44%)	-1.03	0.55	0.676	(B) Primary
TPR	1q31.1	1 (1.19%)	1 (2.44%)	-1.03	0.55	0.676	(B) Primary
ELOC	8q21.11	41 (2.91%)	20 (2.89%)	0.01	0.551	0.676	(A) Metastasis
TCF7L2	10q25.2-q25.3	37 (2.35%)	19 (2.33%)	0.01	0.552	0.676	(A) Metastasis
SP140	2q37.1	1 (2.04%)	1 (4.17%)	-1.03	0.553	0.676	(B) Primary
TLR2	4q31.3	1 (2.04%)	1 (4.17%)	-1.03	0.553	0.676	(B) Primary
HOXB13	17q21.32	19 (1.21%)	9 (1.17%)	0.05	0.556	0.676	(A) Metastasis
CYP17A1	10q24.32	1 (0.49%)	1 (0.97%)	-1	0.556	0.676	(B) Primary
CDH12	5p14.3	3 (0.10%)	1 (0.06%)	0.71	0.557	0.676	(A) Metastasis
ADGRL3	4q13.1	1 (2.00%)	1 (4.00%)	-1	0.559	0.676	(B) Primary
EPCAM	2p21	25 (1.62%)	12 (1.62%)	0	0.561	0.676	(B) Primary
DCLRE1C	10p13	10 (2.79%)	6 (2.91%)	-0.06	0.563	0.676	(B) Primary
MYBL1	8q13.1	17 (3.40%)	11 (3.43%)	-0.01	0.565	0.676	(B) Primary
TLR4	9q33.1	17 (9.83%)	12 (9.92%)	-0.01	0.565	0.676	(B) Primary
FANCF	11p14.3	6 (0.83%)	3 (0.72%)	0.21	0.566	0.676	(A) Metastasis
EXO1	1q43	11 (3.07%)	6 (2.91%)	0.08	0.567	0.676	(A) Metastasis
RHEB	7q36.1	17 (1.08%)	9 (1.08%)	-0.01	0.57	0.676	(B) Primary
ECT2L	6q24.1	1 (1.14%)	1 (2.17%)	-0.94	0.57	0.676	(B) Primary
RHOT1	17q11.2	6 (1.68%)	3 (1.46%)	0.2	0.571	0.676	(A) Metastasis
EXT2	11p11.2	18 (3.25%)	11 (3.22%)	0.01	0.572	0.676	(A) Metastasis
FBXO11	2p16.3	3 (3.41%)	1 (2.17%)	0.65	0.575	0.676	(A) Metastasis
CASP8	2q33.1	19 (1.10%)	9 (1.09%)	0.02	0.578	0.676	(A) Metastasis
CASZ1	1p36.22	1 (0.03%)	1 (0.06%)	-0.87	0.582	0.676	(B) Primary
H19	11p15.5	1 (0.03%)	1 (0.06%)	-0.87	0.582	0.676	(B) Primary
SPG7	16q24.3	1 (0.03%)	1 (0.06%)	-0.87	0.582	0.676	(B) Primary
ST6GALNAC3	1p31.1	1 (0.03%)	1 (0.06%)	-0.87	0.582	0.676	(B) Primary
GATA1	Xp11.23	22 (1.58%)	10 (1.57%)	0	0.582	0.676	(A) Metastasis
GRM8	7q31.33	5 (5.95%)	2 (4.88%)	0.29	0.583	0.676	(A) Metastasis
SAMD9	7q21.2	5 (5.95%)	2 (4.88%)	0.29	0.583	0.676	(A) Metastasis
MAFB	20q12	1 (0.24%)	1 (0.43%)	-0.86	0.584	0.676	(B) Primary
CBFB	16q22.1	7 (0.41%)	3 (0.37%)	0.16	0.585	0.676	(A) Metastasis
TYRO3	15q15.1	1 (0.57%)	1 (1.04%)	-0.86	0.586	0.676	(B) Primary
PDCD11	10q24.33	1 (1.67%)	1 (3.03%)	-0.86	0.586	0.676	(B) Primary
SESN3	11q21	17 (2.18%)	9 (2.18%)	0	0.589	0.676	(A) Metastasis
ZNF708	19p12	3 (2.26%)	3 (2.59%)	-0.2	0.592	0.676	(B) Primary
TDG	12q23.3	9 (2.51%)	5 (2.43%)	0.05	0.595	0.676	(A) Metastasis
CNOT3	19q13.42	1 (1.89%)	1 (3.33%)	-0.82	0.595	0.676	(B) Primary
GRID1	10q23.1-q23.2	1 (1.89%)	1 (3.33%)	-0.82	0.595	0.676	(B) Primary
LRIG3	12q14.1	1 (1.89%)	1 (3.33%)	-0.82	0.595	0.676	(B) Primary
MCM5	22q12.3	1 (1.89%)	1 (3.33%)	-0.82	0.595	0.676	(B) Primary
PTPN1	20q13.13	1 (1.89%)	1 (3.33%)	-0.82	0.595	0.676	(B) Primary
STAG3	7q22.1	1 (1.89%)	1 (3.33%)	-0.82	0.595	0.676	(B) Primary
RAB35	12q24.23	13 (1.21%)	6 (1.20%)	0.02	0.598	0.676	(A) Metastasis
NIN	14q22.1	3 (3.57%)	1 (2.44%)	0.55	0.602	0.676	(A) Metastasis
NLRP1	17p13.2	3 (3.57%)	1 (2.44%)	0.55	0.602	0.676	(A) Metastasis
STK36	2q35	3 (3.57%)	1 (2.44%)	0.55	0.602	0.676	(A) Metastasis
PTPRO	12p12.3|12p13-p12	1 (1.39%)	1 (2.38%)	-0.78	0.603	0.676	(B) Primary
AKAP9	7q21.2	3 (3.53%)	1 (2.44%)	0.53	0.607	0.676	(A) Metastasis
BRD3	9q34.2	11 (2.47%)	6 (2.47%)	0	0.609	0.676	(A) Metastasis
UROD	1p34.1	5 (1.40%)	3 (1.46%)	-0.06	0.609	0.676	(B) Primary
PDK1	2q31.1	3 (1.14%)	1 (0.79%)	0.52	0.611	0.676	(A) Metastasis
BBC3	19q13.32	5 (0.43%)	2 (0.38%)	0.2	0.614	0.676	(A) Metastasis
FGF23	12p13.32	6 (2.17%)	3 (2.17%)	-0.01	0.623	0.676	(B) Primary
DNAH9	17p12	6 (12.24%)	3 (12.50%)	-0.03	0.623	0.676	(B) Primary
POLH	6p21.1	4 (1.02%)	2 (0.90%)	0.18	0.624	0.676	(A) Metastasis
ADAMTS16	5p15.32	1 (3.13%)	0 (0.00%)	>10	0.627	0.676	(A) Metastasis
HOXA3	7p15.2	1 (3.13%)	0 (0.00%)	>10	0.627	0.676	(A) Metastasis
TAZ	Xq28	1 (0.28%)	0 (0.00%)	>10	0.635	0.676	(A) Metastasis
STAG1	3q22.3	5 (3.11%)	4 (3.10%)	0	0.635	0.676	(A) Metastasis
CDC45	22q11.21	1 (1.89%)	0 (0.00%)	>10	0.639	0.676	(A) Metastasis
CDCA5	11q13.1	1 (1.89%)	0 (0.00%)	>10	0.639	0.676	(A) Metastasis
CLTCL1	22q11.21	1 (1.89%)	0 (0.00%)	>10	0.639	0.676	(A) Metastasis
LUC7L2	7q34	1 (1.89%)	0 (0.00%)	>10	0.639	0.676	(A) Metastasis
MCM7	7q22.1	1 (1.89%)	0 (0.00%)	>10	0.639	0.676	(A) Metastasis
RPL5	1p22.1	1 (1.89%)	0 (0.00%)	>10	0.639	0.676	(A) Metastasis
TET3	2p13.1	1 (1.89%)	0 (0.00%)	>10	0.639	0.676	(A) Metastasis
PRKCA	17q24.2	1 (1.69%)	0 (0.00%)	>10	0.641	0.676	(A) Metastasis
STRN	2p22.2	1 (1.69%)	0 (0.00%)	>10	0.641	0.676	(A) Metastasis
PC	11q13.2	1 (1.67%)	0 (0.00%)	>10	0.645	0.676	(A) Metastasis
PTPN6	12p13.31	1 (1.67%)	0 (0.00%)	>10	0.645	0.676	(A) Metastasis
TCF7L1	2p11.2	3 (1.56%)	2 (1.43%)	0.13	0.645	0.676	(A) Metastasis
ABCC1	16p13.11	1 (0.03%)	0 (0.00%)	>10	0.647	0.676	(A) Metastasis
ABCC2	10q24.2	1 (0.03%)	0 (0.00%)	>10	0.647	0.676	(A) Metastasis
ABR	17p13.3	1 (0.03%)	0 (0.00%)	>10	0.647	0.676	(A) Metastasis
AGAP2	12q14.1	1 (0.03%)	0 (0.00%)	>10	0.647	0.676	(A) Metastasis
AGAP3	7q36.1	1 (0.03%)	0 (0.00%)	>10	0.647	0.676	(A) Metastasis
AKAP2	9q31.3	1 (0.03%)	0 (0.00%)	>10	0.647	0.676	(A) Metastasis
ALDOA	16p11.2	1 (0.03%)	0 (0.00%)	>10	0.647	0.676	(A) Metastasis
ANO5	11p14.3	1 (0.03%)	0 (0.00%)	>10	0.647	0.676	(A) Metastasis
AOX2P	2q33.1	1 (0.03%)	0 (0.00%)	>10	0.647	0.676	(A) Metastasis
AP1B1	22q12.2	1 (0.03%)	0 (0.00%)	>10	0.647	0.676	(A) Metastasis
API5	11p12	1 (0.03%)	0 (0.00%)	>10	0.647	0.676	(A) Metastasis
ARHGAP42	11q22.1	1 (0.03%)	0 (0.00%)	>10	0.647	0.676	(A) Metastasis
ARVCF	22q11.21	1 (0.03%)	0 (0.00%)	>10	0.647	0.676	(A) Metastasis
ATP1B2	17p13.1	1 (0.03%)	0 (0.00%)	>10	0.647	0.676	(A) Metastasis
ATRN	20p13	1 (0.03%)	0 (0.00%)	>10	0.647	0.676	(A) Metastasis
BMP2	20p12.3	1 (0.03%)	0 (0.00%)	>10	0.647	0.676	(A) Metastasis
C5ORF22	5p13.3	1 (0.03%)	0 (0.00%)	>10	0.647	0.676	(A) Metastasis
C9	5p13.1	1 (0.03%)	0 (0.00%)	>10	0.647	0.676	(A) Metastasis
CARMIL1	6p22.2	1 (0.03%)	0 (0.00%)	>10	0.647	0.676	(A) Metastasis
CCDC85A	2p16.1	1 (0.03%)	0 (0.00%)	>10	0.647	0.676	(A) Metastasis
CDH18	5p14.3	1 (0.03%)	0 (0.00%)	>10	0.647	0.676	(A) Metastasis
CIT	12q24.23	1 (0.03%)	0 (0.00%)	>10	0.647	0.676	(A) Metastasis
CLUAP1	16p13.3	1 (0.03%)	0 (0.00%)	>10	0.647	0.676	(A) Metastasis
CMAS	12p12.1	1 (0.03%)	0 (0.00%)	>10	0.647	0.676	(A) Metastasis
CNTN4	3p26.3-p26.2	1 (0.03%)	0 (0.00%)	>10	0.647	0.676	(A) Metastasis
CNTN5	11q22.1	1 (0.03%)	0 (0.00%)	>10	0.647	0.676	(A) Metastasis
CNTROB	17p13.1	1 (0.03%)	0 (0.00%)	>10	0.647	0.676	(A) Metastasis
CTDSP1	2q35	1 (0.03%)	0 (0.00%)	>10	0.647	0.676	(A) Metastasis
DACH2	Xq21.2	1 (0.03%)	0 (0.00%)	>10	0.647	0.676	(A) Metastasis
DEF8	16q24.3	1 (0.03%)	0 (0.00%)	>10	0.647	0.676	(A) Metastasis
DENND4C	9p22.1	1 (0.03%)	0 (0.00%)	>10	0.647	0.676	(A) Metastasis
DLG2	11q14.1	1 (0.03%)	0 (0.00%)	>10	0.647	0.676	(A) Metastasis
DNAH1	3p21.1	1 (0.03%)	0 (0.00%)	>10	0.647	0.676	(A) Metastasis
DNAJC10	2q32.1	1 (0.03%)	0 (0.00%)	>10	0.647	0.676	(A) Metastasis
DSG3	18q12.1	1 (0.03%)	0 (0.00%)	>10	0.647	0.676	(A) Metastasis
DYNC1I2	2q31.1	1 (0.03%)	0 (0.00%)	>10	0.647	0.676	(A) Metastasis
EIF1B	3p22.1	1 (0.03%)	0 (0.00%)	>10	0.647	0.676	(A) Metastasis
EIF5A	17p13.1	1 (0.03%)	0 (0.00%)	>10	0.647	0.676	(A) Metastasis
ELDR	7p11.2	1 (0.03%)	0 (0.00%)	>10	0.647	0.676	(A) Metastasis
EMID1	22q12.2	1 (0.03%)	0 (0.00%)	>10	0.647	0.676	(A) Metastasis
EMILIN1	2p23.3	1 (0.03%)	0 (0.00%)	>10	0.647	0.676	(A) Metastasis
ERC1	12p13.33	1 (0.03%)	0 (0.00%)	>10	0.647	0.676	(A) Metastasis
EXOC4	7q33	1 (0.03%)	0 (0.00%)	>10	0.647	0.676	(A) Metastasis
FBXL7	5p15.1	1 (0.03%)	0 (0.00%)	>10	0.647	0.676	(A) Metastasis
FGA	4q31.3	1 (0.03%)	0 (0.00%)	>10	0.647	0.676	(A) Metastasis
FLOT2	17q11.2	1 (0.03%)	0 (0.00%)	>10	0.647	0.676	(A) Metastasis
FRY	13q13.1	1 (0.03%)	0 (0.00%)	>10	0.647	0.676	(A) Metastasis
FSBP	8q22.1	1 (0.03%)	0 (0.00%)	>10	0.647	0.676	(A) Metastasis
GALNT11	7q36.1|7q36.1	1 (0.03%)	0 (0.00%)	>10	0.647	0.676	(A) Metastasis
GON4L	1q22	1 (0.03%)	0 (0.00%)	>10	0.647	0.676	(A) Metastasis
GPATCH8	17q21.31	1 (0.03%)	0 (0.00%)	>10	0.647	0.676	(A) Metastasis
GTF2I	7q11.23	1 (0.03%)	0 (0.00%)	>10	0.647	0.676	(A) Metastasis
H2AFX	11q23.3	1 (0.03%)	0 (0.00%)	>10	0.647	0.676	(A) Metastasis
HAUS6	9p22.1	1 (0.03%)	0 (0.00%)	>10	0.647	0.676	(A) Metastasis
HIBADH	7p15.2	1 (0.03%)	0 (0.00%)	>10	0.647	0.676	(A) Metastasis
IGHA2	14q32.33	1 (0.03%)	0 (0.00%)	>10	0.647	0.676	(A) Metastasis
IL6R	1q21.3	1 (0.03%)	0 (0.00%)	>10	0.647	0.676	(A) Metastasis
ILVBL	19p13.12	1 (0.03%)	0 (0.00%)	>10	0.647	0.676	(A) Metastasis
INHBE	12q13.3	1 (0.03%)	0 (0.00%)	>10	0.647	0.676	(A) Metastasis
INSRR	1q23.1	1 (0.03%)	0 (0.00%)	>10	0.647	0.676	(A) Metastasis
IP6K1	3p21.31	1 (0.03%)	0 (0.00%)	>10	0.647	0.676	(A) Metastasis
KCNJ1	11q24.3	1 (0.03%)	0 (0.00%)	>10	0.647	0.676	(A) Metastasis
KCNMA1	10q22.3	1 (0.03%)	0 (0.00%)	>10	0.647	0.676	(A) Metastasis
KIAA0355	19q13.11	1 (0.03%)	0 (0.00%)	>10	0.647	0.676	(A) Metastasis
KLHL12	1q32.1	1 (0.03%)	0 (0.00%)	>10	0.647	0.676	(A) Metastasis
LAMA2	6q22.33	1 (0.03%)	0 (0.00%)	>10	0.647	0.676	(A) Metastasis
LAMC3	9q34.12	1 (0.03%)	0 (0.00%)	>10	0.647	0.676	(A) Metastasis
LINC00158	21q21.2	1 (0.03%)	0 (0.00%)	>10	0.647	0.676	(A) Metastasis
LINC00854	17q21.31	1 (0.03%)	0 (0.00%)	>10	0.647	0.676	(A) Metastasis
LINC01339	5q14.3	1 (0.03%)	0 (0.00%)	>10	0.647	0.676	(A) Metastasis
LINC01533	19q13.11	1 (0.03%)	0 (0.00%)	>10	0.647	0.676	(A) Metastasis
LRP3	19q13.11	1 (0.03%)	0 (0.00%)	>10	0.647	0.676	(A) Metastasis
LZTS1	8p21.3	1 (0.03%)	0 (0.00%)	>10	0.647	0.676	(A) Metastasis
MAST3	19p13.11	1 (0.03%)	0 (0.00%)	>10	0.647	0.676	(A) Metastasis
MED15	22q11.21	1 (0.03%)	0 (0.00%)	>10	0.647	0.676	(A) Metastasis
MEGF6	1p36.32	1 (0.03%)	0 (0.00%)	>10	0.647	0.676	(A) Metastasis
METTL2B	7q32.1	1 (0.03%)	0 (0.00%)	>10	0.647	0.676	(A) Metastasis
MOB3B	9p21.2	1 (0.03%)	0 (0.00%)	>10	0.647	0.676	(A) Metastasis
MORC2	22q12.2	1 (0.03%)	0 (0.00%)	>10	0.647	0.676	(A) Metastasis
MS4A13	11q12.2	1 (0.03%)	0 (0.00%)	>10	0.647	0.676	(A) Metastasis
MYLK	3q21.1	1 (0.03%)	0 (0.00%)	>10	0.647	0.676	(A) Metastasis
MZT1	13q21.33	1 (0.03%)	0 (0.00%)	>10	0.647	0.676	(A) Metastasis
NBEAL2	3p21.31	1 (0.03%)	0 (0.00%)	>10	0.647	0.676	(A) Metastasis
NBPF20	1q21.1	1 (0.03%)	0 (0.00%)	>10	0.647	0.676	(A) Metastasis
NEO1	15q24.1	1 (0.03%)	0 (0.00%)	>10	0.647	0.676	(A) Metastasis
NFIA	1p31.3	1 (0.03%)	0 (0.00%)	>10	0.647	0.676	(A) Metastasis
NOL4	18q12.1	1 (0.03%)	0 (0.00%)	>10	0.647	0.676	(A) Metastasis
OTUD7A	15q13.3	1 (0.03%)	0 (0.00%)	>10	0.647	0.676	(A) Metastasis
PAX9	14q13.3	1 (0.03%)	0 (0.00%)	>10	0.647	0.676	(A) Metastasis
PCGF6	10q24.33	1 (0.03%)	0 (0.00%)	>10	0.647	0.676	(A) Metastasis
PDZRN3	3p13	1 (0.03%)	0 (0.00%)	>10	0.647	0.676	(A) Metastasis
PEX5	12p13.31	1 (0.03%)	0 (0.00%)	>10	0.647	0.676	(A) Metastasis
PFKFB4	3p21.31	1 (0.03%)	0 (0.00%)	>10	0.647	0.676	(A) Metastasis
PHTF2	7q11.23-q21.11	1 (0.03%)	0 (0.00%)	>10	0.647	0.676	(A) Metastasis
PIP5K1A	1q21.3	1 (0.03%)	0 (0.00%)	>10	0.647	0.676	(A) Metastasis
PLUT	13q12.2	1 (0.03%)	0 (0.00%)	>10	0.647	0.676	(A) Metastasis
PNPLA6	19p13.2	1 (0.03%)	0 (0.00%)	>10	0.647	0.676	(A) Metastasis
POLD2	7p13	1 (0.03%)	0 (0.00%)	>10	0.647	0.676	(A) Metastasis
POMC	2p23.3	1 (0.03%)	0 (0.00%)	>10	0.647	0.676	(A) Metastasis
POU2F2	19q13.2	1 (0.03%)	0 (0.00%)	>10	0.647	0.676	(A) Metastasis
PPFIA2	12q21.31	1 (0.03%)	0 (0.00%)	>10	0.647	0.676	(A) Metastasis
PPIH	1p34.2	1 (0.03%)	0 (0.00%)	>10	0.647	0.676	(A) Metastasis
PRMT1	19q13.33	1 (0.03%)	0 (0.00%)	>10	0.647	0.676	(A) Metastasis
PTPRZ1	7q31.32	1 (0.03%)	0 (0.00%)	>10	0.647	0.676	(A) Metastasis
PWWP2A	5q33.3	1 (0.03%)	0 (0.00%)	>10	0.647	0.676	(A) Metastasis
RAB11FIP2	10q26.11	1 (0.03%)	0 (0.00%)	>10	0.647	0.676	(A) Metastasis
RCL1	9p24.1	1 (0.03%)	0 (0.00%)	>10	0.647	0.676	(A) Metastasis
REST	4q12	1 (0.03%)	0 (0.00%)	>10	0.647	0.676	(A) Metastasis
RPAP3	12q13.11	1 (0.03%)	0 (0.00%)	>10	0.647	0.676	(A) Metastasis
SAE1	19q13.32	1 (0.03%)	0 (0.00%)	>10	0.647	0.676	(A) Metastasis
SEMA5A	5p15.31	1 (0.03%)	0 (0.00%)	>10	0.647	0.676	(A) Metastasis
SEMA6D	15q21.1	1 (0.03%)	0 (0.00%)	>10	0.647	0.676	(A) Metastasis
SH3BGRL	Xq21.1	1 (0.03%)	0 (0.00%)	>10	0.647	0.676	(A) Metastasis
SHMT1	17p11.2	1 (0.03%)	0 (0.00%)	>10	0.647	0.676	(A) Metastasis
SIK3	11q23.3	1 (0.03%)	0 (0.00%)	>10	0.647	0.676	(A) Metastasis
SLC12A6	15q14	1 (0.03%)	0 (0.00%)	>10	0.647	0.676	(A) Metastasis
SLC17A8	12q23.1	1 (0.03%)	0 (0.00%)	>10	0.647	0.676	(A) Metastasis
SLC25A25	9q34.11	1 (0.03%)	0 (0.00%)	>10	0.647	0.676	(A) Metastasis
SLC41A3	3q21.2-q21.3	1 (0.03%)	0 (0.00%)	>10	0.647	0.676	(A) Metastasis
SLC4A7	3p24.1	1 (0.03%)	0 (0.00%)	>10	0.647	0.676	(A) Metastasis
SND1	7q32.1	1 (0.03%)	0 (0.00%)	>10	0.647	0.676	(A) Metastasis
SPPL3	12q24.31	1 (0.03%)	0 (0.00%)	>10	0.647	0.676	(A) Metastasis
SRPK2	7q22.3	1 (0.03%)	0 (0.00%)	>10	0.647	0.676	(A) Metastasis
STX7	6q23.2	1 (0.03%)	0 (0.00%)	>10	0.647	0.676	(A) Metastasis
TBC1D2B	15q24.3-q25.1	1 (0.03%)	0 (0.00%)	>10	0.647	0.676	(A) Metastasis
TFAP2B	6p12.3	1 (0.03%)	0 (0.00%)	>10	0.647	0.676	(A) Metastasis
TMPRSS9	19p13.3	1 (0.03%)	0 (0.00%)	>10	0.647	0.676	(A) Metastasis
TOE1	1p34.1	1 (0.03%)	0 (0.00%)	>10	0.647	0.676	(A) Metastasis
TOMM70	3q12.2	1 (0.03%)	0 (0.00%)	>10	0.647	0.676	(A) Metastasis
TOX	8q12.1	1 (0.03%)	0 (0.00%)	>10	0.647	0.676	(A) Metastasis
TPM4	19p13.12-p13.11	1 (0.03%)	0 (0.00%)	>10	0.647	0.676	(A) Metastasis
TPRXL	3p25.1	1 (0.03%)	0 (0.00%)	>10	0.647	0.676	(A) Metastasis
TRIM63	1p36.11	1 (0.03%)	0 (0.00%)	>10	0.647	0.676	(A) Metastasis
TSHZ3	19q12	1 (0.03%)	0 (0.00%)	>10	0.647	0.676	(A) Metastasis
UGT1A6	2q37.1	1 (0.03%)	0 (0.00%)	>10	0.647	0.676	(A) Metastasis
VAV3	1p13.3	1 (0.03%)	0 (0.00%)	>10	0.647	0.676	(A) Metastasis
VGLL3	3p12.1	1 (0.03%)	0 (0.00%)	>10	0.647	0.676	(A) Metastasis
VPREB1	22q11.22	1 (0.03%)	0 (0.00%)	>10	0.647	0.676	(A) Metastasis
WWC2	4q35.1	1 (0.03%)	0 (0.00%)	>10	0.647	0.676	(A) Metastasis
ZFR	5p13.3	1 (0.03%)	0 (0.00%)	>10	0.647	0.676	(A) Metastasis
ZNF646	16p11.2	1 (0.03%)	0 (0.00%)	>10	0.647	0.676	(A) Metastasis
KIF5B	10p11.22	1 (1.15%)	0 (0.00%)	>10	0.654	0.682	(A) Metastasis
TAF15	17q12	1 (1.15%)	0 (0.00%)	>10	0.654	0.682	(A) Metastasis
EPHA6	3q11.2	1 (0.59%)	0 (0.00%)	>10	0.655	0.682	(A) Metastasis
LRP6	12p13.2	1 (0.59%)	0 (0.00%)	>10	0.655	0.682	(A) Metastasis
TNKS2	10q23.32	1 (0.59%)	0 (0.00%)	>10	0.655	0.682	(A) Metastasis
DNM2	19p13.2	1 (1.14%)	0 (0.00%)	>10	0.657	0.682	(A) Metastasis
IRF1	5q31.1	1 (1.14%)	0 (0.00%)	>10	0.657	0.682	(A) Metastasis
ADGRB3	6q12-q13	4 (8.00%)	2 (8.00%)	0	0.658	0.683	(B) Primary
SGK1	6q23.2	1 (1.03%)	0 (0.00%)	>10	0.66	0.684	(A) Metastasis
BCL9	1q21.2	1 (1.16%)	0 (0.00%)	>10	0.662	0.686	(A) Metastasis
BTG1	12q21.33	1 (0.42%)	0 (0.00%)	>10	0.669	0.686	(A) Metastasis
CDH5	16q21	1 (0.44%)	0 (0.00%)	>10	0.669	0.686	(A) Metastasis
CD58	1p13.1	1 (0.51%)	1 (0.69%)	-0.43	0.67	0.686	(B) Primary
RPL22	1p36.31	1 (2.04%)	0 (0.00%)	>10	0.671	0.686	(A) Metastasis
ACVR2A	2q22.3-q23.1	1 (1.19%)	0 (0.00%)	>10	0.672	0.686	(A) Metastasis
ARNT	1q21.3	1 (1.19%)	0 (0.00%)	>10	0.672	0.686	(A) Metastasis
AURKC	19q13.43	1 (1.19%)	0 (0.00%)	>10	0.672	0.686	(A) Metastasis
BCL11A	2p16.1	1 (1.19%)	0 (0.00%)	>10	0.672	0.686	(A) Metastasis
DEK	6p22.3	1 (1.19%)	0 (0.00%)	>10	0.672	0.686	(A) Metastasis
GDNF	5p13.2	1 (1.19%)	0 (0.00%)	>10	0.672	0.686	(A) Metastasis
IL21R	16p12.1	1 (1.19%)	0 (0.00%)	>10	0.672	0.686	(A) Metastasis
NCOA4	10q11.22	1 (1.19%)	0 (0.00%)	>10	0.672	0.686	(A) Metastasis
NFKB2	10q24.32	1 (1.19%)	0 (0.00%)	>10	0.672	0.686	(A) Metastasis
PAX7	1p36.13	1 (1.19%)	0 (0.00%)	>10	0.672	0.686	(A) Metastasis
CKS1B	1q21.3	1 (1.18%)	0 (0.00%)	>10	0.675	0.686	(A) Metastasis
HSP90AB1	6p21.1	1 (1.18%)	0 (0.00%)	>10	0.675	0.686	(A) Metastasis
LPP	3q27.3-q28	1 (1.18%)	0 (0.00%)	>10	0.675	0.686	(A) Metastasis
NUMA1	11q13.4	1 (1.18%)	0 (0.00%)	>10	0.675	0.686	(A) Metastasis
PLAG1	8q12.1	1 (0.89%)	0 (0.00%)	>10	0.675	0.686	(A) Metastasis
ASPSCR1	17q25.3	1 (1.20%)	0 (0.00%)	>10	0.675	0.686	(A) Metastasis
RBM15	1p13.3	1 (1.20%)	0 (0.00%)	>10	0.675	0.686	(A) Metastasis
SSX4	Xp11.23	1 (1.30%)	0 (0.00%)	>10	0.675	0.686	(A) Metastasis
NUP98	11p15.4	1 (0.88%)	0 (0.00%)	>10	0.677	0.687	(A) Metastasis
TYK2	19p13.2	1 (1.19%)	0 (0.00%)	>10	0.677	0.687	(A) Metastasis
IRF8	16q24.1	1 (0.89%)	0 (0.00%)	>10	0.679	0.688	(A) Metastasis
USP9X	Xp11.4	2 (2.20%)	1 (2.33%)	-0.08	0.69	0.699	(B) Primary
ID4	6p22.3	2 (0.56%)	1 (0.49%)	0.2	0.698	0.703	(A) Metastasis
SRP19	5q22.2	2 (0.56%)	1 (0.49%)	0.2	0.698	0.703	(A) Metastasis
COL1A1	17q21.33	2 (2.38%)	1 (2.44%)	-0.03	0.7	0.703	(B) Primary
DCC	18q21.2	2 (2.38%)	1 (2.44%)	-0.03	0.7	0.703	(B) Primary
FN1	2q35	2 (2.38%)	1 (2.44%)	-0.03	0.7	0.703	(B) Primary
KNL1	15q15.1	2 (2.38%)	1 (2.44%)	-0.03	0.7	0.703	(B) Primary
NCOA2	8q13.3	2 (2.38%)	1 (2.44%)	-0.03	0.7	0.703	(B) Primary
PER1	17p13.1	2 (2.38%)	1 (2.44%)	-0.03	0.7	0.703	(B) Primary
2021-09-09	17q25.3	2 (2.38%)	1 (2.44%)	-0.03	0.7	0.703	(B) Primary
GNB1	1p36.33	2 (3.77%)	1 (3.33%)	0.18	0.705	0.707	(A) Metastasis
SLC45A3	1q32.1	2 (3.77%)	1 (3.33%)	0.18	0.705	0.707	(A) Metastasis
INSIG1	7q36.3	1 (0.88%)	1 (1.03%)	-0.23	0.709	0.711	(B) Primary
CAMK1	3p25.3	2 (0.07%)	1 (0.06%)	0.13	0.714	0.715	(A) Metastasis
ACVR1B	12q13.13	2 (0.96%)	1 (0.89%)	0.11	0.719	0.719	(A) Metastasis

## Sheet: Structural Variants
		Primary				Metastasis
gene	cancergene	# Structural Variant	#	Profiled Samples	Freq	# Structural Variant	#	Profiled Samples	Freq
ABCA17P	No	1	1	1606	<0.1%
ABCB11	No	1	1	206	0.005	2	2	358	0.006
ABCC9	No	1	1	1606	<0.1%
ABL1	Yes	1	1	1452	<0.1%	1	1	2719	<0.1%
ADGRG7	No	2	2	1606	0.001
ADGRV1	No	1	1	1606	<0.1%
ALK	Yes	2	1	1606	<0.1%	2	1	2940	<0.1%
ALOX12B	Yes	1	1	714	0.001
ANKRD11	Yes	1	1	502	0.002	2	2	1074	0.002
APAF1	No	1	1	1606	<0.1%
APC	Yes	4	4	1492	0.003	4	4	2759	0.001
APOOL	No	1	1	1606	<0.1%
ARHGAP35	Yes	1	1	206	0.005	1	1	358	0.003
ARHGEF12	Yes	1	1	206	0.005	1	1	359	0.003
ARID1A	Yes	2	2	999	0.002	3	3	1935	0.002
ARID1B	Yes	3	3	903	0.003	2	2	1766	0.001
ASXL1	Yes	1	1	932	0.001	1	1	1853	<0.1%
ATF7	No	1	1	1606	<0.1%
ATP10A	No	2	2	1606	0.001
ATRX	Yes	2	2	985	0.002	4	4	1915	0.002
AXL	Yes	1	1	985	0.001
BAP1	Yes	3	3	1002	0.003	3	3	1937	0.002
BARD1	Yes	1	1	839	0.001	1	1	1740	<0.1%
BBC3	Yes	1	1	529	0.002
BICRA	No	1	1	1606	<0.1%
BRAF	Yes	8	8	1606	0.005	52	44	2941	0.015
BRD4	Yes	1	1	912	0.001
C11ORF52	No	1	1	1606	<0.1%
CAMK1D	No	1	1	1606	<0.1%
CAMK2A	No	1	1	1606	<0.1%
CARD11	Yes	1	1	941	0.001	1	1	1856	<0.1%
CASZ1	No	1	1	1606	<0.1%	1	1	2941	<0.1%
CBFB	Yes	1	1	814	0.001
CCDC171	No	1	1	1606	<0.1%
CCND1	Yes	1	1	1017	<0.1%
CCNE1	Yes	1	1	1002	<0.1%	1	1	1937	<0.1%
CDH12	No	1	1	1606	<0.1%	3	3	2941	0.001
CDH4	No	1	1	206	0.005	1	1	358	0.003
CDKN2A	Yes	11	10	1548	0.006	6	6	2830	0.002
CIC	Yes	1	1	828	0.001	1	1	1727	<0.1%
CREBBP	Yes	1	1	997	0.001
CRTC3	Yes	1	1	33	0.03
CSF1R	Yes	1	1	1312	<0.1%
CSF2RA	No	1	1	1606	<0.1%
CTNNB1	Yes	2	2	1604	0.001	3	3	2940	0.001
CUX1	Yes	1	1	321	0.003	1	1	501	0.002
CYLD	Yes	1	1	808	0.001	1	1	1444	<0.1%
DDAH1	No	1	1	1606	<0.1%
DGCR6L	No	1	1	1606	<0.1%
DIS3L2	No	1	1	206	0.005
DMC1	No	1	1	206	0.005
DNMT3A	Yes	2	2	949	0.002	3	3	1874	0.002
DOT1L	Yes	2	2	640	0.003	1	1	1400	<0.1%
DROSHA	Yes	5	5	413	0.012	1	1	779	0.001
DUSP4	Yes	1	1	413	0.002
EEA1	No	1	1	1606	<0.1%
EGFR	Yes	1	1	1606	<0.1%	5	5	2941	0.002
EMSY	Yes	1	1	126	0.008
EP300	Yes	2	2	939	0.002
EPCAM	Yes	2	2	741	0.003
EPHA7	Yes	2	2	697	0.003
EPN1	No	1	1	1606	<0.1%
ERBB2	Yes	1	1	1606	<0.1%	2	2	2941	<0.1%
ERBB3	Yes	1	1	1036	<0.1%	4	4	1980	0.002
ERBB4	Yes	1	1	1572	<0.1%
ERG	Yes	1	1	842	0.001
ETV4	Yes	1	1	428	0.002
ETV6	Yes	2	1	926	0.001	9	9	1834	0.005
EWSR1	Yes	1	1	427	0.002	3	3	733	0.004
EZH2	Yes	1	1	1385	<0.1%
FAAP100	No	1	1	206	0.005
FANCC	Yes	1	1	927	0.001
FANCI	No	2	2	369	0.005
FAT1	Yes	3	3	804	0.004	2	2	1658	0.001
FCN2	No	1	1	1606	<0.1%
FGF19	Yes	1	1	708	0.001
FGFR1OP2	No	1	1	1606	<0.1%
FGFR3	Yes	1	1	1606	<0.1%
FH	Yes	1	1	920	0.001
FLT4	Yes	3	2	920	0.002
FXYD6-FXYD2	No	1	1	1606	<0.1%
GAB2	Yes	1	1	1606	<0.1%
GABRB2	No	1	1	1606	<0.1%
GEN1	No	1	1	304	0.003
GLI1	Yes	1	1	876	0.001	1	1	1686	<0.1%
GNA11	Yes	1	1	1529	<0.1%
GNL2	No	1	1	1606	<0.1%
GOLGA3	No	1	1	1606	<0.1%
GPS2	Yes	1	1	509	0.002
GRIA1	No	1	1	1606	<0.1%
GRIK1	No	1	1	1606	<0.1%
GRIN2A	Yes	1	1	629	0.002
GRIP1	No	1	1	1606	<0.1%
GRM3	Yes	1	1	112	0.009
HECTD4	No	1	1	1606	<0.1%
HSD17B6	No	1	1	1606	<0.1%
ID3	Yes	1	1	835	0.001
IKBKE	Yes	3	3	641	0.005
ITK	Yes	1	1	219	0.005
KCNIP1	No	1	1	97	0.01
KCNJ15	No	1	1	1606	<0.1%
KDM4A	No	1	1	1606	<0.1%
KDM5C	Yes	1	1	908	0.001	2	2	1816	0.001
KDR	Yes	1	1	1518	<0.1%	3	3	2805	0.001
KEAP1	Yes	1	1	910	0.001
KIAA1324L	No	1	1	1606	<0.1%
KIT	Yes	4	4	1606	0.002	4	4	2941	0.001
KMT2A	Yes	2	2	946	0.002	5	4	1873	0.002
KMT2C	Yes	2	2	625	0.003	4	4	1355	0.003
KMT2D	Yes	1	1	927	0.001	4	4	1836	0.002
LINC01021	No	1	1	1606	<0.1%
LINC02113	No	1	1	1606	<0.1%
LMAN2	No	1	1	1606	<0.1%
LOC101927043	No	1	1	1606	<0.1%
LOC105374464	No	1	1	1606	<0.1%
LRBA	No	1	1	1606	<0.1%
MAGI2	No	1	1	103	0.01
MAP3K7	Yes	1	1	41	0.024
MAP4	No	1	1	1606	<0.1%
MAPK1	Yes	1	1	911	0.001
MEF2B	Yes	1	1	926	0.001
MET	Yes	2	1	1601	<0.1%	2	2	2924	<0.1%
MITF	Yes	2	2	929	0.002	2	2	1842	0.001
MKNK2	No	2	2	87	0.023
MLPH	No	1	1	1606	<0.1%
MRE11	Yes	1	1	900	0.001	2	2	1827	0.001
MSH6	Yes	1	1	1003	<0.1%	1	1	1942	<0.1%
MTAP	Yes	2	1	215	0.005
MTCH2	No	1	1	1606	<0.1%
MTOR	Yes	1	1	1065	<0.1%	2	2	2062	<0.1%
MUC16	No	1	1	1606	<0.1%
MUTYH	Yes	1	1	941	0.001
NAV1	No	2	2	1606	0.001
NCAM1	No	1	1	1606	<0.1%
NCOR1	Yes	1	1	622	0.002	2	2	1357	0.001
NEIL1	No	1	1	206	0.005
NEURL4	No	1	1	1606	<0.1%
NF1	Yes	8	8	1035	0.008	13	13	1977	0.007
NF2	Yes	1	1	994	0.001	1	1	1931	<0.1%
NLK	No	1	1	1606	<0.1%
NOTCH1	Yes	3	3	1550	0.002
NOTCH2	Yes	1	1	999	0.001	4	4	1934	0.002
NOTCH2NL	No	1	1	1606	<0.1%
NOTCH3	Yes	1	1	890	0.001	4	2	1797	0.001
NOTCH4	Yes	1	1	636	0.002
NPR2	No	1	1	1606	<0.1%
NR4A3	Yes	2	1	33	0.03
NRXN1	No	1	1	1606	<0.1%
NSD1	Yes	1	1	806	0.001
NTRK3	Yes	1	1	987	0.001	2	2	1922	0.001
PAK1	Yes	2	2	529	0.004
PAX5	Yes	1	1	937	0.001	1	1	1861	<0.1%
PBRM1	Yes	2	2	908	0.002	4	4	1816	0.002
PDCD1LG2	Yes	1	1	799	0.001
PDGFRA	Yes	1	1	1556	<0.1%	1	1	2888	<0.1%
PDGFRB	Yes	2	2	999	0.002
PGAP3	No	1	1	41	0.024
PHF7	No	2	2	1606	0.001	1	1	2941	<0.1%
PIK3C2G	Yes	1	1	615	0.002	2	2	1335	0.001
PIK3R1	Yes	1	1	1008	<0.1%	1	1	1953	<0.1%
POLE	Yes	3	3	968	0.003	1	1	1912	<0.1%
PREX2	Yes	1	1	506	0.002	1	1	974	0.001
PRKDC	Yes	2	2	408	0.005	1	1	701	0.001
PRMT6	No	1	1	1606	<0.1%
PRPSAP2	No	1	1	1606	<0.1%
PRUNE2	No	1	1	1606	<0.1%
PTEN	Yes	3	3	1578	0.002	6	6	2914	0.002
PTPN11	Yes	1	1	1544	<0.1%
PTPRD	Yes	4	4	705	0.006	1	1	1446	<0.1%
PTPRS	Yes	1	1	529	0.002
QKI	Yes	1	1	381	0.003	1	1	630	0.002
RAB11FIP4	No	1	1	1606	<0.1%
RAB30	No	1	1	1606	<0.1%
RAB35	Yes	1	1	502	0.002	1	1	1074	<0.1%
RAD51B	Yes	1	1	685	0.001
RAD51D	Yes	1	1	897	0.001
RAD9B	No	1	1	1606	<0.1%
RAF1	Yes	2	2	1058	0.002	9	7	1984	0.004
RARA	Yes	2	2	929	0.002
RB1	Yes	1	1	1522	<0.1%	2	2	2811	<0.1%
RBBP5	No	1	1	1606	<0.1%
RECQL	Yes	1	1	413	0.002
RFWD2	Yes	1	1	628	0.002
RHEB	Yes	1	1	832	0.001	1	1	1578	<0.1%
RICTOR	Yes	4	4	899	0.004	1	1	1826	<0.1%
RPTOR	Yes	1	1	829	0.001	3	3	1733	0.002
RUNX1	Yes	2	1	929	0.001	1	1	1854	<0.1%
SDHA	Yes	1	1	901	0.001
2021-09-09	Yes	1	1	41	0.024
SETD2	Yes	1	1	985	0.001	4	4	1915	0.002
SH2B3	Yes	1	1	903	0.001	3	3	1770	0.002
SH3GL2	No	2	2	1606	0.001
SH3TC2	No	1	1	1606	<0.1%
SHANK2	No	1	1	1606	<0.1%
SMARCB1	Yes	1	1	1522	<0.1%
SORCS1	No	1	1	1606	<0.1%
SPEN	Yes	1	1	638	0.002	1	1	1393	<0.1%
SPG7	No	1	1	1606	<0.1%	1	1	2941	<0.1%
SPRED1	Yes	1	1	413	0.002	1	1	779	0.001
SRP19	No	1	1	206	0.005	2	2	358	0.006
ST6GALNAC3	No	1	1	1606	<0.1%	1	1	2941	<0.1%
STAG2	Yes	2	2	926	0.002
STK11	Yes	1	1	1548	<0.1%	1	1	2830	<0.1%
STK3	No	1	1	1606	<0.1%
SZT2	No	1	1	1606	<0.1%
TACC3	No	1	1	33	0.03
TAOK1	No	1	1	1606	<0.1%
TBX18	No	1	1	1606	<0.1%
TCF7L2	Yes	1	1	814	0.001
TDRD9	No	1	1	1606	<0.1%
TERT	Yes	1	1	939	0.001	4	4	1768	0.002
TFG	Yes	2	2	33	0.061
TIAM1	No	1	1	1606	<0.1%
TIMP3	No	1	1	41	0.024
TP53	Yes	2	2	1578	0.001	6	6	2914	0.002
TP53BP1	Yes	1	1	685	0.001	2	2	1277	0.002
TPCN2	No	1	1	1606	<0.1%
TRAF3	Yes	1	1	229	0.004
TSC2	Yes	1	1	1007	<0.1%	1	1	1951	<0.1%
UIMC1	No	1	1	206	0.005
ULK4	No	1	1	1606	<0.1%
USP28	No	1	1	206	0.005
USP34	No	1	1	1606	<0.1%
VRK2	No	1	1	1606	<0.1%
WDR91	No	1	1	1606	<0.1%
WNK1	No	1	1	1606	<0.1%
WNT4	No	1	1	1606	<0.1%
XPO1	Yes	1	1	988	0.001	1	1	1917	<0.1%
XRCC6	No	1	1	206	0.005
ZNF423	No	1	1	1606	<0.1%
ZNRF3	Yes	2	1	276	0.004
ABCC1	No					1	1	2941	<0.1%
ABCC2	No					1	1	2941	<0.1%
ABR	No					1	1	2941	<0.1%
ADAMTS16	No					1	1	32	0.031
AGAP2	No					1	1	2941	<0.1%
AGAP3	No					1	1	2941	<0.1%
AGK	No					7	5	2941	0.002
AKAP2	No					1	1	2941	<0.1%
AKAP9	No					2	2	85	0.024
AKT1	Yes					1	1	2941	<0.1%
ALDOA	No					1	1	2941	<0.1%
ANO5	No					1	1	2941	<0.1%
AOX2P	No					1	1	2941	<0.1%
AP1B1	No					1	1	2941	<0.1%
API5	No					1	1	2941	<0.1%
ARHGAP42	No					1	1	2941	<0.1%
ARID2	Yes					3	3	1823	0.002
ARVCF	No					1	1	2941	<0.1%
ATM	Yes					2	2	2805	<0.1%
ATP1B2	No					1	1	2941	<0.1%
ATR	Yes					4	3	1827	0.002
ATRN	No					1	1	2941	<0.1%
AXIN1	Yes					1	1	1338	<0.1%
AXIN2	Yes					1	1	1521	<0.1%
B2M	Yes					1	1	1654	<0.1%
BCL11B	Yes					1	1	446	0.002
BCL2L12	No					1	1	466	0.002
BCL6	Yes					2	2	1855	0.001
BCOR	Yes					1	1	1834	<0.1%
BIRC3	Yes					1	1	1141	<0.1%
BMP2	No					1	1	2941	<0.1%
BRCA1	Yes					2	2	1973	0.001
BRCA2	Yes					5	5	1946	0.003
C5ORF22	No					1	1	2941	<0.1%
C9	No					1	1	2941	<0.1%
CARM1	Yes					1	1	779	0.001
CARMIL1	No					2	1	2941	<0.1%
CBL	Yes					3	3	1941	0.002
CCDC85A	No					1	1	2941	<0.1%
CCND2	Yes					1	1	1907	<0.1%
CD274	Yes					1	1	1781	<0.1%
CD79A	Yes					1	1	1362	<0.1%
CDC73	Yes					1	1	1835	<0.1%
CDH1	Yes					2	2	2731	<0.1%
CDH18	No					1	1	2941	<0.1%
CDK4	Yes					1	1	1964	<0.1%
CDK5RAP2	No					4	3	2941	0.001
CDKN1B	Yes					1	1	1914	<0.1%
CDKN2B	Yes					1	1	1922	<0.1%
CIT	No					1	1	2941	<0.1%
CLUAP1	No					1	1	2941	<0.1%
CMAS	No					2	1	2941	<0.1%
CNTN4	No					1	1	2941	<0.1%
CNTN5	No					1	1	2941	<0.1%
CNTROB	No					1	1	2941	<0.1%
COL7A1	No					3	3	358	0.008
CRKL	Yes					1	1	1842	<0.1%
CSF3R	Yes					1	1	1612	<0.1%
CTDSP1	No					1	1	2941	<0.1%
CYSLTR2	Yes					1	1	798	0.001
DACH2	No					1	1	2941	<0.1%
DAXX	Yes					1	1	1727	<0.1%
DDR2	Yes					1	1	2075	<0.1%
DEF8	No					1	1	2941	<0.1%
DENND4C	No					1	1	2941	<0.1%
DIS3	Yes					1	1	1800	<0.1%
DLG2	No					1	1	2941	<0.1%
DNAH1	No					1	1	2941	<0.1%
DNAJC10	No					1	1	2941	<0.1%
DNAJC13	No					2	2	2941	<0.1%
DNMT1	Yes					1	1	1188	<0.1%
DNMT3B	Yes					1	1	1154	<0.1%
DSG3	No					1	1	2941	<0.1%
DYNC1I2	No					1	1	2941	<0.1%
EIF1B	No					1	1	2941	<0.1%
EIF5A	No					1	1	2941	<0.1%
ELDR	No					1	1	2941	<0.1%
EMID1	No					1	1	2941	<0.1%
EMILIN1	No					2	1	2941	<0.1%
EPHA3	Yes					2	2	1509	0.001
ERC1	Yes					1	1	2941	<0.1%
ERCC2	Yes					1	1	1923	<0.1%
ERF	Yes					1	1	779	0.001
ESR1	Yes					1	1	2058	<0.1%
ETV5	Yes					3	2	733	0.003
EXOC4	No					1	1	2941	<0.1%
FAN1	No					1	1	358	0.003
FANCA	Yes					1	1	1922	<0.1%
FANCD2	Yes					2	1	802	0.001
FBXL7	No					1	1	2941	<0.1%
FGF3	Yes					1	1	1486	<0.1%
FGFR1	Yes					2	2	2940	<0.1%
FLOT2	No					1	1	2941	<0.1%
FLT1	Yes					2	2	1860	0.001
FMN1	No					3	3	2941	0.001
FOXO1	Yes					1	1	1162	<0.1%
FRY	No					1	1	2941	<0.1%
FUS	Yes					1	1	533	0.002
FYN	Yes					1	1	1102	<0.1%
GALNT11	No					1	1	2941	<0.1%
GNAS	Yes					1	1	2831	<0.1%
GON4L	No					1	1	2941	<0.1%
GPATCH8	No					1	1	2941	<0.1%
GSK3B	Yes					1	1	1393	<0.1%
GTF2I	Yes					1	1	2941	<0.1%
H2AFX	No					1	1	2941	<0.1%
HAUS6	No					1	1	2941	<0.1%
HIBADH	No					1	1	2941	<0.1%
HIST1H3E	Yes					1	1	1074	<0.1%
HNF1A	Yes					2	2	2766	<0.1%
IDH1	Yes					1	1	2940	<0.1%
IGHA2	No					1	1	2941	<0.1%
IL6R	No					1	1	2941	<0.1%
IL7R	Yes					1	1	1715	<0.1%
ILVBL	No					1	1	2941	<0.1%
INHBE	No					1	1	2941	<0.1%
INPPL1	Yes					1	1	779	0.001
INSR	Yes					1	1	1332	<0.1%
IP6K1	No					1	1	2941	<0.1%
IRS1	Yes					2	1	1154	<0.1%
IRS2	Yes					1	1	1401	<0.1%
JAK2	Yes					1	1	2833	<0.1%
KCNJ1	No					1	1	2941	<0.1%
KCNMA1	No					1	1	2941	<0.1%
KDM6A	Yes					2	2	1843	0.001
KIAA0355	No					1	1	2941	<0.1%
KIAA1549	No					1	1	87	0.011
KLF4	Yes					1	1	1521	<0.1%
KLHL12	No					1	1	2941	<0.1%
KMT2B	Yes					2	2	813	0.002
LAMA2	No					1	1	2941	<0.1%
LAMC3	No					1	1	2941	<0.1%
LATS2	Yes					1	1	1154	<0.1%
LINC00158	No					1	1	2941	<0.1%
LINC00854	No					1	1	2941	<0.1%
LINC01339	No					1	1	2941	<0.1%
LINC01533	No					1	1	2941	<0.1%
LMO3	No					1	1	133	0.008
LRP3	No					1	1	2941	<0.1%
LZTS1	No					1	1	2941	<0.1%
MAD1L1	No					3	3	2941	0.001
MAP2K1	Yes					2	2	2082	<0.1%
MAP2K4	Yes					1	1	1931	<0.1%
MAP3K14	Yes					1	1	1109	<0.1%
MAST3	No					1	1	2941	<0.1%
MCL1	Yes					1	1	1857	<0.1%
MDM2	Yes					1	1	1938	<0.1%
MDM4	Yes					2	2	1937	0.001
MED12	Yes					1	1	1835	<0.1%
MED15	No					1	1	2941	<0.1%
MEGF6	No					1	1	2941	<0.1%
MEN1	Yes					1	1	1842	<0.1%
METTL2B	No					1	1	2941	<0.1%
MGA	Yes					1	1	1407	<0.1%
MLH1	Yes					1	1	2811	<0.1%
MOB3B	Yes					1	1	2941	<0.1%
MORC2	No					1	1	2941	<0.1%
MPL	Yes					1	1	2731	<0.1%
MS4A13	No					1	1	2941	<0.1%
MST1R	Yes					1	1	1257	<0.1%
MYB	Yes					1	1	674	0.001
MYLK	No					1	1	2941	<0.1%
MYO1D	No					2	2	2941	<0.1%
MYOD1	Yes					1	1	1154	<0.1%
MZT1	No					1	1	2941	<0.1%
NAB2	Yes					3	3	2941	0.001
NBEAL2	No					1	1	2941	<0.1%
NBN	Yes					1	1	1928	<0.1%
NBPF20	No					1	1	2941	<0.1%
NEO1	No					2	1	2941	<0.1%
NFIA	No					2	1	2941	<0.1%
NKX2-1	Yes					1	1	1844	<0.1%
NOL4	No					1	1	2941	<0.1%
NPM1	Yes					1	1	2724	<0.1%
NRAS	Yes					1	1	2940	<0.1%
NRG1	Yes					2	2	405	0.005
NSD3	Yes					1	1	1124	<0.1%
NTRK1	Yes					5	5	1941	0.003
NTRK2	Yes					2	2	1921	0.001
OTUD7A	No					1	1	2941	<0.1%
PAX9	No					1	1	2941	<0.1%
PC	Yes					1	1	60	0.017
PCGF6	No					1	1	2941	<0.1%
PDZRN3	No					1	1	2941	<0.1%
PEX5	No					1	1	2941	<0.1%
PFKFB4	No					1	1	2941	<0.1%
PGR	Yes					3	3	1074	0.003
PHF8	No					1	1	53	0.019
PHTF2	No					1	1	2941	<0.1%
PIK3CA	Yes					1	1	2941	<0.1%
PIK3CB	Yes					1	1	1455	<0.1%
PIK3CD	Yes					2	2	1226	0.002
PIK3R2	Yes					1	1	1382	<0.1%
PIK3R3	Yes					2	2	1154	0.002
PIM1	Yes					1	1	1639	<0.1%
PIP5K1A	No					1	1	2941	<0.1%
PLUT	No					1	1	2941	<0.1%
PML	Yes					1	1	445	0.002
PNPLA6	No					1	1	2941	<0.1%
PNRC1	Yes					1	1	1431	<0.1%
POLD1	Yes					2	1	1609	<0.1%
POMC	No					1	1	2941	<0.1%
POT1	Yes					2	2	446	0.004
POU2F2	No					1	1	2941	<0.1%
PPFIA2	No					1	1	2941	<0.1%
PPIH	No					1	1	2941	<0.1%
PPP2R1A	Yes					1	1	1818	<0.1%
PRKAR1A	Yes					1	1	1835	<0.1%
PRKCA	No					1	1	59	0.017
PRMT1	No					1	1	2941	<0.1%
PTCH1	Yes					3	3	1937	0.002
PTPN1	Yes					1	1	53	0.019
PTPN14	No					1	1	358	0.003
PTPRZ1	No					1	1	2941	<0.1%
PWWP2A	No					1	1	2941	<0.1%
RAB11FIP2	No					1	1	2941	<0.1%
RAD21	Yes					1	1	1614	<0.1%
RAD51	Yes					2	2	1819	0.001
RAD52	Yes					1	1	1668	<0.1%
RAI14	No					2	2	2941	<0.1%
RASA1	Yes					1	1	1487	<0.1%
RBBP8	No					1	1	358	0.003
RBL2	No					1	1	133	0.008
RCL1	No					1	1	2941	<0.1%
REST	Yes					1	1	2941	<0.1%
RET	Yes					1	1	2940	<0.1%
ROS1	Yes					2	2	2183	<0.1%
RPAP3	No					1	1	2941	<0.1%
RPS6KB2	Yes					1	1	1154	<0.1%
RRAS	Yes					1	1	779	0.001
SAE1	No					1	1	2941	<0.1%
SDHC	Yes					1	1	1804	<0.1%
SEMA5A	No					1	1	2941	<0.1%
SEMA6D	No					1	1	2941	<0.1%
SERPINA1	No					1	1	358	0.003
SF3B1	Yes					2	2	1958	0.001
SH2D1A	Yes					1	1	1546	<0.1%
SH3BGRL	No					1	1	2941	<0.1%
SHMT1	No					1	1	2941	<0.1%
SIK3	No					1	1	2941	<0.1%
SLC12A6	No					1	1	2941	<0.1%
SLC17A8	No					1	1	2941	<0.1%
SLC25A25	No					1	1	2941	<0.1%
SLC41A3	No					1	1	2941	<0.1%
SLC4A7	No					1	1	2941	<0.1%
SLX4	Yes					2	2	1205	0.002
SMARCA4	Yes					5	5	1922	0.003
SND1	Yes					1	1	2941	<0.1%
SPPL3	No					1	1	2941	<0.1%
SRC	Yes					1	1	2479	<0.1%
SRPK2	No					1	1	2941	<0.1%
STAT5B	Yes					1	1	1137	<0.1%
STAT6	Yes					1	1	529	0.002
STRN	Yes					1	1	59	0.017
STX7	No					1	1	2941	<0.1%
SUB1	No					2	2	2941	<0.1%
TAP1	Yes					1	1	779	0.001
TBC1D2B	No					1	1	2941	<0.1%
TBL1XR1	Yes					1	1	88	0.011
TBX3	Yes					1	1	1369	<0.1%
TCF3	Yes					1	1	1603	<0.1%
TET1	Yes					2	2	1546	0.001
TFAP2B	No					1	1	2941	<0.1%
TMPRSS2	Yes					2	2	1726	0.001
TMPRSS9	No					1	1	2941	<0.1%
TOMM70	No					1	1	2941	<0.1%
TOX	No					1	1	2941	<0.1%
TP63	Yes					1	1	1189	<0.1%
TPM4	Yes					1	1	2941	<0.1%
TPRXL	No					1	1	2941	<0.1%
TRAF2	Yes					1	1	1109	<0.1%
TRAF7	Yes					1	1	1521	<0.1%
TRIM33	Yes					2	1	84	0.012
TRIM37	No					1	1	358	0.003
TRIM4	No					2	2	2941	<0.1%
TRIM63	No					1	1	2941	<0.1%
TSC1	Yes					2	2	1951	0.001
VAV3	No					1	1	2941	<0.1%
VEGFA	Yes					1	1	1629	<0.1%
VGLL3	No					1	1	2941	<0.1%
VPREB1	No					1	1	2941	<0.1%
WT1	Yes					2	2	1862	0.001
WWC2	No					1	1	2941	<0.1%
WWTR1	Yes					1	1	779	0.001
YES1	Yes					1	1	1154	<0.1%
ZFHX3	Yes					2	2	1074	0.002
ZFR	No					1	1	2941	<0.1%
ZNF646	No					1	1	2941	<0.1%

## Sheet: Gene Mutations
		Primary				Metastasis
Gene	Is Cancer Gene? (source: OncoKB)	MutSig(Q-value)	# Mut	#	Freq	MutSig(Q-value)	# Mut	#	Freq
ABCB11	No	31	29	206	0.141	64	51	358	0.142
ABL1	Yes	36	33	1452	0.023	102	86	2719	0.032
ABL2	Yes	6	4	113	0.035	8	8	229	0.035
ABRAXAS1	Yes	7	7	823	0.009	10	10	1695	0.006
ACVR1	Yes	14	13	707	0.018	38	38	1441	0.026
ADAMTS20	No	4	4	41	0.098	2	2	84	0.024
ADGRA2	Yes	3	2	104	0.019	12	12	226	0.053
ADGRB3	No	5	2	25	0.08	5	4	50	0.08
ADGRL3	No	1	1	25	0.04	1	1	50	0.02
AFF1	Yes	3	2	41	0.049
AFF3	Yes	1	1	41	0.024	1	1	84	0.012
AGO2	Yes	6	6	413	0.015	22	22	779	0.028
AKAP9	No	3	1	41	0.024	1	1	85	0.012
AKT1	Yes	23	23	1606	0.014	35	33	2941	0.011
AKT2	Yes	12	12	1007	0.012	33	33	1947	0.017
AKT3	Yes	14	14	1007	0.014	25	25	1952	0.013
ALK	Yes	121	96	1606	0.06	285	222	2940	0.076
ALOX12B	Yes	27	25	714	0.035	40	36	1443	0.025
AMER1	Yes	32	27	639	0.042	91	83	1394	0.06
ANKRD11	Yes	44	33	502	0.066	99	79	1074	0.074
APC	Yes	124	100	1492	0.067	295	229	2759	0.083
AR	Yes	57	49	1030	0.048	109	97	1964	0.049
ARAF	Yes	26	21	1015	0.021	47	43	1942	0.022
ARHGAP35	Yes	10	10	206	0.049	31	27	358	0.075
ARHGEF12	Yes	9	9	206	0.044	21	21	359	0.058
ARID1A	Yes	78	67	999	0.067	255	213	1935	0.11
ARID1B	Yes	86	69	903	0.076	169	149	1766	0.084
ARID2	Yes	149	96	918	0.105	351	259	1823	0.142
ARID5B	Yes	11	11	529	0.021	56	50	1154	0.043
ASXL1	Yes	67	63	932	0.068	116	106	1853	0.057
ASXL2	Yes	19	15	529	0.028	79	71	1154	0.062
ATM	Yes	97	87	1518	0.057	237	197	2805	0.07
ATR	Yes	63	56	900	0.062	161	141	1827	0.077
ATRX	Yes	108	87	985	0.088	224	179	1915	0.093
AURKA	Yes	14	14	929	0.015	28	28	1842	0.015
AURKB	Yes	13	12	929	0.013	25	24	1842	0.013
AXIN1	Yes	16	16	624	0.026	49	45	1338	0.034
AXIN2	Yes	22	18	734	0.025	47	46	1521	0.03
AXL	Yes	74	67	985	0.068	162	137	1915	0.072
B2M	Yes	12	11	840	0.013	56	54	1654	0.033
BABAM1	Yes	6	6	602	0.01	18	18	1112	0.016
BABAM2	No	3	3	206	0.015	10	10	358	0.028
BAP1	Yes	56	53	1002	0.053	127	122	1937	0.063
BARD1	Yes	20	19	839	0.023	49	48	1740	0.028
BBC3	Yes	1	1	529	0.002	5	5	1154	0.004
BCL11B	Yes	33	28	243	0.115	47	36	446	0.081
BCL2	Yes	2	2	928	0.002	3	3	1827	0.002
BCL2L1	Yes	2	2	922	0.002	11	11	1810	0.006
BCL2L11	Yes	6	6	529	0.011	11	11	1155	0.01
BCL2L12	No	7	7	305	0.023	15	15	466	0.032
BCL6	Yes	21	21	941	0.022	62	56	1855	0.03
BCOR	Yes	65	57	926	0.062	115	101	1834	0.055
BCORL1	Yes	30	29	427	0.068	64	53	734	0.072
BCR	Yes	3	3	140	0.021	3	3	294	0.01
BIRC2	No	1	1	72	0.014
BIRC3	Yes	16	14	529	0.026	32	30	1141	0.026
BLM	Yes	42	40	918	0.044	113	105	1824	0.058
BLNK	No	1	1	41	0.024
BMPR1A	Yes	10	10	911	0.011	15	15	1791	0.008
BOD1L1	No	4	3	24	0.125
BORCS8-MEF2B	No	13	10	1606	0.006	20	20	2941	0.007
BRAF	Yes	527	490	1606	0.305	1186	1113	2941	0.378
BRCA1	Yes	59	52	1031	0.05	92	87	1973	0.044
BRCA2	Yes	103	83	1003	0.083	241	196	1946	0.101
BRCC3	No	2	2	219	0.009	13	12	386	0.031
BRD3	Yes	6	6	243	0.025	11	11	445	0.025
BRD4	Yes	59	50	912	0.055	138	119	1779	0.067
BRINP3	No	3	2	24	0.083	1	1	49	0.02
BRIP1	Yes	44	41	939	0.044	102	91	1848	0.049
BTK	Yes	22	16	712	0.022	56	51	1489	0.034
BUB1B	Yes	12	11	342	0.032	25	24	553	0.043
C9ORF66	No	1	1	1606	<0.1%
CACNA1E	No	2	1	24	0.042	8	6	49	0.122
CADM2	No	8	7	97	0.072	10	9	114	0.079
CALR	Yes	9	9	736	0.012	15	14	1505	0.009
CAMK1	No	1	1	1606	<0.1%	2	2	2941	<0.1%
CARD11	Yes	103	84	941	0.089	268	209	1856	0.113
CARM1	Yes	5	5	413	0.012	15	14	779	0.018
CASP8	Yes	10	9	827	0.011	21	19	1726	0.011
CBFA2T3	Yes	9	8	206	0.039	17	16	358	0.045
CBFB	Yes	3	1	814	0.001	5	5	1698	0.003
CBL	Yes	86	76	995	0.076	177	152	1941	0.078
CBLB	Yes	30	26	334	0.078	32	28	528	0.053
CBLC	Yes	1	1	30	0.033
CCND1	Yes	5	5	1017	0.005	17	17	1936	0.009
CCND2	Yes	18	17	986	0.017	27	27	1907	0.014
CCND3	Yes	5	5	998	0.005	8	8	1935	0.004
CCNE1	Yes	12	11	1002	0.011	16	16	1937	0.008
CCNQ	Yes	9	9	413	0.022	22	22	779	0.028
CD22	Yes	2	2	42	0.048
CD274	Yes	3	3	915	0.003	14	13	1781	0.007
CD276	Yes	5	5	529	0.009	12	12	1154	0.01
CD58	Yes	1	1	145	0.007	1	1	196	0.005
CD79A	Yes	10	8	639	0.013	16	16	1362	0.012
CD79B	Yes	6	5	941	0.005	28	27	1855	0.015
CDC42	Yes	1	1	413	0.002	2	2	779	0.003
CDC6	No	1	1	30	0.033
CDC73	Yes	18	18	927	0.019	38	36	1835	0.02
CDH1	Yes	27	26	1464	0.018	64	60	2731	0.022
CDH2	No	2	1	113	0.009
CDH20	No	2	2	113	0.018	2	2	228	0.009
CDH23	No	5	3	24	0.125	3	3	49	0.061
CDH4	No	28	25	206	0.121	63	52	358	0.145
CDK1	No	1	1	116	0.009	2	2	133	0.015
CDK12	Yes	31	31	898	0.035	94	82	1820	0.045
CDK4	Yes	13	13	1030	0.013	28	28	1964	0.014
CDK5	No	2	2	116	0.017	4	4	133	0.03
CDK6	Yes	6	6	1002	0.006	21	21	1937	0.011
CDK8	Yes	9	8	830	0.01	39	39	1734	0.022
CDK9	No	2	2	116	0.017	1	1	133	0.008
CDKN1A	Yes	3	3	912	0.003	17	17	1778	0.01
CDKN1B	Yes	5	5	984	0.005	15	15	1914	0.008
CDKN1C	No	1	1	305	0.003	5	5	466	0.011
CDKN2A	Yes	180	163	1548	0.105	415	386	2830	0.136
CDKN2B	Yes	2	2	987	0.002	3	3	1922	0.002
CDKN2C	Yes	10	8	929	0.009	7	7	1842	0.004
CDT1	No	1	1	30	0.033
CEBPA	Yes	10	7	927	0.008	12	12	1803	0.007
CENPA	Yes	2	2	502	0.004	7	7	1074	0.007
CHD2	Yes	4	4	103	0.039	6	6	197	0.03
CHD4	Yes	4	3	103	0.029	11	10	196	0.051
CHEK1	Yes	10	10	900	0.011	31	30	1828	0.016
CHEK2	Yes	20	20	1002	0.02	42	41	1938	0.021
CIC	Yes	49	44	828	0.053	131	116	1727	0.067
CIITA	Yes	27	24	334	0.072	44	41	529	0.078
CNOT3	Yes	1	1	30	0.033	1	1	53	0.019
COL1A1	Yes	1	1	41	0.024	2	2	84	0.024
COL7A1	No	80	50	206	0.243	163	108	358	0.302
CREBBP	Yes	74	58	997	0.058	179	154	1928	0.08
CRKL	Yes	3	3	929	0.003	12	12	1842	0.007
CRLF2	Yes	11	11	919	0.012	35	32	1829	0.017
CRTC1	Yes	12	12	329	0.036	26	24	525	0.046
CRTC2	No	3	3	116	0.026	2	2	133	0.015
CSDE1	Yes	4	4	413	0.01	25	24	779	0.031
CSF1R	Yes	42	36	1312	0.027	98	87	2452	0.035
CSF3R	Yes	37	37	821	0.045	89	80	1612	0.05
CSMD3	No	1	1	41	0.024	9	4	84	0.048
CTCF	Yes	22	22	827	0.027	35	35	1726	0.02
CTLA4	Yes	12	12	718	0.017	27	26	1487	0.017
CTNNA1	Yes	12	12	316	0.038	13	13	598	0.022
CTNNB1	Yes	71	66	1604	0.041	154	153	2940	0.052
CUL3	Yes	5	5	631	0.008	21	21	1361	0.015
CUX1	Yes	43	37	321	0.115	53	44	501	0.088
CXCR4	Yes	14	14	716	0.02	27	27	1454	0.019
CYLD	Yes	21	21	808	0.026	58	54	1444	0.037
CYP17A1	Yes	1	1	103	0.01	1	1	206	0.005
CYP2C19	No	2	2	41	0.049	2	2	84	0.024
CYP2D6	No	2	2	120	0.017
CYSLTR2	Yes	7	6	439	0.014	12	12	798	0.015
DAXX	Yes	20	19	828	0.023	59	54	1727	0.031
DCC	No	1	1	41	0.024	8	2	84	0.024
DCLRE1C	No	6	6	206	0.029	8	8	358	0.022
DCUN1D1	Yes	2	2	560	0.004	10	10	1183	0.008
DDB1	No	5	5	206	0.024	13	12	358	0.034
DDB2	Yes	5	4	342	0.012	8	8	553	0.014
DDR1	Yes	1	1	96	0.01
DDR2	Yes	44	36	1088	0.033	70	65	2075	0.031
DDX3X	Yes	2	2	40	0.05
DEPDC5	No	7	6	97	0.062	4	4	114	0.035
DICER1	Yes	59	46	911	0.05	124	110	1791	0.061
DIS3	Yes	30	26	910	0.029	53	53	1800	0.029
DIS3L2	No	12	12	206	0.058	18	16	358	0.045
DKC1	No	3	3	206	0.015	8	8	359	0.022
DMC1	No	4	4	206	0.019	9	9	358	0.025
DMD	No	17	11	116	0.095	9	3	133	0.023
DNAH9	No	12	3	24	0.125	9	6	49	0.122
DNAJB1	Yes	5	5	518	0.01	5	5	1108	0.005
DNMT1	Yes	25	21	545	0.039	54	50	1188	0.042
DNMT3A	Yes	44	41	949	0.043	89	80	1874	0.043
DNMT3B	Yes	18	18	529	0.034	42	37	1154	0.032
DOCK8	No	25	23	206	0.112	35	27	358	0.075
DOT1L	Yes	39	31	640	0.048	91	82	1400	0.059
DPYD	No	6	3	125	0.024	8	5	277	0.018
DROSHA	Yes	18	17	413	0.041	37	31	779	0.04
DUSP4	Yes	10	9	413	0.022	13	13	779	0.017
E2F3	Yes	3	3	529	0.006	16	14	1154	0.012
ECT2L	Yes	1	1	46	0.022	1	1	88	0.011
EED	Yes	5	5	634	0.008	12	12	1290	0.009
EGFL7	Yes	5	5	529	0.009	5	5	1154	0.004
EGFR	Yes	115	85	1606	0.053	223	174	2941	0.059
EGLN1	No	4	4	206	0.019	6	6	358	0.017
EGR1	Yes	1	1	24	0.042
EIF1AX	Yes	31	26	555	0.047	30	30	1173	0.026
EIF4A2	Yes	8	8	502	0.016	14	14	1074	0.013
EIF4E	Yes	5	5	502	0.01	6	6	1074	0.006
ELANE	No	4	4	206	0.019	11	10	358	0.028
ELF3	Yes	6	6	413	0.015	26	25	779	0.032
ELOC	Yes	2	2	691	0.003	4	4	1407	0.003
EME1	No	2	2	206	0.01	7	7	358	0.02
EMSY	Yes	2	2	126	0.016	10	9	264	0.034
ENG	No	2	2	206	0.01	6	6	358	0.017
EP300	Yes	56	43	939	0.046	139	121	1849	0.065
EP400	Yes	2	1	41	0.024	4	4	84	0.048
EPAS1	Yes	12	12	413	0.029	18	17	779	0.022
EPCAM	Yes	10	10	741	0.013	24	24	1545	0.016
EPHA3	Yes	91	70	740	0.095	220	171	1509	0.113
EPHA5	Yes	32	23	730	0.032	73	62	1496	0.041
EPHA7	Yes	133	86	697	0.123	298	206	1386	0.149
EPHB1	Yes	37	35	641	0.055	97	86	1401	0.061
EPHB4	Yes	2	1	122	0.008	6	5	240	0.021
EPHB6	No	1	1	113	0.009	9	5	228	0.022
ERBB2	Yes	49	39	1606	0.024	104	96	2941	0.033
ERBB3	Yes	32	31	1036	0.03	79	76	1980	0.038
ERBB4	Yes	251	167	1572	0.106	508	351	2850	0.123
ERCC1	No	3	3	242	0.012
ERCC2	Yes	36	34	990	0.034	58	57	1923	0.03
ERCC3	Yes	17	17	841	0.02	47	45	1654	0.027
ERCC4	Yes	22	21	920	0.023	49	48	1804	0.027
ERCC5	Yes	27	26	841	0.031	54	53	1654	0.032
ERCC6	No	17	16	206	0.078	27	25	358	0.07
ERF	Yes	3	3	413	0.007	20	17	779	0.022
ERG	Yes	43	40	842	0.048	109	96	1747	0.055
ERRFI1	Yes	10	10	597	0.017	26	25	1257	0.02
ESR1	Yes	34	33	1062	0.031	81	70	2058	0.034
ETV1	Yes	22	21	918	0.023	48	47	1823	0.026
ETV4	Yes	5	5	428	0.012	6	6	734	0.008
ETV5	Yes	8	8	427	0.019	19	19	733	0.026
ETV6	Yes	13	12	926	0.013	41	39	1834	0.021
EWSR1	Yes	11	11	427	0.026	14	13	733	0.018
EXO1	No	5	5	206	0.024	10	10	358	0.028
EXT1	Yes	8	8	342	0.023	17	16	553	0.029
EXT2	Yes	12	11	342	0.032	18	18	554	0.032
EZH1	Yes	5	5	413	0.012	19	18	779	0.023
EZH2	Yes	34	32	1385	0.023	87	86	2570	0.033
FAAP100	No	11	10	206	0.049	15	14	358	0.039
FAAP20	No	1	1	206	0.005	3	3	358	0.008
FAAP24	No	2	2	206	0.01
FAH	No	8	7	206	0.034	5	5	358	0.014
FAM46C	Yes	18	18	926	0.019	57	55	1834	0.03
FAN1	No	10	9	206	0.044	13	13	358	0.036
FANCA	Yes	43	39	987	0.04	85	78	1922	0.041
FANCB	No	7	7	222	0.032	8	7	392	0.018
FANCC	Yes	12	10	927	0.011	27	27	1835	0.015
FANCD2	Yes	32	30	477	0.063	63	60	802	0.075
FANCE	Yes	10	9	418	0.022	19	19	721	0.026
FANCF	Yes	2	2	419	0.005	6	6	722	0.008
FANCG	Yes	10	10	428	0.023	25	23	735	0.031
FANCI	No	17	17	369	0.046	34	32	654	0.049
FANCL	Yes	7	7	327	0.021	11	11	610	0.018
FANCM	No	24	21	299	0.07	33	32	561	0.057
FAS	Yes	3	3	421	0.007	13	13	703	0.018
FAT1	Yes	128	100	804	0.124	303	237	1658	0.143
FBXO11	Yes	1	1	46	0.022	4	3	88	0.034
FBXW7	Yes	62	39	1548	0.025	143	120	2831	0.042
FGF10	Yes	4	3	138	0.022	10	8	278	0.029
FGF12	Yes	1	1	103	0.01
FGF14	Yes	2	2	138	0.014	9	9	277	0.032
FGF19	Yes	7	7	708	0.01	31	29	1486	0.02
FGF23	Yes	2	2	138	0.014	3	3	277	0.011
FGF3	Yes	10	10	708	0.014	34	34	1486	0.023
FGF4	Yes	10	8	650	0.012	23	23	1406	0.016
FGF6	Yes	3	3	138	0.022	11	10	277	0.036
FGFR1	Yes	37	27	1606	0.017	68	64	2940	0.022
FGFR2	Yes	116	92	1606	0.057	231	185	2941	0.063
FGFR3	Yes	61	47	1606	0.029	127	104	2940	0.035
FGFR4	Yes	59	48	1037	0.046	120	108	1990	0.054
FH	Yes	11	11	920	0.012	33	33	1803	0.018
FIP1L1	Yes	2	2	46	0.043	2	2	115	0.017
FKBP9	No	1	1	116	0.009	5	5	133	0.038
FLCN	Yes	9	8	920	0.009	31	30	1804	0.017
FLT1	Yes	119	90	943	0.095	316	242	1860	0.13
FLT3	Yes	107	94	1522	0.062	273	226	2812	0.08
FLT4	Yes	103	80	920	0.087	223	189	1831	0.103
FN1	No	3	1	41	0.024	2	2	84	0.024
FOXA1	Yes	9	8	741	0.011	22	21	1545	0.014
FOXL2	Yes	5	4	901	0.004	15	15	1827	0.008
FOXO1	Yes	12	12	539	0.022	29	28	1162	0.024
FOXP1	Yes	19	18	610	0.03	51	47	1323	0.036
FOXP4	No	1	1	43	0.023
FUBP1	Yes	12	12	624	0.019	21	20	1337	0.015
FUS	Yes	11	11	322	0.034	14	13	533	0.024
FYN	Yes	10	10	515	0.019	14	14	1102	0.013
GABRA6	Yes	9	7	112	0.063	11	10	208	0.048
GALNT12	No	6	5	276	0.018	19	18	495	0.036
GATA1	Yes	9	8	636	0.013	18	18	1396	0.013
GATA2	Yes	15	14	880	0.016	33	33	1797	0.018
GATA3	Yes	30	27	930	0.029	74	70	1842	0.038
GATA4	Yes	6	6	400	0.015	18	16	649	0.025
GATA6	Yes	6	6	400	0.015	18	16	649	0.025
GBA	No	4	4	206	0.019	7	6	358	0.017
GEN1	No	9	9	304	0.03	6	6	542	0.011
GID4	Yes	1	1	126	0.008	1	1	264	0.004
GLI1	Yes	55	48	876	0.055	148	127	1686	0.075
GLI2	No	66	54	305	0.177	100	85	466	0.182
GLI3	No	7	6	116	0.052	17	15	133	0.113
GMNN	No	2	1	30	0.033
GNA11	Yes	55	50	1529	0.033	138	129	2819	0.046
GNAI3	No	1	1	24	0.042
GNAQ	Yes	61	58	1529	0.038	128	118	2818	0.042
GNAS	Yes	29	27	1550	0.017	34	33	2831	0.012
GNB1	Yes	1	1	30	0.033	2	2	53	0.038
GPC3	Yes	13	13	334	0.039	21	20	528	0.038
GPS2	Yes	2	2	509	0.004	10	10	1098	0.009
GREM1	Yes	15	14	804	0.017	28	26	1658	0.016
GRID1	No	2	1	30	0.033	1	1	53	0.019
GRIN2A	Yes	206	118	629	0.188	482	303	1381	0.219
GRM3	Yes	29	16	112	0.143	37	27	208	0.13
GRM8	No	2	2	41	0.049	7	5	84	0.06
GSK3B	Yes	5	5	638	0.008	28	28	1393	0.02
GSTM5	No	1	1	116	0.009	5	4	133	0.03
GUCY1A2	No	1	1	43	0.023	5	4	91	0.044
H3F3A	Yes	6	5	982	0.005	4	4	1830	0.002
H3F3B	Yes	2	2	707	0.003	10	10	1441	0.007
H3F3C	Yes	5	5	529	0.009	22	21	1154	0.018
HABP2	No	20	19	206	0.092	14	13	358	0.036
HELQ	No	12	10	206	0.049	16	16	358	0.045
HFE	No	3	3	206	0.015	9	9	358	0.025
HGF	Yes	42	38	638	0.06	139	118	1394	0.085
HIST1H1C	Yes	3	2	545	0.004	11	11	1189	0.009
HIST1H2BD	Yes	1	1	529	0.002	5	5	1154	0.004
HIST1H3B	Yes	12	11	818	0.013	21	21	1626	0.013
HIST1H3C	Yes	6	6	691	0.009	14	13	1407	0.009
HIST1H3D	Yes	5	5	502	0.01	7	7	1074	0.007
HIST1H3G	Yes	8	8	502	0.016	8	8	1074	0.007
HIST1H3I	Yes	2	2	502	0.004	6	5	1074	0.005
HIST3H3	Yes	4	4	502	0.008	13	13	1074	0.012
HLA-A	Yes	2	2	579	0.003	8	8	1243	0.006
HLA-B	Yes	2	2	483	0.004	13	13	916	0.014
HMBS	No	4	4	206	0.019	6	5	358	0.014
HNF1A	Yes	32	31	1509	0.021	90	88	2766	0.032
HOOK3	Yes	1	1	41	0.024
HOXB13	Yes	9	9	768	0.012	17	17	1568	0.011
HRAS	Yes	35	31	1606	0.019	55	51	2941	0.017
HSD3B1	Yes	2	2	112	0.018	11	10	208	0.048
HSP90AA1	Yes	4	2	113	0.018	3	3	229	0.013
ICK	Yes	1	1	41	0.024
ICOSLG	Yes	6	6	529	0.011	23	23	1154	0.02
ID3	Yes	6	6	835	0.007	3	3	1614	0.002
IDH1	Yes	61	59	1606	0.037	92	91	2940	0.031
IDH2	Yes	16	13	1473	0.009	30	28	2706	0.01
IFNGR1	Yes	5	5	529	0.009	13	13	1154	0.011
IGF1	Yes	8	8	606	0.013	31	28	1323	0.021
IGF1R	Yes	37	36	995	0.036	114	103	1941	0.053
IGF2	Yes	6	6	819	0.007	21	21	1715	0.012
IKBKE	Yes	14	14	641	0.022	34	30	1402	0.021
IKZF1	Yes	88	69	916	0.075	219	177	1814	0.098
IKZF3	Yes	5	5	132	0.038	2	2	168	0.012
IL10	Yes	1	1	529	0.002	16	14	1154	0.012
IL6ST	Yes	2	2	54	0.037
IL7R	Yes	80	64	819	0.078	228	189	1715	0.11
INHA	Yes	10	10	502	0.02	26	26	1074	0.024
INHBA	Yes	30	24	604	0.04	85	76	1308	0.058
INPP4A	Yes	17	14	529	0.026	39	37	1154	0.032
INPP4B	Yes	14	11	645	0.017	21	20	1384	0.014
INPPL1	Yes	12	12	413	0.029	44	39	779	0.05
INSIG1	No	1	1	97	0.01	1	1	114	0.009
INSR	Yes	24	20	617	0.032	86	67	1332	0.05
IRF2	Yes	3	3	112	0.027	2	2	208	0.01
IRF4	Yes	6	6	639	0.009	19	19	1394	0.014
IRS1	Yes	12	12	529	0.023	32	32	1154	0.028
IRS2	Yes	32	27	641	0.042	76	72	1401	0.051
ITGA9	No	3	1	41	0.024	1	1	84	0.012
ITGB2	No	2	2	41	0.049	1	1	84	0.012
ITGB3	No	1	1	41	0.024	1	1	84	0.012
ITK	Yes	19	16	219	0.073	44	38	386	0.098
JAK1	Yes	30	29	923	0.031	70	69	1850	0.037
JAK2	Yes	30	29	1548	0.019	64	62	2833	0.022
JAK3	Yes	48	41	1550	0.026	120	107	2838	0.038
JAZF1	Yes	4	4	222	0.018	1	1	392	0.003
JUN	Yes	2	2	641	0.003	16	15	1401	0.011
KAT6A	Yes	30	30	320	0.094	40	37	614	0.06
KAT6B	Yes	19	18	230	0.078	34	32	417	0.077
KCNIP1	No	5	4	97	0.041	3	3	114	0.026
KCNQ1	No	8	8	206	0.039	24	21	358	0.059
KDM5A	Yes	39	33	814	0.041	104	91	1699	0.054
KDM5C	Yes	33	31	908	0.034	87	80	1816	0.044
KDM6A	Yes	74	29	929	0.031	59	56	1843	0.03
KDM6B	No	18	16	129	0.124	7	7	161	0.043
KDR	Yes	147	118	1518	0.078	361	272	2805	0.097
KEAP1	Yes	18	12	910	0.013	29	27	1825	0.015
KEL	Yes	12	8	112	0.071	29	24	208	0.115
KIAA1549	No	4	3	46	0.065	2	1	87	0.011
KIF1B	No	16	16	206	0.078	39	33	358	0.092
KIT	Yes	179	126	1606	0.078	173	146	2941	0.05
KLF2	Yes	1	1	206	0.005	4	4	358	0.011
KLF4	Yes	8	8	734	0.011	40	37	1521	0.024
KLHL6	Yes	2	2	139	0.014	10	10	292	0.034
KLLN	No	1	1	206	0.005	7	7	358	0.02
KMT2A	Yes	127	94	946	0.099	279	225	1873	0.12
KMT2B	Yes	76	52	429	0.121	180	129	813	0.159
KMT2C	Yes	84	66	625	0.106	242	187	1355	0.138
KMT2D	Yes	228	163	927	0.176	548	381	1836	0.208
KMT5A	Yes	2	2	413	0.005	8	8	779	0.01
KNL1	Yes	2	1	41	0.024	3	2	84	0.024
KNSTRN	Yes	14	12	474	0.025	54	52	861	0.06
KRAS	Yes	48	45	1606	0.028	68	65	2941	0.022
LAMB4	No	3	3	30	0.1	3	2	53	0.038
LATS1	Yes	8	5	529	0.009	39	36	1154	0.031
LATS2	Yes	19	17	529	0.032	43	40	1154	0.035
LCK	Yes	1	1	41	0.024
LIG4	No	5	5	206	0.024	15	15	358	0.042
LMO1	Yes	17	15	910	0.016	11	11	1798	0.006
LMO2	Yes	5	5	305	0.016	9	9	466	0.019
LRIG3	Yes	1	1	30	0.033	2	1	53	0.019
LRP1B	Yes	87	36	120	0.3	245	99	261	0.379
LTF	No	4	3	41	0.073	3	3	84	0.036
LTK	Yes	2	2	122	0.016	1	1	240	0.004
LYN	Yes	19	17	508	0.033	41	38	962	0.04
LZTR1	Yes	1	1	103	0.01	11	11	196	0.056
MAF	Yes	2	2	239	0.008	2	2	430	0.005
MAFB	Yes	1	1	230	0.004	1	1	418	0.002
MAGEA1	No	1	1	41	0.024
MAGI1	No	4	2	41	0.049	2	2	84	0.024
MAGI2	No	14	11	103	0.107	26	23	196	0.117
MALT1	Yes	5	5	526	0.01	28	27	1134	0.024
MAP2K1	Yes	63	48	1092	0.044	132	125	2082	0.06
MAP2K2	Yes	19	19	931	0.02	51	50	1861	0.027
MAP2K4	Yes	16	16	989	0.016	22	22	1931	0.011
MAP3K1	Yes	33	31	928	0.033	79	75	1844	0.041
MAP3K13	Yes	12	12	615	0.02	54	51	1335	0.038
MAPK1	Yes	6	6	911	0.007	9	8	1749	0.005
MAPK3	Yes	3	3	502	0.006	11	11	1074	0.01
MAPKAP1	Yes	4	4	413	0.01	11	11	779	0.014
MARK1	No	1	1	41	0.024
MAX	Yes	3	3	779	0.004	7	7	1569	0.004
MBD4	No	6	6	206	0.029	16	16	358	0.045
MCL1	Yes	7	7	944	0.007	22	21	1857	0.011
MCM4	No	1	1	30	0.033
MCM5	No	2	1	30	0.033	1	1	53	0.019
MCM8	No	7	7	206	0.034	18	15	358	0.042
MDC1	Yes	31	29	529	0.055	112	92	1154	0.08
MDM2	Yes	21	21	1004	0.021	30	30	1938	0.015
MDM4	Yes	8	8	1002	0.008	26	25	1937	0.013
MECOM	Yes	90	63	325	0.194	145	95	518	0.183
MED12	Yes	41	38	916	0.041	136	112	1835	0.061
MEF2B	Yes	7	7	926	0.008	25	25	1834	0.014
MEN1	Yes	28	28	929	0.03	49	49	1842	0.027
MERTK	Yes	2	2	96	0.021
MET	Yes	118	89	1601	0.056	228	190	2924	0.065
MGA	Yes	79	68	691	0.098	182	150	1407	0.107
MITF	Yes	26	23	929	0.025	36	36	1842	0.02
MLH1	Yes	26	24	1522	0.016	54	52	2811	0.018
MLH3	No	13	12	229	0.052	18	18	416	0.043
MMP2	No	2	2	41	0.049	2	2	84	0.024
MPL	Yes	45	41	1464	0.028	100	87	2731	0.032
MRE11	Yes	24	23	900	0.026	57	55	1827	0.03
MSH2	Yes	23	22	1002	0.022	64	61	1942	0.031
MSH3	Yes	15	14	450	0.031	24	24	839	0.029
MSH6	Yes	29	29	1003	0.029	52	48	1942	0.025
MSI1	Yes	8	8	413	0.019	15	14	779	0.018
MSI2	Yes	8	8	413	0.019	9	9	779	0.012
MST1R	Yes	25	25	597	0.042	65	58	1257	0.046
MTA1	No	7	6	206	0.029	16	15	358	0.042
MTAP	Yes	4	3	215	0.014	2	2	370	0.005
MTOR	Yes	79	72	1065	0.068	139	123	2062	0.06
MUS81	No	3	3	206	0.015	12	10	358	0.028
MUTYH	Yes	15	15	941	0.016	47	47	1855	0.025
MYB	Yes	6	6	408	0.015	13	12	674	0.018
MYBL1	No	7	7	321	0.022	13	13	500	0.026
MYC	Yes	21	21	1034	0.02	26	25	1971	0.013
MYCL	Yes	12	12	1002	0.012	29	28	1937	0.014
MYCN	Yes	41	34	1030	0.033	75	69	1964	0.035
MYD88	Yes	11	10	1005	0.01	23	22	1947	0.011
MYH11	Yes	1	1	41	0.024	1	1	84	0.012
MYOD1	Yes	6	5	529	0.009	6	6	1154	0.005
NAV3	No	3	3	1606	0.002	3	2	2941	<0.1%
NBN	Yes	11	11	997	0.011	42	39	1928	0.02
NCOA2	Yes	1	1	41	0.024	2	2	84	0.024
NCOA3	Yes	18	17	518	0.033	60	58	1108	0.052
NCOR1	Yes	20	19	622	0.031	68	61	1357	0.045
NECTIN4	No	11	11	206	0.053	21	21	358	0.059
NEGR1	Yes	13	12	582	0.021	22	21	1163	0.018
NEIL1	No	3	3	206	0.015	5	5	358	0.014
NEIL2	No	8	8	206	0.039	6	6	358	0.017
NEIL3	No	7	7	206	0.034	13	13	358	0.036
NF1	Yes	325	224	1035	0.216	684	450	1977	0.228
NF2	Yes	24	24	994	0.024	76	73	1931	0.038
NFE2L2	Yes	14	13	990	0.013	20	20	1926	0.01
NFKBIA	Yes	14	14	899	0.016	14	14	1754	0.008
NFKBIE	Yes	12	11	206	0.053	28	26	358	0.073
NFKBIZ	No	10	9	305	0.03	13	13	466	0.028
NIN	Yes	1	1	41	0.024	4	3	84	0.036
NKX2-1	Yes	18	15	932	0.016	34	33	1844	0.018
NKX3-1	Yes	8	8	718	0.011	20	20	1487	0.013
NLRP1	No	1	1	41	0.024	3	3	84	0.036
NOTCH1	Yes	80	69	1550	0.045	180	153	2894	0.053
NOTCH2	Yes	65	57	999	0.057	168	147	1934	0.076
NOTCH3	Yes	143	103	890	0.116	325	250	1797	0.139
NOTCH4	Yes	73	52	636	0.082	194	142	1393	0.102
NPM1	Yes	11	11	1460	0.008	15	15	2724	0.006
NPRL2	No	2	2	97	0.021
NR0B1	No	4	4	206	0.019	11	10	358	0.028
NRAS	Yes	355	348	1606	0.217	743	731	2940	0.249
NRG1	Yes	22	19	234	0.081	37	31	405	0.077
NSD1	Yes	57	48	806	0.06	128	113	1687	0.067
NSD2	Yes	29	26	635	0.041	64	57	1185	0.048
NSD3	Yes	27	19	611	0.031	32	32	1124	0.028
NT5C2	Yes	6	6	244	0.025	7	7	433	0.016
NTHL1	Yes	2	2	602	0.003	8	8	1112	0.007
NTRK1	Yes	61	53	1013	0.052	154	139	1941	0.072
NTRK2	Yes	29	28	986	0.028	85	77	1921	0.04
NTRK3	Yes	128	88	987	0.089	240	193	1922	0.1
NUF2	Yes	5	5	413	0.012	12	12	779	0.015
NUP214	Yes	1	1	54	0.019	7	7	112	0.063
NUP93	Yes	12	12	602	0.02	23	23	1301	0.018
NUTM1	Yes	8	7	55	0.127	10	9	99	0.091
OGG1	No	2	2	206	0.01	2	2	358	0.006
PAK1	Yes	7	6	529	0.011	24	24	1154	0.021
PAK3	Yes	2	2	120	0.017	8	7	260	0.027
PAK5	Yes	89	57	606	0.094	294	223	1323	0.169
PALB2	Yes	33	30	997	0.03	78	69	1934	0.036
PARP1	Yes	14	13	639	0.02	31	28	1394	0.02
PAX5	Yes	28	27	937	0.029	64	56	1861	0.03
PAX8	Yes	1	1	54	0.019
PAXIP1	No	12	10	206	0.049	12	12	358	0.034
PBRM1	Yes	49	41	908	0.045	133	112	1816	0.062
PBX1	Yes	3	2	41	0.049	1	1	84	0.012
PCDHAC1	No	1	1	1606	<0.1%
PDCD1	Yes	10	10	554	0.018	21	19	1202	0.016
PDCD11	Yes	1	1	33	0.03	1	1	60	0.017
PDCD1LG2	Yes	9	9	799	0.011	22	21	1406	0.015
PDE4DIP	Yes	1	1	41	0.024	5	5	84	0.06
PDGFRA	Yes	95	77	1556	0.049	240	188	2888	0.065
PDGFRB	Yes	78	65	999	0.065	162	132	1935	0.068
PDK1	Yes	1	1	126	0.008	3	3	264	0.011
PDPK1	Yes	4	4	529	0.008	6	6	1154	0.005
PER1	Yes	2	1	41	0.024	2	2	84	0.024
PGBD3	No	8	7	1606	0.004	15	12	2941	0.004
PGR	Yes	29	28	502	0.056	77	62	1074	0.058
PHF6	Yes	1	1	346	0.003	6	6	570	0.011
PHLPP2	No	4	3	96	0.031	1	1	193	0.005
PHOX2B	Yes	26	26	841	0.031	65	61	1654	0.037
PICALM	Yes	2	2	46	0.043
PIK3C2B	Yes	33	27	408	0.066	60	53	674	0.079
PIK3C2G	Yes	108	65	615	0.106	264	182	1335	0.136
PIK3C3	Yes	9	9	613	0.015	35	32	1347	0.024
PIK3CA	Yes	72	53	1606	0.033	130	109	2941	0.037
PIK3CB	Yes	14	14	702	0.02	38	37	1455	0.025
PIK3CD	Yes	4	4	565	0.007	25	25	1226	0.02
PIK3CG	Yes	48	42	644	0.065	165	123	1402	0.088
PIK3R1	Yes	36	35	1008	0.035	45	43	1953	0.022
PIK3R2	Yes	11	11	630	0.017	27	27	1382	0.02
PIK3R3	Yes	10	8	529	0.015	10	10	1154	0.009
PIM1	Yes	8	8	837	0.01	13	13	1639	0.008
PKD1L2	No	1	1	24	0.042
PKHD1	No	5	3	43	0.07	3	2	91	0.022
PLCB4	No	2	2	43	0.047
PLCG1	Yes	2	2	43	0.047
PLCG2	Yes	36	31	595	0.052	88	79	1270	0.062
PLEKHG5	No	3	1	41	0.024
PLK2	Yes	7	7	529	0.013	19	19	1154	0.016
PMAIP1	Yes	1	1	529	0.002	2	2	1154	0.002
PML	Yes	9	9	243	0.037	17	17	445	0.038
PMS1	Yes	21	21	841	0.025	52	50	1654	0.03
PMS2	Yes	31	28	997	0.028	59	58	1928	0.03
PNKP	No	6	6	206	0.029	19	18	358	0.05
PNRC1	Yes	4	4	705	0.006	7	7	1431	0.005
POLB	No	2	2	206	0.01	3	3	358	0.008
POLD1	Yes	52	33	812	0.041	93	84	1609	0.052
POLE	Yes	109	70	968	0.072	164	152	1912	0.079
POLH	No	2	2	222	0.009	4	4	392	0.01
POLQ	Yes	20	19	206	0.092	45	42	358	0.117
POT1	Yes	10	10	243	0.041	18	17	446	0.038
POU5F1	Yes	1	1	41	0.024	1	1	84	0.012
PPARG	Yes	35	35	779	0.045	80	68	1430	0.048
PPM1D	Yes	16	13	691	0.019	30	30	1407	0.021
PPP2R1A	Yes	27	27	891	0.03	40	39	1818	0.021
PPP4R2	Yes	1	1	413	0.002	7	7	779	0.009
PPP6C	Yes	16	16	509	0.031	58	57	1098	0.052
PRAME	No	5	5	116	0.043	2	2	133	0.015
PRDM1	Yes	60	55	927	0.059	134	125	1835	0.068
PRDM14	Yes	18	15	413	0.036	46	42	779	0.054
PREX2	Yes	150	92	506	0.182	322	212	974	0.218
PRF1	Yes	19	17	318	0.053	28	23	494	0.047
PRKAR1A	Yes	8	8	927	0.009	31	29	1835	0.016
PRKCI	Yes	17	17	796	0.021	37	36	1403	0.026
PRKCZ	No	6	5	116	0.043	8	7	133	0.053
PRKD1	Yes	10	9	429	0.021	25	24	813	0.03
PRKDC	Yes	60	52	408	0.127	129	100	701	0.143
PRKN	Yes	23	22	912	0.024	104	89	1778	0.05
PRPF40B	No	1	1	129	0.008	6	5	161	0.031
PRPF8	No	8	8	129	0.062	12	9	161	0.056
PRSS1	Yes	19	18	292	0.062	34	32	529	0.06
PSMD13	No	2	2	116	0.017
PTCH1	Yes	51	45	1002	0.045	116	101	1937	0.052
PTEN	Yes	113	94	1578	0.06	242	221	2914	0.076
PTK2	No	5	5	116	0.043	6	6	133	0.045
PTK2B	No	18	18	206	0.087	30	26	358	0.073
PTP4A1	Yes	1	1	413	0.002	3	3	779	0.004
PTPN1	Yes	1	1	30	0.033
PTPN11	Yes	51	43	1544	0.028	84	72	2824	0.025
PTPN14	No	5	5	206	0.024	19	14	358	0.039
PTPRC	Yes	4	2	30	0.067	1	1	53	0.019
PTPRD	Yes	181	105	705	0.149	449	259	1446	0.179
PTPRO	Yes	1	1	42	0.024
PTPRS	Yes	33	30	529	0.057	101	91	1154	0.079
PTPRT	Yes	159	93	553	0.168	531	311	1213	0.256
QKI	Yes	6	6	381	0.016	8	8	630	0.013
RAB35	Yes	3	3	502	0.006	9	9	1074	0.008
RAC1	Yes	32	32	935	0.034	88	85	1882	0.045
RAC2	Yes	6	6	413	0.015	9	9	779	0.012
RAD21	Yes	11	11	835	0.013	21	20	1614	0.012
RAD50	Yes	26	25	877	0.029	67	64	1795	0.036
RAD51	Yes	3	3	897	0.003	10	10	1819	0.005
RAD51B	Yes	5	5	685	0.007	23	23	1433	0.016
RAD51C	Yes	5	5	897	0.006	22	22	1824	0.012
RAD51D	Yes	6	6	897	0.007	16	15	1819	0.008
RAD52	Yes	7	7	804	0.009	15	14	1668	0.008
RAD54B	No	9	9	206	0.044	17	16	358	0.045
RAD54L	Yes	7	4	627	0.006	19	18	1348	0.013
RAF1	Yes	27	26	1058	0.025	70	69	1984	0.035
RANBP2	Yes	9	9	103	0.087	12	9	196	0.046
RARA	Yes	15	11	929	0.012	26	26	1842	0.014
RASA1	Yes	15	15	718	0.021	23	22	1487	0.015
RB1	Yes	44	37	1522	0.024	130	107	2811	0.038
RBBP8	No	9	9	206	0.044	20	19	358	0.053
RBL2	No	2	2	116	0.017	4	4	133	0.03
RBM10	Yes	24	20	813	0.025	60	54	1670	0.032
RECQL	Yes	2	2	413	0.005	12	11	779	0.014
RECQL4	Yes	29	26	822	0.032	51	50	1635	0.031
REL	Yes	14	12	927	0.013	32	31	1835	0.017
RELA	No	5	5	222	0.023	10	10	392	0.026
RET	Yes	103	76	1604	0.047	192	156	2940	0.053
RFWD2	Yes	4	4	628	0.006	17	17	1262	0.013
RHBDF2	No	11	11	206	0.053	21	21	358	0.059
RHEB	Yes	3	3	832	0.004	4	4	1578	0.003
RHOA	Yes	3	3	795	0.004	23	23	1609	0.014
RHOH	Yes	4	4	230	0.017	9	9	417	0.022
RHOT1	No	4	3	206	0.015	6	6	358	0.017
RHPN2	No	2	2	116	0.017	5	4	133	0.03
RICTOR	Yes	47	43	899	0.048	96	80	1826	0.044
RIF1	No	26	26	206	0.126	49	41	358	0.115
RINT1	No	5	5	206	0.024	9	9	358	0.025
RIT1	Yes	8	8	734	0.011	13	13	1521	0.009
RNF2	No	1	1	41	0.024
RNF43	Yes	21	20	885	0.023	69	65	1807	0.036
RNF8	No	6	6	206	0.029	7	7	358	0.02
ROS1	Yes	257	179	1126	0.159	620	413	2183	0.189
RPA1	No	3	3	283	0.011	13	13	527	0.025
RPS6KA4	Yes	10	9	529	0.017	39	37	1154	0.032
RPS6KB1	No	1	1	32	0.031
RPS6KB2	Yes	2	2	529	0.004	22	22	1154	0.019
RPTOR	Yes	46	41	829	0.049	122	111	1733	0.064
RRAGC	Yes	1	1	413	0.002	4	4	779	0.005
RRAS	Yes	5	5	413	0.012	3	3	779	0.004
RRAS2	Yes	2	2	413	0.005	7	7	779	0.009
RSPO2	Yes	10	8	301	0.027	22	21	541	0.039
RSPO3	Yes	5	5	222	0.023	12	12	392	0.031
RTEL1	Yes	18	16	413	0.039	26	25	779	0.032
RUNX1	Yes	30	26	929	0.028	61	59	1854	0.032
RUNX1T1	Yes	33	25	307	0.081	85	68	586	0.116
RXRA	Yes	2	2	413	0.005	9	9	779	0.012
RYBP	Yes	2	2	529	0.004	8	8	1154	0.007
SAMD9	No	3	2	41	0.049	6	5	84	0.06
SBDS	Yes	3	3	342	0.009	4	4	554	0.007
SDHA	Yes	20	20	901	0.022	41	38	1785	0.021
SDHAF2	Yes	3	3	833	0.004	6	6	1629	0.004
SDHB	Yes	5	5	920	0.005	9	9	1804	0.005
SDHC	Yes	5	5	920	0.005	10	10	1804	0.006
SDHD	Yes	5	5	920	0.005	7	7	1804	0.004
SERPINA1	No	6	6	206	0.029	22	21	358	0.059
SESN1	Yes	7	7	413	0.017	13	12	779	0.015
SESN2	Yes	4	4	413	0.01	18	17	779	0.022
SESN3	Yes	8	4	413	0.01	5	5	779	0.006
SETBP1	Yes	63	43	341	0.126	91	65	554	0.117
SETD2	Yes	80	71	985	0.072	222	184	1915	0.096
SF1	No	3	3	129	0.023	3	3	161	0.019
SF3B1	Yes	113	109	1019	0.107	189	182	1958	0.093
SH2B3	Yes	22	19	903	0.021	50	48	1770	0.027
SH2D1A	Yes	6	5	742	0.007	22	20	1546	0.013
SHOC2	Yes	13	10	413	0.024	13	12	779	0.015
SHQ1	Yes	12	11	529	0.021	12	12	1154	0.01
SLC25A13	No	7	7	206	0.034	4	4	358	0.011
SLC34A2	Yes	18	15	231	0.065	28	24	404	0.059
SLC45A3	Yes	1	1	30	0.033	2	2	53	0.038
SLIT2	No	18	16	103	0.155	40	28	196	0.143
SLITRK6	No	6	6	97	0.062	11	10	114	0.088
SLX4	Yes	47	42	672	0.063	116	95	1205	0.079
SMAD2	Yes	9	9	929	0.01	25	25	1842	0.014
SMAD3	Yes	3	3	617	0.005	14	14	1332	0.011
SMAD4	Yes	40	16	1548	0.01	68	41	2830	0.014
SMARCA4	Yes	85	66	987	0.067	204	174	1922	0.091
SMARCB1	Yes	9	9	1522	0.006	28	27	2811	0.01
SMARCD1	Yes	2	2	606	0.003	11	10	1323	0.008
SMARCE1	Yes	1	1	219	0.005	14	12	386	0.031
SMC1A	Yes	5	5	152	0.033	5	5	220	0.023
SMC3	Yes	6	6	341	0.018	20	17	553	0.031
SMO	Yes	36	32	1546	0.021	74	61	2832	0.022
SMUG1	No	1	1	41	0.024	1	1	84	0.012
SMYD3	Yes	7	7	413	0.017	21	21	779	0.027
SNCAIP	Yes	23	12	112	0.107	40	31	208	0.149
SNORD96A	No	2	2	1606	0.001
SNX31	No	3	2	24	0.083
SOCS1	Yes	1	1	927	0.001	16	16	1835	0.009
SOS1	Yes	24	22	602	0.037	58	53	1112	0.048
SOX10	Yes	2	2	119	0.017	11	10	259	0.039
SOX17	Yes	23	21	529	0.04	38	37	1154	0.032
SOX2	Yes	7	4	932	0.004	15	15	1844	0.008
SOX9	Yes	14	9	912	0.01	36	35	1778	0.02
SP140	Yes	1	1	24	0.042	1	1	49	0.02
SPEN	Yes	45	35	638	0.055	196	150	1393	0.108
SPOP	Yes	8	8	888	0.009	21	21	1808	0.012
SPRED1	Yes	16	16	413	0.039	21	20	779	0.026
SPTA1	No	28	18	103	0.175	77	44	196	0.224
SRC	Yes	14	12	1333	0.009	35	34	2479	0.014
SRSF2	Yes	14	14	826	0.017	11	11	1602	0.007
SRY	No	1	1	206	0.005	4	4	358	0.011
SS18	Yes	6	6	235	0.026	2	2	420	0.005
STAG1	Yes	5	4	129	0.031	6	5	161	0.031
STAG2	Yes	34	29	926	0.031	89	76	1835	0.041
STAG3	No	2	1	30	0.033	1	1	53	0.019
STAT3	Yes	14	14	968	0.014	37	36	1840	0.02
STAT4	Yes	8	8	117	0.068	14	14	252	0.056
STAT5A	Yes	8	8	518	0.015	13	12	1109	0.011
STAT5B	Yes	7	7	531	0.013	24	22	1137	0.019
STAT6	Yes	12	10	334	0.03	16	16	529	0.03
STK11	Yes	54	30	1548	0.019	56	45	2830	0.016
STK19	Yes	16	15	413	0.036	46	41	779	0.053
STK36	No	2	1	41	0.024	3	3	84	0.036
STK40	Yes	5	5	529	0.009	17	16	1154	0.014
SUFU	Yes	15	15	929	0.016	44	44	1842	0.024
SUZ12	Yes	15	15	840	0.018	21	21	1654	0.013
SYK	Yes	47	43	738	0.058	87	74	1502	0.049
SYNE1	No	4	3	53	0.057	11	8	97	0.082
SYT1	No	1	1	24	0.042
TAF1	Yes	7	5	111	0.045	12	11	222	0.05
TAF1L	No	1	1	41	0.024	1	1	84	0.012
TAL1	Yes	11	10	230	0.043	8	7	417	0.017
TAL2	Yes	2	2	206	0.01	1	1	358	0.003
TAP1	Yes	4	4	413	0.01	19	18	779	0.023
TAP2	Yes	9	9	413	0.022	17	16	779	0.021
TBX22	No	1	1	43	0.023
TBX3	Yes	24	21	631	0.033	89	80	1369	0.058
TCF3	Yes	16	16	827	0.019	46	45	1603	0.028
TCF7L1	No	2	2	140	0.014	3	3	192	0.016
TCF7L2	Yes	20	18	814	0.022	35	33	1574	0.021
TDG	No	5	5	206	0.024	9	9	358	0.025
TEK	Yes	43	32	492	0.065	92	71	928	0.077
TERT	Yes	380	310	939	0.33	1088	914	1768	0.517
TET1	Yes	44	38	742	0.051	114	95	1546	0.061
TET2	Yes	113	91	949	0.096	252	209	1875	0.111
TEX12	No	1	1	206	0.005	3	3	358	0.008
TFE3	Yes	6	6	243	0.025	12	10	445	0.022
TGFBR1	Yes	6	6	529	0.011	13	13	1154	0.011
TGFBR2	Yes	16	15	641	0.023	38	34	1401	0.024
TGM7	No	1	1	41	0.024
THBS1	No	2	2	41	0.049	1	1	84	0.012
TIMP3	No	2	1	41	0.024
TLR2	No	1	1	24	0.042	1	1	49	0.02
TLR4	No	19	12	121	0.099	18	17	173	0.098
TLX3	Yes	4	4	206	0.019	9	9	358	0.025
TMEM127	Yes	5	4	718	0.006	6	6	1487	0.004
TMPRSS2	Yes	22	17	827	0.021	69	59	1726	0.034
TNFAIP3	Yes	21	20	929	0.022	50	48	1842	0.026
TNFRSF14	Yes	4	4	639	0.006	15	15	1394	0.011
TOP1	Yes	8	8	677	0.012	26	25	1441	0.017
TOP2A	No	5	5	103	0.049	4	4	196	0.02
TOPBP1	No	12	12	219	0.055	20	20	386	0.052
TP53	Yes	345	272	1578	0.172	661	582	2914	0.2
TP53BP1	Yes	30	29	685	0.042	81	72	1277	0.056
TP63	Yes	73	51	545	0.094	225	178	1189	0.15
TPR	Yes	1	1	41	0.024	1	1	84	0.012
TRAF2	Yes	3	3	518	0.006	19	18	1109	0.016
TRAF3	Yes	5	5	229	0.022	13	13	417	0.031
TRAF7	Yes	25	23	734	0.031	44	40	1521	0.026
TRIM33	Yes	2	2	41	0.049	1	1	84	0.012
TRIM37	No	7	7	206	0.034	17	17	358	0.047
TRRAP	Yes	2	2	118	0.017	1	1	253	0.004
TSC1	Yes	50	45	1007	0.045	103	93	1951	0.048
TSC2	Yes	52	48	1007	0.048	133	117	1951	0.06
TSHR	Yes	50	33	845	0.039	84	76	1734	0.044
TYRO3	Yes	1	1	96	0.01	1	1	174	0.006
U2AF1	Yes	8	8	980	0.008	18	18	1885	0.01
UBR5	Yes	2	2	54	0.037	2	2	112	0.018
UIMC1	No	9	9	206	0.044	7	7	358	0.02
UMODL1	No	2	2	24	0.083	2	2	49	0.041
UPF1	Yes	18	18	413	0.044	36	36	779	0.046
UROD	No	3	2	206	0.01	5	5	358	0.014
USP28	No	14	14	206	0.068	24	23	358	0.064
USP8	Yes	4	4	206	0.019	9	9	358	0.025
USP9X	No	1	1	43	0.023	2	2	91	0.022
VEGFA	Yes	14	11	795	0.014	22	22	1629	0.014
VHL	Yes	8	7	1464	0.005	17	14	2732	0.005
VTCN1	Yes	4	4	529	0.008	24	24	1154	0.021
WAS	Yes	12	11	243	0.045	11	11	445	0.025
WRN	Yes	22	21	342	0.061	36	34	553	0.061
WT1	Yes	37	35	937	0.037	78	74	1862	0.04
WWTR1	Yes	1	1	413	0.002	8	8	779	0.01
XIAP	Yes	4	4	529	0.008	16	16	1154	0.014
XPA	Yes	3	3	342	0.009	2	2	553	0.004
XPC	Yes	15	15	342	0.044	13	12	553	0.022
XPO1	Yes	15	14	988	0.014	53	49	1917	0.026
XRCC1	No	10	10	222	0.045	12	12	392	0.031
XRCC2	Yes	8	8	806	0.01	17	16	1628	0.01
XRCC3	No	4	4	283	0.014	3	3	527	0.006
XRCC4	No	7	7	206	0.034	4	3	358	0.008
XRCC5	No	6	6	206	0.029	13	12	358	0.034
XRCC6	No	8	8	206	0.039	10	10	358	0.028
YAP1	Yes	9	8	718	0.011	11	11	1487	0.007
YES1	Yes	8	7	529	0.013	20	18	1154	0.016
ZBTB2	No	3	3	103	0.029	2	2	196	0.01
ZFHX3	Yes	81	39	502	0.078	145	119	1074	0.111
ZMYM2	Yes	1	1	40	0.025	1	1	83	0.012
ZNF217	Yes	18	17	417	0.041	30	28	707	0.04
ZNF384	Yes	2	1	41	0.024	1	1	85	0.012
ZNF521	Yes	1	1	41	0.024
ZNF703	Yes	7	7	126	0.056	12	12	265	0.045
ZNF708	No	3	3	116	0.026	3	3	133	0.023
ZNRF3	Yes	12	12	276	0.043	21	20	496	0.04
ZRSR2	Yes	4	4	826	0.005	19	19	1602	0.012
ACVR1B	Yes					2	2	208	0.01
ACVR2A	Yes					1	1	84	0.012
ANKRD24	No					2	2	49	0.041
ARFRP1	Yes					5	5	271	0.018
ARNT	Yes					1	1	84	0.012
ASPSCR1	Yes					1	1	83	0.012
AURKC	No					1	1	84	0.012
BCL10	Yes					7	7	1134	0.006
BCL11A	Yes					1	1	84	0.012
BCL9	Yes					2	1	86	0.012
BTG1	Yes					1	1	240	0.004
CDC45	No					1	1	53	0.019
CDCA5	No					1	1	53	0.019
CDH11	Yes					6	3	84	0.036
CDH5	No					1	1	228	0.004
CDK2	No					2	2	213	0.009
CKS1B	Yes					1	1	85	0.012
CLTCL1	Yes					1	1	53	0.019
CREB3L2	Yes					2	2	49	0.041
DEK	Yes					1	1	84	0.012
DNM2	Yes					1	1	88	0.011
DST	No					2	2	84	0.024
EPHA6	No					2	1	169	0.006
FGA	No					1	1	2941	<0.1%
FGF7	No					3	3	207	0.014
FLI1	Yes					3	3	84	0.036
FRS2	Yes					4	4	197	0.02
FSBP	No					1	1	2941	<0.1%
GDNF	No					1	1	84	0.012
GNA13	Yes					2	2	292	0.007
H19	No					1	1	2941	<0.1%
HIST1H3E	Yes					4	4	1074	0.004
HIST1H3F	Yes					5	5	1074	0.005
HIST1H3H	Yes					2	2	1074	0.002
HIST1H3J	Yes					5	5	1074	0.005
HOXA3	Yes					1	1	32	0.031
HSP90AB1	Yes					1	1	85	0.012
ID4	No					1	1	358	0.003
IGF2R	No					5	2	228	0.009
IKBKB	Yes					2	2	84	0.024
IL21R	Yes					1	1	84	0.012
INSRR	No					1	1	2941	<0.1%
IRF1	Yes					1	1	88	0.011
IRF8	Yes					1	1	112	0.009
ITGA10	No					2	2	84	0.024
KIF5B	Yes					1	1	87	0.011
LIFR	Yes					7	4	84	0.048
LMO3	No					1	1	133	0.008
LPP	Yes					1	1	85	0.012
LRP6	Yes					1	1	169	0.006
LUC7L2	No					1	1	53	0.019
MAP3K9	No					7	5	42	0.119
MARK4	No					3	3	84	0.036
MCM2	No					2	2	53	0.038
MCM7	No					1	1	53	0.019
MN1	Yes					2	2	84	0.024
MST1	Yes					3	3	1074	0.003
NAB2	Yes					1	1	2941	<0.1%
NCOA4	Yes					1	1	84	0.012
NCOR2	Yes					4	4	84	0.048
NFKB2	Yes					1	1	84	0.012
NIPBL	No					2	2	53	0.038
NPRL3	No					1	1	114	0.009
NUMA1	Yes					1	1	85	0.012
NUP98	Yes					1	1	113	0.009
PAX7	Yes					1	1	84	0.012
PCDHAC2	No					4	3	49	0.061
PDGFB	Yes					2	2	84	0.024
PHF8	No					2	1	53	0.019
PLAG1	Yes					1	1	112	0.009
POLD2	No					1	1	2941	<0.1%
PRDM16	Yes					3	3	83	0.036
PRSS8	Yes					3	3	228	0.013
RBM15	Yes					1	1	83	0.012
RNF213	Yes					5	5	85	0.059
RPL22	Yes					1	1	49	0.02
RPL5	Yes					1	1	53	0.019
RPS6KA2	No					3	3	84	0.036
SEPT9	Yes					2	2	84	0.024
SGK1	Yes					1	1	97	0.01
SIN3A	No					3	3	2941	0.001
SSX1	Yes					2	2	112	0.018
SSX4	Yes					1	1	77	0.013
TAF15	Yes					1	1	87	0.011
TAZ	No					1	1	358	0.003
TBL1XR1	Yes					1	1	88	0.011
TET3	Yes					1	1	53	0.019
TGFB1	No					2	2	49	0.041
TNK2	No					2	2	84	0.024
TNKS2	No					1	1	169	0.006
TOE1	No					1	1	2941	<0.1%
TRIM24	Yes					4	3	84	0.036
TRIP11	Yes					2	2	85	0.024
TSHZ2	No					7	4	2941	0.001
TSHZ3	No					1	1	2941	<0.1%
TYK2	Yes					1	1	84	0.012
UBE2T	No					1	1	358	0.003
UGT1A1	No					2	2	277	0.007
UGT1A6	No					1	1	2941	<0.1%
USP6	Yes					2	2	88	0.023
WISP3	Yes					2	2	252	0.008
ZMYM3	Yes					2	2	60	0.033
