# Supplementary material for: An Observational Study on the Molecular Profiling of Primary Melanomas Reveals a Progression Dependence on Mitochondrial Activation
Source: Cancers (Basel). 2021 Dec 1;13(23):6066. doi: 10.3390/cancers13236066 (PMC8657311; doi:10.3390/cancers13236066)
Supplement: Supplementary file 1 [file cancers-13-06066-s001.zip › cancers-1456322-Suppl XML/TableS4_GSEA_TranscriptomicsTCGA_Data.xlsx]

## Sheet: EnrichedPrimProgression
NAME	SIZE	ES	NES	NOM p-val	FDR q-val	FWER p-val	RANK AT MAX	LEADING EDGE
GOBP_RNA_DESTABILIZATION	36	0.576646	1.96029	0.00204499	1	0.456	4140	tags=47%, list=21%, signal=59%
GOBP_MRNA_MODIFICATION	25	0.667394	1.95892	0.00191571	1	0.457	2448	tags=56%, list=12%, signal=64%
GOBP_POSITIVE_REGULATION_OF_ORGANELLE_ASSEMBLY	64	0.485767	1.89765	0	1	0.673	4603	tags=48%, list=23%, signal=63%
GOBP_REGULATION_OF_DNA_REPLICATION	106	0.506999	1.89592	0.00638298	1	0.676	3430	tags=41%, list=17%, signal=49%
GOBP_REGULATION_OF_MRNA_3_END_PROCESSING	28	0.582056	1.89458	0.00413223	0.868385	0.678	3076	tags=57%, list=15%, signal=67%
GOBP_POSITIVE_REGULATION_OF_RESPONSE_TO_DNA_DAMAGE_STIMULUS	106	0.434497	1.86941	0.00225734	0.943384	0.749	2845	tags=36%, list=14%, signal=42%
GOBP_REGULATION_OF_RESPONSE_TO_DNA_DAMAGE_STIMULUS	217	0.407154	1.8565	0.00219298	0.940396	0.798	3399	tags=36%, list=17%, signal=43%
GOBP_DNA_GEOMETRIC_CHANGE	113	0.512737	1.84591	0.0105263	0.915169	0.823	2805	tags=37%, list=14%, signal=43%
GOBP_POSITIVE_REGULATION_OF_MRNA_CATABOLIC_PROCESS	52	0.527486	1.84209	0.0083682	0.843975	0.832	5003	tags=52%, list=25%, signal=69%
GOBP_POSITIVE_REGULATION_OF_DNA_REPAIR	73	0.454864	1.83817	0.00223714	0.787507	0.844	2520	tags=36%, list=13%, signal=41%
GOBP_REGULATION_OF_DNA_REPAIR	128	0.432534	1.83186	0.00223714	0.761663	0.861	2520	tags=34%, list=13%, signal=39%
GOBP_PROTEIN_LOCALIZATION_TO_CHROMOSOME	91	0.512639	1.81231	0.0141129	0.838386	0.894	3954	tags=51%, list=20%, signal=63%
GOBP_POSITIVE_REGULATION_OF_DNA_BIOSYNTHETIC_PROCESS	65	0.47049	1.81225	0.0021322	0.774291	0.894	3954	tags=45%, list=20%, signal=55%
GOBP_REGULATION_OF_DOUBLE_STRAND_BREAK_REPAIR_VIA_HOMOLOGOUS_RECOMBINATION	46	0.537127	1.81137	0.00879121	0.725302	0.895	2518	tags=46%, list=12%, signal=52%
GOBP_NLS_BEARING_PROTEIN_IMPORT_INTO_NUCLEUS	19	0.730137	1.7923	0.0136986	0.807568	0.919	3797	tags=68%, list=19%, signal=84%
GOBP_CELLULAR_RESPONSE_TO_IONIZING_RADIATION	65	0.440234	1.78228	0	0.830357	0.934	2514	tags=34%, list=12%, signal=39%
GOBP_RESPONSE_TO_X_RAY	32	0.507854	1.78047	0.00210526	0.793958	0.935	3835	tags=44%, list=19%, signal=54%
GOBP_REGULATION_OF_DNA_METABOLIC_PROCESS	346	0.365785	1.7744	0.00669643	0.78889	0.944	3989	tags=35%, list=20%, signal=43%
GOBP_ASYMMETRIC_CELL_DIVISION	17	0.591062	1.77242	0.00412371	0.758471	0.944	2873	tags=35%, list=14%, signal=41%
GOBP_RESPONSE_TO_IONIZING_RADIATION	142	0.392932	1.77095	0.00213675	0.729551	0.944	2514	tags=31%, list=12%, signal=35%
GOBP_G2_DNA_DAMAGE_CHECKPOINT	35	0.549078	1.77033	0.0241449	0.6992	0.945	2175	tags=43%, list=11%, signal=48%
GOBP_MATURATION_OF_LSU_RRNA_FROM_TRICISTRONIC_RRNA_TRANSCRIPT_SSU_RRNA_5_8S_RRNA_LSU_RRNA	15	0.690908	1.76985	0.00998004	0.669982	0.945	1897	tags=47%, list=9%, signal=51%
GOBP_MRNA_METHYLATION	16	0.659933	1.76829	0.012024	0.64939	0.947	2448	tags=56%, list=12%, signal=64%
GOBP_REGULATION_OF_DNA_BIOSYNTHETIC_PROCESS	107	0.404651	1.76707	0.00220751	0.627127	0.947	4706	tags=43%, list=23%, signal=56%
GOBP_POSITIVE_REGULATION_OF_TRANSLATIONAL_INITIATION	30	0.524624	1.76332	0.00879121	0.623583	0.952	1013	tags=23%, list=5%, signal=25%
GOBP_INTEGRATED_STRESS_RESPONSE_SIGNALING	27	0.56249	1.76181	0.0201207	0.605691	0.953	4680	tags=52%, list=23%, signal=67%
GOBP_REGULATION_OF_TRANSLATIONAL_INITIATION	79	0.45887	1.75955	0.00617284	0.594733	0.956	3842	tags=42%, list=19%, signal=51%
GOBP_SISTER_CHROMATID_COHESION	60	0.561114	1.75563	0.0165289	0.594534	0.96	3954	tags=50%, list=20%, signal=62%
GOBP_DNA_DOUBLE_STRAND_BREAK_PROCESSING	24	0.647196	1.7533	0.0140562	0.585219	0.96	1550	tags=50%, list=8%, signal=54%
GOBP_RNA_DEPENDENT_DNA_BIOSYNTHETIC_PROCESS	70	0.432476	1.75155	0.00788955	0.573539	0.961	4706	tags=49%, list=23%, signal=63%
GOBP_REGULATION_OF_DOUBLE_STRAND_BREAK_REPAIR	84	0.447315	1.74418	0.0111359	0.590359	0.968	2520	tags=37%, list=13%, signal=42%
GOBP_PHOSPHORYLATED_CARBOHYDRATE_DEPHOSPHORYLATION	17	0.563752	1.74417	0.0105708	0.571967	0.968	4562	tags=41%, list=23%, signal=53%
GOBP_POSITIVE_REGULATION_OF_DNA_METABOLIC_PROCESS	196	0.375534	1.72931	0.00452489	0.629878	0.978	3752	tags=36%, list=19%, signal=44%
GOBP_PROTEIN_LOCALIZATION_TO_CHROMATIN	29	0.517616	1.72335	0.00431035	0.643458	0.978	1626	tags=34%, list=8%, signal=37%
GOBP_REGULATION_OF_DNA_DAMAGE_CHECKPOINT	15	0.633976	1.72277	0.014	0.627976	0.978	2346	tags=47%, list=12%, signal=53%
GOBP_CENTRIOLE_ASSEMBLY	43	0.532768	1.72225	0.0150862	0.612675	0.978	2945	tags=47%, list=15%, signal=54%
GOBP_POSITIVE_REGULATION_OF_MRNA_METABOLIC_PROCESS	84	0.444268	1.71605	0.0123967	0.626706	0.982	5003	tags=46%, list=25%, signal=62%
GOBP_GOLGI_TO_PLASMA_MEMBRANE_TRANSPORT	59	0.424664	1.71347	0.01222	0.62284	0.983	2819	tags=34%, list=14%, signal=39%
GOBP_REPLICATION_FORK_PROCESSING	39	0.556592	1.70873	0.0181818	0.628451	0.984	2515	tags=41%, list=12%, signal=47%
GOBP_RECOMBINATIONAL_REPAIR	138	0.47005	1.70719	0.0362473	0.620349	0.984	2518	tags=38%, list=12%, signal=43%
GOBP_NEGATIVE_REGULATION_OF_DNA_REPAIR	34	0.501877	1.70499	0.0149254	0.614771	0.984	2518	tags=41%, list=12%, signal=47%
GOBP_DNA_INTEGRITY_CHECKPOINT	155	0.426902	1.70124	0.0245399	0.616984	0.986	5341	tags=50%, list=27%, signal=68%
GOBP_ESTABLISHMENT_OF_RNA_LOCALIZATION	198	0.416043	1.70047	0.0159046	0.605956	0.986	4340	tags=40%, list=22%, signal=51%
GOBP_PROTEIN_LOCALIZATION_TO_CHROMOSOME_TELOMERIC_REGION	30	0.544649	1.69927	0.015873	0.597324	0.986	4706	tags=60%, list=23%, signal=78%
GOBP_REGULATION_OF_CENTRIOLE_REPLICATION	20	0.642009	1.69745	0.0233051	0.592006	0.987	4652	tags=70%, list=23%, signal=91%
GOBP_POSITIVE_REGULATION_OF_DOUBLE_STRAND_BREAK_REPAIR	40	0.487041	1.69694	0.0134529	0.581596	0.987	2520	tags=40%, list=13%, signal=46%
GOBP_DNA_METHYLATION_DEPENDENT_HETEROCHROMATIN_ASSEMBLY	20	0.582547	1.69337	0.0162602	0.584347	0.987	3939	tags=55%, list=20%, signal=68%
GOBP_POST_GOLGI_VESICLE_MEDIATED_TRANSPORT	105	0.414012	1.69295	0.00843882	0.574098	0.987	4716	tags=45%, list=23%, signal=58%
GOBP_REGULATION_OF_TRANSLATIONAL_INITIATION_IN_RESPONSE_TO_STRESS	15	0.628361	1.69203	0.0218254	0.566832	0.987	3842	tags=60%, list=19%, signal=74%
GOBP_ACROSOME_ASSEMBLY	16	0.622829	1.68944	0.0185185	0.567038	0.987	1732	tags=31%, list=9%, signal=34%
GOBP_DOUBLE_STRAND_BREAK_REPAIR	264	0.407507	1.67718	0.0364807	0.611825	0.991	2520	tags=33%, list=13%, signal=37%
GOBP_REGULATION_OF_TELOMERASE_ACTIVITY	47	0.437975	1.67633	0.0147368	0.604073	0.991	4706	tags=51%, list=23%, signal=66%
GOBP_MITOTIC_SISTER_CHROMATID_COHESION	27	0.589395	1.6734	0.0230608	0.605274	0.992	3954	tags=63%, list=20%, signal=78%
GOBP_RNA_LOCALIZATION	231	0.412587	1.6715	0.0225873	0.602494	0.992	4340	tags=40%, list=22%, signal=51%
GOBP_REGULATION_OF_NUCLEAR_TRANSCRIBED_MRNA_CATABOLIC_PROCESS_DEADENYLATION_DEPENDENT_DECAY	17	0.585011	1.67017	0.0147368	0.597159	0.992	4807	tags=65%, list=24%, signal=85%
GOBP_REGULATION_OF_TRANSLATION_IN_RESPONSE_TO_STRESS	21	0.538483	1.66367	0.0235756	0.615965	0.995	3842	tags=52%, list=19%, signal=65%
GOBP_CILIARY_BASAL_BODY_PLASMA_MEMBRANE_DOCKING	95	0.422756	1.65915	0.031185	0.625941	0.996	2951	tags=36%, list=15%, signal=42%
GOBP_NUCLEOBASE_CONTAINING_COMPOUND_TRANSPORT	250	0.383902	1.65861	0.022869	0.617693	0.997	4375	tags=37%, list=22%, signal=47%
GOBP_TELOMERE_MAINTENANCE_VIA_TELOMERE_LENGTHENING	79	0.407112	1.65814	0.0182556	0.609359	0.997	4706	tags=46%, list=23%, signal=59%
GOBP_POSITIVE_REGULATION_OF_TELOMERASE_ACTIVITY	33	0.49419	1.65739	0.0170213	0.60328	0.997	4696	tags=61%, list=23%, signal=79%
GOBP_MICROTUBULE_ORGANIZING_CENTER_ORGANIZATION	138	0.417129	1.65475	0.028866	0.604742	0.998	4108	tags=45%, list=20%, signal=56%
GOBP_DNA_REPLICATION	278	0.440083	1.65073	0.0465116	0.613503	0.998	3440	tags=38%, list=17%, signal=45%
GOBP_ER_NUCLEUS_SIGNALING_PATHWAY	53	0.442808	1.64848	0.0105708	0.613972	0.998	5781	tags=53%, list=29%, signal=74%
GOBP_RNA_POLYADENYLATION	46	0.473706	1.6477	0.0265849	0.607698	0.998	4342	tags=50%, list=22%, signal=64%
GOBP_NEGATIVE_REGULATION_OF_DNA_REPLICATION	33	0.50752	1.64144	0.0274262	0.625945	0.999	3430	tags=42%, list=17%, signal=51%
GOBP_REGULATION_OF_TELOMERE_MAINTENANCE	78	0.403352	1.64143	0.0221774	0.616522	0.999	3331	tags=36%, list=17%, signal=43%
GOBP_BLASTOCYST_GROWTH	19	0.573148	1.63981	0.0337302	0.61476	0.999	2924	tags=42%, list=15%, signal=49%
GOBP_POSITIVE_REGULATION_OF_PROTEIN_AUTOPHOSPHORYLATION	27	0.504696	1.63782	0.0225873	0.614793	0.999	3060	tags=41%, list=15%, signal=48%
GOBP_NUCLEOTIDE_BINDING_DOMAIN_LEUCINE_RICH_REPEAT_CONTAINING_RECEPTOR_SIGNALING_PATHWAY	41	0.452474	1.63674	0.021097	0.610676	0.999	4726	tags=44%, list=23%, signal=57%
GOBP_NEGATIVE_REGULATION_OF_DOUBLE_STRAND_BREAK_REPAIR_VIA_HOMOLOGOUS_RECOMBINATION	18	0.602574	1.63632	0.0256959	0.603715	0.999	2518	tags=56%, list=12%, signal=63%
GOBP_REGULATION_OF_SISTER_CHROMATID_COHESION	22	0.602206	1.63585	0.037037	0.59723	0.999	3954	tags=55%, list=20%, signal=68%
GOBP_NUCLEAR_TRANSCRIBED_MRNA_POLY_A_TAIL_SHORTENING	34	0.493447	1.63404	0.0121704	0.596324	0.999	5003	tags=56%, list=25%, signal=74%
GOBP_POSITIVE_REGULATION_OF_RESPONSE_TO_ENDOPLASMIC_RETICULUM_STRESS	35	0.434385	1.63247	0.0146138	0.595068	0.999	2086	tags=26%, list=10%, signal=29%
GOBP_MAGNESIUM_ION_TRANSPORT	17	0.590357	1.63213	0.0371134	0.588581	0.999	2176	tags=41%, list=11%, signal=46%
GOBP_POSITIVE_REGULATION_OF_DNA_TEMPLATED_TRANSCRIPTION_INITIATION	35	0.453298	1.62859	0.0153846	0.59526	1	2404	tags=37%, list=12%, signal=42%
GOBP_POSITIVE_REGULATION_OF_TELOMERE_MAINTENANCE_VIA_TELOMERE_LENGTHENING	36	0.485127	1.62209	0.0321932	0.614904	1	4273	tags=50%, list=21%, signal=63%
GOBP_REGULATION_OF_CHROMATIN_ASSEMBLY	20	0.566223	1.62123	0.0362903	0.610554	1	3939	tags=55%, list=20%, signal=68%
GOBP_VESICLE_CARGO_LOADING	25	0.57988	1.61912	0.0399202	0.611204	1	4377	tags=56%, list=22%, signal=71%
GOBP_REGULATION_OF_CHROMATIN_ASSEMBLY_OR_DISASSEMBLY	25	0.515306	1.61774	0.0301811	0.608913	1	3939	tags=52%, list=20%, signal=65%
GOBP_REGULATION_OF_TELOMERE_MAINTENANCE_VIA_TELOMERE_LENGTHENING	59	0.416597	1.61569	0.034	0.610109	1	4706	tags=46%, list=23%, signal=60%
GOBP_CELL_CYCLE_CHECKPOINT	208	0.398185	1.61284	0.0393375	0.614758	1	5341	tags=49%, list=27%, signal=66%
GOBP_NUCLEAR_TRANSCRIBED_MRNA_CATABOLIC_PROCESS_DEADENYLATION_DEPENDENT_DECAY	76	0.393336	1.61269	0.0167015	0.608145	1	5071	tags=43%, list=25%, signal=58%
GOBP_DNA_BIOSYNTHETIC_PROCESS	189	0.343559	1.61199	0.00665188	0.60379	1	4719	tags=41%, list=23%, signal=53%
GOBP_REGULATION_OF_DNA_TEMPLATED_TRANSCRIPTION_INITIATION	42	0.43102	1.60995	0.0154185	0.604464	1	4578	tags=50%, list=23%, signal=65%
GOBP_PROTEIN_K48_LINKED_DEUBIQUITINATION	34	0.456049	1.60553	0.0127389	0.615636	1	2478	tags=32%, list=12%, signal=37%
GOBP_MICROTUBULE_ORGANIZING_CENTER_LOCALIZATION	30	0.496439	1.60287	0.0443038	0.619138	1	3807	tags=47%, list=19%, signal=57%
GOBP_REGULATION_OF_ESTABLISHMENT_OR_MAINTENANCE_OF_CELL_POLARITY	25	0.479853	1.6002	0.0184805	0.623089	1	4450	tags=52%, list=22%, signal=67%
GOBP_FIBROBLAST_APOPTOTIC_PROCESS	20	0.514399	1.59629	0.0276596	0.633195	1	4640	tags=60%, list=23%, signal=78%
GOBP_CELL_AGING	102	0.352501	1.59623	0.00886918	0.626443	1	4614	tags=43%, list=23%, signal=56%
GOBP_GOLGI_TO_PLASMA_MEMBRANE_PROTEIN_TRANSPORT	39	0.419051	1.59519	0.0182186	0.623825	1	2582	tags=33%, list=13%, signal=38%
GOBP_REGULATION_OF_PROTEIN_POLYUBIQUITINATION	23	0.483906	1.58815	0.0172414	0.647633	1	2284	tags=35%, list=11%, signal=39%
GOBP_DNA_DEPENDENT_DNA_REPLICATION_MAINTENANCE_OF_FIDELITY	48	0.517671	1.5872	0.0521921	0.644387	1	2515	tags=38%, list=12%, signal=43%
GOBP_PROTEIN_LOCALIZATION_TO_GOLGI_APPARATUS	29	0.471225	1.58652	0.037037	0.640168	1	2262	tags=31%, list=11%, signal=35%
GOBP_CENTROSOME_DUPLICATION	71	0.438024	1.58646	0.0502092	0.633665	1	2945	tags=42%, list=15%, signal=49%
GOBP_REGULATION_OF_PROTEIN_EXPORT_FROM_NUCLEUS	32	0.420869	1.58626	0.00614754	0.627707	1	859	tags=25%, list=4%, signal=26%
GOBP_REGULATION_OF_CELL_CYCLE_CHECKPOINT	31	0.504389	1.58597	0.0383065	0.622269	1	4884	tags=55%, list=24%, signal=72%
GOBP_REGULATION_OF_RESPONSE_TO_ENDOPLASMIC_RETICULUM_STRESS	80	0.380941	1.58538	0.0238095	0.618237	1	2478	tags=26%, list=12%, signal=30%
GOBP_NEGATIVE_REGULATION_OF_CELLULAR_AMIDE_METABOLIC_PROCESS	155	0.352294	1.58279	0.0193133	0.621572	1	4307	tags=34%, list=21%, signal=42%
GOBP_MITOTIC_G2_M_TRANSITION_CHECKPOINT	36	0.502857	1.58191	0.0477137	0.619066	1	5174	tags=56%, list=26%, signal=75%
GOBP_HISTONE_H2A_UBIQUITINATION	26	0.478641	1.58186	0.0416667	0.613022	1	3296	tags=46%, list=16%, signal=55%
GOBP_RESPONSE_TO_GAMMA_RADIATION	53	0.397794	1.58169	0.010846	0.60773	1	2514	tags=34%, list=12%, signal=39%
GOBP_POSITIVE_REGULATION_OF_TELOMERE_MAINTENANCE	50	0.42711	1.58111	0.0386965	0.604029	1	3331	tags=42%, list=17%, signal=50%
GOBP_POSITIVE_REGULATION_OF_MULTI_ORGANISM_PROCESS	19	0.553126	1.5785	0.0337838	0.608489	1	5176	tags=53%, list=26%, signal=71%
GOBP_CELLULAR_RESPONSE_TO_GLUCOSE_STARVATION	47	0.405934	1.57743	0.010846	0.607037	1	5413	tags=49%, list=27%, signal=67%
GOBP_NEGATIVE_REGULATION_OF_RESPONSE_TO_DNA_DAMAGE_STIMULUS	79	0.357594	1.57479	0.0109409	0.611226	1	3358	tags=32%, list=17%, signal=38%
GOBP_NCRNA_EXPORT_FROM_NUCLEUS	38	0.553288	1.57416	0.0712831	0.608096	1	3726	tags=53%, list=18%, signal=64%
GOBP_RRNA_CONTAINING_RIBONUCLEOPROTEIN_COMPLEX_EXPORT_FROM_NUCLEUS	15	0.606146	1.57086	0.0665323	0.615314	1	4244	tags=67%, list=21%, signal=84%
GOBP_MRNA_CLEAVAGE	22	0.496959	1.56908	0.0466531	0.617101	1	3375	tags=55%, list=17%, signal=65%
GOBP_REGULATION_OF_ORGANELLE_ASSEMBLY	181	0.326949	1.56907	0.00668151	0.611457	1	4923	tags=41%, list=24%, signal=54%
GOBP_SIGNAL_TRANSDUCTION_IN_RESPONSE_TO_DNA_DAMAGE	129	0.350465	1.56801	0.0169133	0.610184	1	4827	tags=40%, list=24%, signal=53%
GOBP_MATURATION_OF_SSU_RRNA	49	0.485685	1.56775	0.0730223	0.605912	1	2371	tags=37%, list=12%, signal=42%
GOBP_TRNA_METHYLATION	40	0.49525	1.56635	0.0389105	0.605844	1	3555	tags=50%, list=18%, signal=61%
GOBP_PROTEIN_LOCALIZATION_TO_CHROMOSOME_CENTROMERIC_REGION	25	0.573854	1.56439	0.0679012	0.607973	1	3949	tags=60%, list=20%, signal=75%
GOBP_POSITIVE_REGULATION_OF_VIRAL_GENOME_REPLICATION	31	0.454515	1.56392	0.0360169	0.604636	1	4507	tags=52%, list=22%, signal=66%
GOBP_MITOTIC_SPINDLE_ASSEMBLY	65	0.455104	1.56161	0.0792291	0.607956	1	4274	tags=48%, list=21%, signal=60%
GOBP_TRNA_TRANSPORT	37	0.543867	1.55985	0.0770791	0.609629	1	3726	tags=49%, list=18%, signal=60%
GOBP_MICROTUBULE_ANCHORING	26	0.506546	1.55847	0.0391753	0.610106	1	4697	tags=50%, list=23%, signal=65%
GOBP_POSITIVE_REGULATION_OF_INTERFERON_ALPHA_PRODUCTION	22	0.56213	1.55593	0.0666667	0.614275	1	3295	tags=55%, list=16%, signal=65%
GOBP_POSITIVE_REGULATION_OF_MEIOTIC_CELL_CYCLE	22	0.457813	1.55019	0.027972	0.631748	1	5428	tags=36%, list=27%, signal=50%
GOBP_MRNA_TRANSPORT	149	0.384222	1.54818	0.0307377	0.63476	1	4340	tags=39%, list=22%, signal=49%
GOBP_POSITIVE_REGULATION_OF_TRANSCRIPTION_BY_RNA_POLYMERASE_I	23	0.510673	1.54675	0.07	0.635504	1	4058	tags=43%, list=20%, signal=54%
GOBP_HISTONE_H3_K36_METHYLATION	15	0.590028	1.54283	0.06	0.6462	1	4504	tags=53%, list=22%, signal=69%
GOBP_MYD88_DEPENDENT_TOLL_LIKE_RECEPTOR_SIGNALING_PATHWAY	35	0.486559	1.54029	0.0838446	0.650753	1	5008	tags=49%, list=25%, signal=65%
GOBP_DNA_STRAND_ELONGATION	26	0.600197	1.53802	0.0927835	0.654342	1	5189	tags=65%, list=26%, signal=88%
GOBP_HISTONE_UBIQUITINATION	47	0.419442	1.53798	0.0283224	0.649276	1	3401	tags=40%, list=17%, signal=49%
GOBP_MANGANESE_ION_TRANSPORT	15	0.52257	1.53629	0.0575221	0.650803	1	4191	tags=47%, list=21%, signal=59%
GOBP_RNA_EXPORT_FROM_NUCLEUS	140	0.408579	1.53627	0.0603622	0.645729	1	4340	tags=41%, list=22%, signal=52%
GOBP_SNRNA_TRANSCRIPTION	75	0.393532	1.53624	0.0296443	0.640845	1	3624	tags=40%, list=18%, signal=49%
GOBP_MULTI_ORGANISM_LOCALIZATION	66	0.399862	1.53592	0.0490798	0.637264	1	4929	tags=42%, list=24%, signal=56%
GOBP_NEGATIVE_REGULATION_OF_ANOIKIS	17	0.563453	1.53368	0.0521739	0.641554	1	2940	tags=35%, list=15%, signal=41%
GOBP_MEIOTIC_CELL_CYCLE	245	0.372112	1.53206	0.0579065	0.643093	1	5159	tags=39%, list=26%, signal=52%
GOBP_NEURON_DEATH_IN_RESPONSE_TO_OXIDATIVE_STRESS	26	0.424565	1.52912	0.0203666	0.650353	1	2940	tags=31%, list=15%, signal=36%
GOBP_RNA_METHYLATION	83	0.428656	1.52837	0.0614203	0.648556	1	3555	tags=41%, list=18%, signal=50%
GOBP_NUCLEAR_TRANSPORT	340	0.332298	1.52573	0.0206186	0.654145	1	4244	tags=35%, list=21%, signal=43%
GOBP_GOLGI_TO_ENDOSOME_TRANSPORT	17	0.54036	1.52447	0.0613497	0.653923	1	680	tags=29%, list=3%, signal=30%
GOBP_PROTEIN_ACETYLATION	196	0.354371	1.52194	0.044843	0.659149	1	2463	tags=27%, list=12%, signal=30%
GOBP_NEGATIVE_REGULATION_OF_DNA_METABOLIC_PROCESS	120	0.329353	1.52182	0.0189474	0.654752	1	3954	tags=33%, list=20%, signal=41%
GOBP_GLOBAL_GENOME_NUCLEOTIDE_EXCISION_REPAIR	26	0.441462	1.52069	0.0309278	0.654476	1	2310	tags=31%, list=11%, signal=35%
GOBP_TELOMERE_CAPPING	54	0.371742	1.51995	0.0217865	0.652613	1	2501	tags=28%, list=12%, signal=32%
GOBP_PROTEIN_LOCALIZATION_TO_MICROTUBULE_ORGANIZING_CENTER	35	0.482187	1.51894	0.0618337	0.65194	1	1923	tags=34%, list=10%, signal=38%
GOBP_NCRNA_TRANSCRIPTION	109	0.366901	1.51838	0.0403226	0.649615	1	3624	tags=37%, list=18%, signal=45%
GOBP_FEMALE_MEIOTIC_NUCLEAR_DIVISION	26	0.499201	1.51683	0.0772358	0.651254	1	4687	tags=58%, list=23%, signal=75%
GOBP_RESPONSE_TO_HEPATOCYTE_GROWTH_FACTOR	18	0.499275	1.51495	0.0476191	0.653893	1	2946	tags=39%, list=15%, signal=46%
GOBP_RNA_3_END_PROCESSING	148	0.390899	1.5147	0.06875	0.650326	1	4150	tags=41%, list=21%, signal=51%
GOBP_PROTEIN_MANNOSYLATION	22	0.470696	1.51394	0.0623701	0.648771	1	2874	tags=41%, list=14%, signal=48%
GOBP_PORE_COMPLEX_ASSEMBLY	20	0.484727	1.51327	0.062249	0.64664	1	4078	tags=55%, list=20%, signal=69%
GOBP_REGULATION_OF_CELLULAR_AMIDE_METABOLIC_PROCESS	411	0.302471	1.5114	0.0244989	0.649848	1	4413	tags=33%, list=22%, signal=42%
GOBP_POSITIVE_REGULATION_OF_SMOOTH_MUSCLE_CELL_MIGRATION	36	0.450535	1.50961	0.0502392	0.65175	1	5967	tags=50%, list=30%, signal=71%
GOBP_VASCULAR_ASSOCIATED_SMOOTH_MUSCLE_CELL_MIGRATION	20	0.527124	1.50748	0.0647321	0.656198	1	6499	tags=65%, list=32%, signal=96%
GOBP_MRNA_3_END_PROCESSING	99	0.403722	1.50456	0.0638723	0.662953	1	3092	tags=36%, list=15%, signal=43%
GOBP_ERROR_PRONE_TRANSLESION_SYNTHESIS	21	0.517977	1.50216	0.0790021	0.668143	1	3597	tags=48%, list=18%, signal=58%
GOBP_NEGATIVE_REGULATION_OF_PRODUCTION_OF_MIRNAS_INVOLVED_IN_GENE_SILENCING_BY_MIRNA	15	0.512664	1.50054	0.0442478	0.670168	1	5439	tags=53%, list=27%, signal=73%
GOBP_PROTEIN_MONOUBIQUITINATION	65	0.396301	1.49801	0.0504202	0.675797	1	3401	tags=38%, list=17%, signal=46%
GOBP_NEGATIVE_REGULATION_OF_PROTEIN_LOCALIZATION_TO_CELL_PERIPHERY	24	0.482227	1.49798	0.0703297	0.671495	1	1388	tags=29%, list=7%, signal=31%
GOBP_INOSITOL_PHOSPHATE_CATABOLIC_PROCESS	18	0.459785	1.49521	0.0326797	0.67875	1	4562	tags=39%, list=23%, signal=50%
GOBP_REGULATION_OF_SMAD_PROTEIN_SIGNAL_TRANSDUCTION	26	0.440402	1.49322	0.0352423	0.68269	1	5243	tags=54%, list=26%, signal=73%
GOBP_REGULATION_OF_CENTROSOME_CYCLE	47	0.404457	1.49176	0.0688935	0.684029	1	3626	tags=45%, list=18%, signal=54%
GOBP_RESPONSE_TO_AMINO_ACID_STARVATION	49	0.369712	1.49073	0.0263736	0.683761	1	3305	tags=37%, list=16%, signal=44%
GOBP_TRANSCRIPTION_BY_RNA_POLYMERASE_I	68	0.387568	1.49066	0.0572034	0.679771	1	3009	tags=29%, list=15%, signal=34%
GOBP_HISTONE_DEUBIQUITINATION	23	0.496817	1.49063	0.0592105	0.675657	1	2476	tags=39%, list=12%, signal=45%
GOBP_SPINDLE_ASSEMBLY	113	0.390021	1.49028	0.0965665	0.672894	1	4274	tags=42%, list=21%, signal=52%
GOBP_RESPONSE_TO_ANGIOTENSIN	23	0.425626	1.48879	0.0320197	0.674352	1	2618	tags=39%, list=13%, signal=45%
GOBP_INTRA_S_DNA_DAMAGE_CHECKPOINT	17	0.550208	1.48692	0.0909091	0.677743	1	5285	tags=59%, list=26%, signal=80%
GOBP_DE_NOVO_PROTEIN_FOLDING	41	0.428531	1.48565	0.0600414	0.678565	1	4315	tags=41%, list=21%, signal=53%
GOBP_NEGATIVE_REGULATION_OF_DNA_DEPENDENT_DNA_REPLICATION	17	0.546683	1.48538	0.0761099	0.675413	1	3430	tags=47%, list=17%, signal=57%
GOBP_CELLULAR_RESPONSE_TO_GAMMA_RADIATION	28	0.425749	1.48407	0.0523139	0.676993	1	2514	tags=36%, list=12%, signal=41%
GOBP_POSITIVE_REGULATION_OF_CHROMOSOME_ORGANIZATION	163	0.330926	1.48284	0.0286976	0.677694	1	3954	tags=34%, list=20%, signal=42%
GOBP_HISTONE_MONOUBIQUITINATION	29	0.446516	1.48254	0.0727273	0.674816	1	3401	tags=48%, list=17%, signal=58%
GOBP_PRE_MIRNA_PROCESSING	15	0.559774	1.48054	0.0752688	0.679018	1	4140	tags=53%, list=21%, signal=67%
GOBP_REGULATION_OF_OXIDATIVE_STRESS_INDUCED_NEURON_DEATH	22	0.437729	1.47901	0.0431211	0.681047	1	2940	tags=32%, list=15%, signal=37%
GOBP_NUCLEAR_EXPORT	199	0.35055	1.47784	0.0534979	0.681763	1	4402	tags=37%, list=22%, signal=46%
GOBP_INTRINSIC_APOPTOTIC_SIGNALING_PATHWAY_IN_RESPONSE_TO_ENDOPLASMIC_RETICULUM_STRESS	61	0.350841	1.4774	0.0422535	0.679661	1	1828	tags=20%, list=9%, signal=22%
GOBP_NUCLEOTIDE_BINDING_OLIGOMERIZATION_DOMAIN_CONTAINING_2_SIGNALING_PATHWAY	16	0.519648	1.47725	0.0706402	0.676348	1	4213	tags=44%, list=21%, signal=55%
GOBP_REGULATION_OF_HISTONE_H3_K9_METHYLATION	20	0.476547	1.47704	0.0599078	0.673337	1	4130	tags=40%, list=20%, signal=50%
GOBP_DNA_DEPENDENT_DNA_REPLICATION	156	0.432675	1.47637	0.142259	0.671919	1	4189	tags=40%, list=21%, signal=50%
GOBP_POSITIVE_REGULATION_OF_CYTOKINESIS	39	0.427022	1.47496	0.0704846	0.673551	1	5077	tags=44%, list=25%, signal=58%
GOBP_ASPARTATE_FAMILY_AMINO_ACID_BIOSYNTHETIC_PROCESS	21	0.492914	1.47419	0.0588235	0.67256	1	3165	tags=43%, list=16%, signal=51%
GOBP_REGULATION_OF_NUCLEASE_ACTIVITY	22	0.471869	1.47417	0.0688172	0.668836	1	791	tags=23%, list=4%, signal=24%
GOBP_REGULATION_OF_ENDOPLASMIC_RETICULUM_UNFOLDED_PROTEIN_RESPONSE	28	0.432594	1.47291	0.0606695	0.669914	1	1828	tags=29%, list=9%, signal=31%
GOBP_ESTABLISHMENT_OF_MITOCHONDRION_LOCALIZATION	25	0.453672	1.47244	0.0662393	0.668009	1	4863	tags=52%, list=24%, signal=68%
GOBP_NON_MOTILE_CILIUM_ASSEMBLY	52	0.415157	1.47176	0.061144	0.666764	1	3578	tags=35%, list=18%, signal=42%
GOBP_CELLULAR_SENESCENCE	68	0.352254	1.47113	0.0293454	0.665528	1	4614	tags=43%, list=23%, signal=55%
GOBP_POSITIVE_REGULATION_OF_CELL_CYCLE_PROCESS	285	0.318594	1.47051	0.0400891	0.664399	1	4610	tags=33%, list=23%, signal=42%
GOBP_BLASTOCYST_FORMATION	34	0.400957	1.47037	0.0422222	0.661347	1	1513	tags=24%, list=8%, signal=25%
GOBP_MEMBRANE_DOCKING	181	0.316536	1.4689	0.0443038	0.663446	1	3010	tags=27%, list=15%, signal=32%
GOBP_REGULATION_OF_POTASSIUM_ION_TRANSMEMBRANE_TRANSPORTER_ACTIVITY	55	0.383558	1.4687	0.0414634	0.660589	1	2956	tags=27%, list=15%, signal=32%
GOBP_POSITIVE_REGULATION_OF_CELL_CYCLE	373	0.301096	1.46764	0.0316027	0.660923	1	4683	tags=32%, list=23%, signal=41%
GOBP_POSITIVE_REGULATION_OF_POSTTRANSCRIPTIONAL_GENE_SILENCING	30	0.44712	1.46635	0.0591837	0.662323	1	5042	tags=53%, list=25%, signal=71%
GOBP_PROTEIN_ACYLATION	237	0.318458	1.46589	0.0440835	0.660422	1	2463	tags=25%, list=12%, signal=28%
GOBP_REGULATION_OF_CELLULAR_RESPONSE_TO_HEAT	79	0.399847	1.46475	0.0791667	0.661063	1	4340	tags=41%, list=22%, signal=51%
GOBP_REGULATION_OF_CHROMOSOME_ORGANIZATION	272	0.326979	1.46166	0.0425532	0.669224	1	3965	tags=34%, list=20%, signal=42%
GOBP_NUCLEUS_ORGANIZATION	124	0.333041	1.46057	0.0343348	0.669701	1	4496	tags=38%, list=22%, signal=48%
GOBP_REGULATION_OF_MRNA_PROCESSING	139	0.37091	1.45997	0.078629	0.668592	1	3528	tags=33%, list=18%, signal=40%
GOBP_PROTEIN_LOCALIZATION_TO_CYTOSKELETON	58	0.391361	1.45944	0.0808511	0.667192	1	2455	tags=31%, list=12%, signal=35%
GOBP_PROTEIN_K63_LINKED_DEUBIQUITINATION	35	0.436628	1.45917	0.0712831	0.664884	1	5409	tags=51%, list=27%, signal=70%
GOBP_PROTEIN_CONTAINING_COMPLEX_LOCALIZATION	282	0.324179	1.45897	0.0434783	0.662207	1	4904	tags=37%, list=24%, signal=49%
GOBP_REGULATION_OF_DOUBLE_STRAND_BREAK_REPAIR_VIA_NONHOMOLOGOUS_END_JOINING	27	0.424771	1.4589	0.0549451	0.659182	1	1397	tags=26%, list=7%, signal=28%
GOBP_PROTEIN_SUMOYLATION	79	0.390679	1.4586	0.0764463	0.657154	1	4340	tags=41%, list=22%, signal=51%
GOBP_HIPPO_SIGNALING	45	0.418275	1.45804	0.0804348	0.65597	1	3869	tags=29%, list=19%, signal=36%
GOBP_MITOTIC_G2_DNA_DAMAGE_CHECKPOINT	23	0.494795	1.45709	0.0947368	0.656298	1	4029	tags=48%, list=20%, signal=60%
GOBP_POSITIVE_REGULATION_OF_PROTEIN_EXPORT_FROM_NUCLEUS	20	0.461827	1.45643	0.062753	0.655701	1	759	tags=25%, list=4%, signal=26%
GOBP_MEIOTIC_CHROMOSOME_SEGREGATION	85	0.421422	1.45627	0.0905077	0.653164	1	3440	tags=34%, list=17%, signal=41%
GOBP_NEGATIVE_REGULATION_OF_CELLULAR_SENESCENCE	19	0.507706	1.45622	0.0772947	0.650163	1	5156	tags=53%, list=26%, signal=71%
GOBP_RNA_PHOSPHODIESTER_BOND_HYDROLYSIS_EXONUCLEOLYTIC	43	0.38107	1.45602	0.0696721	0.64769	1	4507	tags=47%, list=22%, signal=60%
GOBP_PROTEIN_LOCALIZATION_TO_KINETOCHORE	19	0.539224	1.45589	0.119433	0.644957	1	3949	tags=63%, list=20%, signal=78%
GOBP_POSITIVE_REGULATION_OF_LAMELLIPODIUM_ASSEMBLY	29	0.428088	1.45457	0.0566038	0.646538	1	1197	tags=17%, list=6%, signal=18%
GOBP_SPINDLE_LOCALIZATION	53	0.391419	1.45354	0.0712743	0.647158	1	3949	tags=34%, list=20%, signal=42%
GOBP_ZINC_ION_TRANSPORT	27	0.439494	1.45321	0.0589569	0.64526	1	2499	tags=30%, list=12%, signal=34%
GOBP_PROTEIN_DEMANNOSYLATION	19	0.510621	1.45311	0.0916667	0.642508	1	4425	tags=53%, list=22%, signal=67%
GOBP_DNA_DAMAGE_RESPONSE_SIGNAL_TRANSDUCTION_BY_P53_CLASS_MEDIATOR	105	0.331144	1.45247	0.0338266	0.641795	1	5439	tags=44%, list=27%, signal=60%
GOBP_REGULATION_OF_TELOMERE_CAPPING	26	0.400465	1.4524	0.0509978	0.638987	1	2501	tags=35%, list=12%, signal=39%
GOBP_COPII_COATED_VESICLE_CARGO_LOADING	15	0.55111	1.45215	0.120724	0.636826	1	5186	tags=67%, list=26%, signal=90%
GOBP_MRNA_TRANSCRIPTION	15	0.483756	1.45185	0.0882353	0.634984	1	4402	tags=53%, list=22%, signal=68%
GOBP_REGULATION_OF_NUCLEOCYTOPLASMIC_TRANSPORT	103	0.337381	1.45113	0.0256959	0.634695	1	1945	tags=25%, list=10%, signal=28%
GOBP_PRODUCTION_OF_SMALL_RNA_INVOLVED_IN_GENE_SILENCING_BY_RNA	56	0.399662	1.44974	0.0753425	0.636895	1	5042	tags=43%, list=25%, signal=57%
GOBP_ACTIVATION_OF_NF_KAPPAB_INDUCING_KINASE_ACTIVITY	18	0.474767	1.4494	0.0779221	0.635164	1	4338	tags=50%, list=22%, signal=64%
GOBP_POSITIVE_REGULATION_OF_MRNA_PROCESSING	33	0.428861	1.44854	0.0875764	0.635379	1	3353	tags=39%, list=17%, signal=47%
GOBP_PEPTIDYL_SERINE_MODIFICATION	329	0.287398	1.44844	0.0123153	0.632934	1	3983	tags=29%, list=20%, signal=35%
GOBP_PROTEIN_LOCALIZATION_TO_NUCLEUS	273	0.304954	1.44572	0.0247748	0.639969	1	4021	tags=31%, list=20%, signal=38%
GOBP_NON_RECOMBINATIONAL_REPAIR	103	0.344414	1.44568	0.0673913	0.637164	1	1885	tags=24%, list=9%, signal=27%
GOBP_EMBRYONIC_CAMERA_TYPE_EYE_MORPHOGENESIS	24	0.491013	1.44317	0.0833333	0.643729	1	4983	tags=46%, list=25%, signal=61%
GOBP_IMPORT_INTO_NUCLEUS	161	0.330239	1.44242	0.0424107	0.643651	1	4021	tags=34%, list=20%, signal=42%
GOBP_DNA_RECOMBINATION	289	0.335011	1.44225	0.0821053	0.641394	1	4147	tags=34%, list=21%, signal=43%
GOBP_G0_TO_G1_TRANSITION	45	0.415696	1.4419	0.0995671	0.639764	1	3296	tags=36%, list=16%, signal=42%
GOBP_NEGATIVE_REGULATION_OF_FATTY_ACID_METABOLIC_PROCESS	28	0.402883	1.4409	0.0494382	0.640375	1	2623	tags=25%, list=13%, signal=29%
GOBP_ENDONUCLEOLYTIC_CLEAVAGE_INVOLVED_IN_RRNA_PROCESSING	15	0.552961	1.43941	0.113684	0.64281	1	2371	tags=33%, list=12%, signal=38%
GOBP_NUCLEOTIDE_TRANSPORT	32	0.394097	1.43713	0.0533333	0.648192	1	3073	tags=28%, list=15%, signal=33%
GOBP_POSITIVE_REGULATION_OF_DOUBLE_STRAND_BREAK_REPAIR_VIA_NONHOMOLOGOUS_END_JOINING	15	0.498565	1.43688	0.0989011	0.646246	1	780	tags=27%, list=4%, signal=28%
GOBP_MATURATION_OF_LSU_RRNA	28	0.499529	1.43589	0.120332	0.647087	1	2397	tags=36%, list=12%, signal=40%
GOBP_CHROMOSOME_ORGANIZATION_INVOLVED_IN_MEIOTIC_CELL_CYCLE	63	0.425475	1.4327	0.106904	0.655599	1	5159	tags=41%, list=26%, signal=55%
GOBP_REGULATION_OF_DNA_METHYLATION	25	0.420987	1.43245	0.0757895	0.653659	1	3608	tags=36%, list=18%, signal=44%
GOBP_REGULATION_OF_DNA_DEPENDENT_DNA_REPLICATION	47	0.453312	1.43196	0.126882	0.6525	1	3875	tags=36%, list=19%, signal=45%
GOBP_GOLGI_VESICLE_TRANSPORT	368	0.303286	1.43186	0.0565657	0.650113	1	4377	tags=35%, list=22%, signal=44%
GOBP_PROTEIN_IMPORT	190	0.315411	1.43113	0.0314607	0.650243	1	4021	tags=35%, list=20%, signal=43%
GOBP_NEGATIVE_REGULATION_OF_CHROMOSOME_ORGANIZATION	90	0.369559	1.43083	0.0981595	0.648533	1	4205	tags=42%, list=21%, signal=53%
GOBP_PROTEIN_MODIFICATION_BY_SMALL_PROTEIN_REMOVAL	279	0.307225	1.42939	0.0492505	0.651125	1	3327	tags=29%, list=17%, signal=35%
GOBP_SPINDLE_ORGANIZATION	181	0.365378	1.42772	0.128205	0.654154	1	4678	tags=41%, list=23%, signal=53%
GOBP_REGULATION_OF_ARP2_3_COMPLEX_MEDIATED_ACTIN_NUCLEATION	21	0.422899	1.42699	0.0522727	0.653927	1	1742	tags=29%, list=9%, signal=31%
GOBP_ESTABLISHMENT_OF_PROTEIN_LOCALIZATION_TO_TELOMERE	18	0.528611	1.42611	0.133603	0.654083	1	4419	tags=61%, list=22%, signal=78%
GOBP_N_TERMINAL_PROTEIN_AMINO_ACID_ACETYLATION	17	0.478713	1.42559	0.0861345	0.653136	1	2919	tags=41%, list=14%, signal=48%
GOBP_MICROTUBULE_CYTOSKELETON_ORGANIZATION_INVOLVED_IN_MITOSIS	143	0.382161	1.42539	0.138716	0.651341	1	4678	tags=43%, list=23%, signal=56%
GOBP_HOMEOSTASIS_OF_NUMBER_OF_CELLS_WITHIN_A_TISSUE	26	0.393181	1.42486	0.0633188	0.650548	1	1526	tags=27%, list=8%, signal=29%
GOBP_REGULATION_OF_CHROMOSOME_SEGREGATION	88	0.412993	1.42317	0.135021	0.653924	1	4652	tags=49%, list=23%, signal=63%
GOBP_GOLGI_ORGANIZATION	139	0.34402	1.42282	0.0838574	0.652541	1	4256	tags=34%, list=21%, signal=43%
GOBP_ATTACHMENT_OF_SPINDLE_MICROTUBULES_TO_KINETOCHORE	35	0.516659	1.42187	0.157576	0.653427	1	4205	tags=54%, list=21%, signal=68%
GOBP_VIRAL_RNA_GENOME_REPLICATION	35	0.403579	1.42148	0.0789474	0.652203	1	4611	tags=40%, list=23%, signal=52%
GOBP_ESTABLISHMENT_OF_ORGANELLE_LOCALIZATION	425	0.286944	1.42105	0.0292793	0.651211	1	4278	tags=31%, list=21%, signal=39%
GOBP_MITOCHONDRIAL_FISSION	41	0.385976	1.4197	0.0756303	0.653327	1	4566	tags=51%, list=23%, signal=66%
GOBP_REGULATION_OF_ANOIKIS	24	0.447323	1.41953	0.0851528	0.651304	1	4409	tags=46%, list=22%, signal=59%
GOBP_POSITIVE_REGULATION_OF_CILIUM_ASSEMBLY	22	0.445249	1.41896	0.0759219	0.650655	1	4334	tags=50%, list=22%, signal=64%
GOBP_POSITIVE_REGULATION_OF_OSSIFICATION	48	0.412702	1.41847	0.0825688	0.649669	1	4262	tags=40%, list=21%, signal=50%
GOBP_TROPHECTODERMAL_CELL_DIFFERENTIATION	16	0.483487	1.41842	0.109677	0.647244	1	4637	tags=38%, list=23%, signal=49%
GOBP_POSITIVE_REGULATION_OF_TRANSCRIPTION_INITIATION_FROM_RNA_POLYMERASE_II_PROMOTER	28	0.404845	1.41761	0.0737527	0.647594	1	2113	tags=32%, list=10%, signal=36%
GOBP_VESICLE_MEDIATED_TRANSPORT_TO_THE_PLASMA_MEMBRANE	92	0.324814	1.41715	0.0456522	0.64669	1	2819	tags=26%, list=14%, signal=30%
GOBP_REGULATION_OF_NUCLEAR_TRANSCRIBED_MRNA_POLY_A_TAIL_SHORTENING	15	0.489781	1.41644	0.0872093	0.646747	1	5003	tags=60%, list=25%, signal=80%
GOBP_MITOTIC_DNA_INTEGRITY_CHECKPOINT	105	0.356848	1.41542	0.0826271	0.647673	1	5341	tags=45%, list=27%, signal=61%
GOBP_REGULATION_OF_NUCLEAR_DIVISION	134	0.344301	1.41462	0.105023	0.647731	1	4652	tags=40%, list=23%, signal=51%
GOBP_HOMOLOGOUS_RECOMBINATION	58	0.430004	1.41459	0.0960334	0.645351	1	5285	tags=43%, list=26%, signal=58%
GOBP_NEGATIVE_REGULATION_OF_MEIOTIC_CELL_CYCLE	17	0.476719	1.41185	0.0939597	0.652316	1	4972	tags=65%, list=25%, signal=86%
GOBP_PHOSPHATIDYLINOSITOL_PHOSPHORYLATION	56	0.353067	1.4118	0.0514541	0.649941	1	3629	tags=32%, list=18%, signal=39%
GOBP_REGULATION_OF_CILIUM_ASSEMBLY	54	0.356813	1.41119	0.0676856	0.649344	1	4923	tags=48%, list=24%, signal=64%
GOBP_REGULATION_OF_TRANSCRIPTION_ELONGATION_FROM_RNA_POLYMERASE_II_PROMOTER	30	0.440903	1.41061	0.104255	0.64913	1	1241	tags=30%, list=6%, signal=32%
GOBP_POSITIVE_REGULATION_OF_CELLULAR_AMIDE_METABOLIC_PROCESS	158	0.286501	1.40997	0.0353982	0.648691	1	3852	tags=29%, list=19%, signal=36%
GOBP_NEGATIVE_REGULATION_OF_STRESS_ACTIVATED_PROTEIN_KINASE_SIGNALING_CASCADE	45	0.359548	1.4097	0.0487288	0.647263	1	3525	tags=31%, list=17%, signal=38%
GOBP_DNA_REPLICATION_INITIATION	40	0.500108	1.40952	0.169388	0.645453	1	6188	tags=60%, list=31%, signal=86%
GOBP_PROTEIN_PHOSPHOPANTETHEINYLATION	309	0.292865	1.40867	0.037037	0.646049	1	3401	tags=27%, list=17%, signal=31%
GOBP_SECRETORY_GRANULE_ORGANIZATION	35	0.383481	1.40842	0.0589681	0.644593	1	2999	tags=29%, list=15%, signal=34%
GOBP_RESPONSE_TO_RADIATION	443	0.265986	1.40697	0.0172414	0.647176	1	3835	tags=27%, list=19%, signal=33%
GOBP_REGULATION_OF_NUCLEOBASE_CONTAINING_COMPOUND_TRANSPORT	16	0.55115	1.40551	0.133603	0.64973	1	1132	tags=44%, list=6%, signal=46%
GOBP_CELLULAR_RESPONSE_TO_RADIATION	188	0.284865	1.40509	0.025463	0.648824	1	2514	tags=22%, list=12%, signal=25%
GOBP_POSITIVE_REGULATION_OF_CHROMOSOME_SEPARATION	17	0.504852	1.40486	0.113537	0.64711	1	4610	tags=53%, list=23%, signal=69%
GOBP_PHOSPHATIDYLINOSITOL_DEPHOSPHORYLATION	31	0.442872	1.40445	0.0918803	0.646159	1	6400	tags=55%, list=32%, signal=80%
GOBP_CYTOSOLIC_TRANSPORT	163	0.32375	1.40372	0.0681319	0.646326	1	3998	tags=33%, list=20%, signal=41%
GOBP_POSITIVE_REGULATION_OF_TRANSCRIPTION_FROM_RNA_POLYMERASE_II_PROMOTER_INVOLVED_IN_CELLULAR_RESPONSE_TO_CHEMICAL_STIMULUS	22	0.455911	1.40212	0.101293	0.649496	1	5989	tags=59%, list=30%, signal=84%
GOBP_SULFUR_AMINO_ACID_METABOLIC_PROCESS	36	0.406772	1.40208	0.0711207	0.647289	1	3195	tags=33%, list=16%, signal=40%
GOBP_REGULATION_OF_SIGNAL_TRANSDUCTION_BY_P53_CLASS_MEDIATOR	175	0.326092	1.40077	0.0896414	0.649281	1	3597	tags=30%, list=18%, signal=36%
GOBP_REGULATION_OF_CELL_AGING	48	0.361803	1.39896	0.070615	0.653158	1	4614	tags=44%, list=23%, signal=57%
GOBP_SIGNAL_TRANSDUCTION_INVOLVED_IN_CELL_CYCLE_CHECKPOINT	75	0.354877	1.39659	0.110656	0.659398	1	4773	tags=40%, list=24%, signal=52%
GOBP_CYTOSKELETON_DEPENDENT_INTRACELLULAR_TRANSPORT	192	0.291613	1.39424	0.0354167	0.665487	1	2427	tags=22%, list=12%, signal=25%
GOBP_NEGATIVE_REGULATION_OF_NUCLEAR_DIVISION	54	0.427091	1.39331	0.150424	0.666196	1	4652	tags=56%, list=23%, signal=72%
GOBP_INTERLEUKIN_6_MEDIATED_SIGNALING_PATHWAY	22	0.46222	1.39327	0.112224	0.663972	1	5616	tags=55%, list=28%, signal=76%
GOBP_NEGATIVE_REGULATION_OF_DEPHOSPHORYLATION	107	0.301602	1.39252	0.0252294	0.664254	1	2452	tags=21%, list=12%, signal=24%
GOBP_DNA_DAMAGE_RESPONSE_SIGNAL_TRANSDUCTION_RESULTING_IN_TRANSCRIPTION	18	0.43312	1.39153	0.0852018	0.665163	1	4982	tags=50%, list=25%, signal=66%
GOBP_HISTONE_H3_K9_METHYLATION	34	0.413568	1.39139	0.0961969	0.663207	1	5464	tags=50%, list=27%, signal=68%
GOBP_SISTER_CHROMATID_SEGREGATION	197	0.384019	1.39117	0.156823	0.661726	1	4244	tags=42%, list=21%, signal=52%
GOBP_POSITIVE_REGULATION_OF_DNA_REPLICATION	37	0.393171	1.39089	0.0919283	0.660399	1	2861	tags=27%, list=14%, signal=31%
GOBP_CELLULAR_RESPONSE_TO_ARSENIC_CONTAINING_SUBSTANCE	18	0.495871	1.39013	0.10661	0.660716	1	3007	tags=28%, list=15%, signal=33%
GOBP_POSITIVE_REGULATION_OF_TYPE_I_INTERFERON_PRODUCTION	77	0.351842	1.3899	0.0805085	0.659263	1	3298	tags=34%, list=16%, signal=40%
GOBP_PROTEIN_LOCALIZATION_TO_CILIUM	60	0.39582	1.38783	0.101695	0.664021	1	2492	tags=30%, list=12%, signal=34%
GOBP_POSITIVE_REGULATION_OF_METAPHASE_ANAPHASE_TRANSITION_OF_CELL_CYCLE	15	0.528053	1.38694	0.129787	0.664847	1	4610	tags=53%, list=23%, signal=69%
GOBP_MIRNA_METABOLIC_PROCESS	29	0.400846	1.38619	0.0971303	0.665242	1	4140	tags=45%, list=21%, signal=56%
GOBP_REGULATION_OF_CYTOKINESIS	89	0.359262	1.38609	0.101322	0.663276	1	3468	tags=30%, list=17%, signal=36%
GOBP_REGULATION_OF_MRNA_POLYADENYLATION	17	0.461216	1.38586	0.135417	0.66177	1	2932	tags=41%, list=15%, signal=48%
GOBP_REGULATION_OF_DNA_RECOMBINATION	103	0.337497	1.38517	0.0959821	0.661973	1	2518	tags=26%, list=12%, signal=30%
GOBP_CELLULAR_RESPONSE_TO_STARVATION	155	0.303125	1.38409	0.0252874	0.663268	1	3469	tags=30%, list=17%, signal=36%
GOBP_REGULATION_OF_VIRAL_INDUCED_CYTOPLASMIC_PATTERN_RECOGNITION_RECEPTOR_SIGNALING_PATHWAY	22	0.416456	1.38325	0.0877551	0.663843	1	1652	tags=32%, list=8%, signal=35%
GOBP_POSITIVE_REGULATION_OF_ANION_TRANSMEMBRANE_TRANSPORT	59	0.362071	1.38237	0.0657596	0.664673	1	5775	tags=47%, list=29%, signal=66%
GOBP_SULFUR_AMINO_ACID_BIOSYNTHETIC_PROCESS	16	0.506133	1.3821	0.111814	0.663435	1	3165	tags=44%, list=16%, signal=52%
GOBP_POSITIVE_REGULATION_OF_TRANSLATION	129	0.300032	1.38116	0.0801688	0.664454	1	2932	tags=25%, list=15%, signal=29%
GOBP_SIGNAL_TRANSDUCTION_BY_P53_CLASS_MEDIATOR	260	0.298761	1.37709	0.0681818	0.676137	1	4589	tags=34%, list=23%, signal=44%
GOBP_CELL_CYCLE_G1_S_PHASE_TRANSITION	264	0.317748	1.37595	0.108407	0.678004	1	4675	tags=36%, list=23%, signal=46%
GOBP_CORTICOSTEROID_HORMONE_SECRETION	16	0.479538	1.37518	0.102041	0.6784	1	4262	tags=50%, list=21%, signal=63%
GOBP_MITOTIC_CELL_CYCLE_CHECKPOINT	158	0.34512	1.37488	0.119914	0.677202	1	5341	tags=46%, list=27%, signal=62%
GOBP_CYTOPLASMIC_PATTERN_RECOGNITION_RECEPTOR_SIGNALING_PATHWAY	71	0.342533	1.37415	0.0957447	0.677467	1	4354	tags=37%, list=22%, signal=47%
GOBP_REGULATION_OF_PROTEIN_AUTOPHOSPHORYLATION	47	0.381446	1.37408	0.0857741	0.675508	1	3060	tags=32%, list=15%, signal=38%
GOBP_REGULATION_OF_RNA_SPLICING	144	0.351804	1.37398	0.133603	0.67364	1	3528	tags=31%, list=18%, signal=37%
GOBP_ACTIVATION_OF_JUN_KINASE_ACTIVITY	39	0.348978	1.37392	0.062645	0.671655	1	2927	tags=28%, list=15%, signal=33%
GOBP_REGULATION_OF_CYTOPLASMIC_TRANSLATION	21	0.430337	1.37351	0.124498	0.670934	1	2932	tags=29%, list=15%, signal=33%
GOBP_REGULATION_OF_TRANSCRIPTION_INITIATION_FROM_RNA_POLYMERASE_II_PROMOTER	34	0.379439	1.37248	0.0912951	0.672234	1	1436	tags=26%, list=7%, signal=28%
GOBP_SMOOTH_MUSCLE_CELL_MIGRATION	65	0.363599	1.37221	0.0909091	0.671018	1	5967	tags=46%, list=30%, signal=65%
GOBP_EMBRYONIC_CAMERA_TYPE_EYE_DEVELOPMENT	33	0.434077	1.37205	0.125	0.669332	1	4983	tags=36%, list=25%, signal=48%
GOBP_PROTEIN_TARGETING_TO_LYSOSOME	23	0.432755	1.37134	0.107438	0.669672	1	4929	tags=57%, list=24%, signal=75%
GOBP_VIRAL_TRANSLATION	15	0.49333	1.37017	0.140684	0.671423	1	3235	tags=47%, list=16%, signal=56%
GOBP_POSITIVE_REGULATION_OF_RNA_SPLICING	37	0.405429	1.36999	0.109731	0.669883	1	3353	tags=32%, list=17%, signal=39%
GOBP_DNA_TEMPLATED_TRANSCRIPTION_TERMINATION	75	0.366951	1.36959	0.135827	0.669221	1	3667	tags=37%, list=18%, signal=45%
GOBP_CHROMOSOME_SEGREGATION	331	0.355506	1.3679	0.146186	0.673094	1	3970	tags=36%, list=20%, signal=44%
GOBP_REGULATION_OF_ANION_TRANSMEMBRANE_TRANSPORT	106	0.313602	1.36757	0.0380048	0.672215	1	2688	tags=22%, list=13%, signal=25%
GOBP_RIBONUCLEOPROTEIN_COMPLEX_BIOGENESIS	439	0.351044	1.36741	0.162978	0.670765	1	3912	tags=34%, list=19%, signal=41%
GOBP_NEGATIVE_REGULATION_OF_INTRACELLULAR_TRANSPORT	54	0.342143	1.36525	0.0537383	0.676153	1	2811	tags=30%, list=14%, signal=34%
GOBP_ORGANELLE_FISSION	479	0.316294	1.36498	0.106095	0.675017	1	4706	tags=38%, list=23%, signal=48%
GOBP_HISTONE_H3_DEACETYLATION	19	0.440715	1.36456	0.119919	0.674419	1	564	tags=21%, list=3%, signal=22%
GOBP_SUBSTRATE_DEPENDENT_CELL_MIGRATION	24	0.439982	1.36417	0.118143	0.673802	1	6690	tags=58%, list=33%, signal=87%
GOBP_REGULATION_OF_MITOTIC_NUCLEAR_DIVISION	109	0.355784	1.36352	0.147577	0.673967	1	4652	tags=42%, list=23%, signal=55%
GOBP_PROTEIN_K63_LINKED_UBIQUITINATION	56	0.322313	1.36226	0.0550459	0.676288	1	2938	tags=25%, list=15%, signal=29%
GOBP_MATURATION_OF_SSU_RRNA_FROM_TRICISTRONIC_RRNA_TRANSCRIPT_SSU_RRNA_5_8S_RRNA_LSU_RRNA	36	0.448527	1.36221	0.172557	0.674404	1	2371	tags=33%, list=12%, signal=38%
GOBP_POSITIVE_REGULATION_OF_DENDRITIC_SPINE_MORPHOGENESIS	18	0.481375	1.36219	0.12749	0.67237	1	1605	tags=28%, list=8%, signal=30%
GOBP_POSITIVE_REGULATION_OF_SMAD_PROTEIN_SIGNAL_TRANSDUCTION	15	0.450091	1.36134	0.102345	0.673102	1	5001	tags=60%, list=25%, signal=80%
GOBP_REGULATION_OF_MULTI_ORGANISM_PROCESS	49	0.383102	1.35968	0.108959	0.676524	1	5889	tags=47%, list=29%, signal=66%
GOBP_RESPONSE_TO_PLATELET_DERIVED_GROWTH_FACTOR	19	0.429451	1.35799	0.105906	0.680274	1	2841	tags=32%, list=14%, signal=37%
GOBP_NUCLEAR_CHROMOSOME_SEGREGATION	268	0.362342	1.35723	0.154989	0.681118	1	3954	tags=36%, list=20%, signal=44%
GOBP_PROTEIN_K48_LINKED_UBIQUITINATION	60	0.357616	1.35706	0.100629	0.679594	1	3646	tags=28%, list=18%, signal=34%
GOBP_RRNA_METABOLIC_PROCESS	236	0.359428	1.357	0.157464	0.67778	1	2397	tags=27%, list=12%, signal=30%
GOBP_REGULATION_OF_CHROMOSOME_SEPARATION	71	0.402865	1.3567	0.163223	0.676689	1	4652	tags=49%, list=23%, signal=64%
GOBP_CYTOPLASMIC_TRANSLATIONAL_INITIATION	32	0.474158	1.35609	0.177291	0.67678	1	2761	tags=38%, list=14%, signal=43%
GOBP_MITOTIC_SPINDLE_ORGANIZATION	118	0.373338	1.35588	0.191579	0.675419	1	4678	tags=44%, list=23%, signal=57%
GOBP_TRANSPORT_ALONG_MICROTUBULE	155	0.299784	1.35572	0.0733198	0.673928	1	5186	tags=39%, list=26%, signal=52%
GOBP_POSITIVE_REGULATION_OF_GLUCOSE_IMPORT	36	0.388122	1.35526	0.0824053	0.67334	1	5775	tags=53%, list=29%, signal=74%
GOBP_B_CELL_HOMEOSTASIS	28	0.42261	1.35511	0.14978	0.671836	1	1896	tags=25%, list=9%, signal=28%
GOBP_CYTOKINESIS	158	0.316865	1.35499	0.112554	0.670275	1	3015	tags=28%, list=15%, signal=32%
GOBP_REGULATION_OF_ENDOPLASMIC_RETICULUM_STRESS_INDUCED_INTRINSIC_APOPTOTIC_SIGNALING_PATHWAY	30	0.38202	1.35385	0.109015	0.672003	1	1141	tags=17%, list=6%, signal=18%
GOBP_REGULATION_OF_MICROTUBULE_BASED_PROCESS	224	0.283	1.35315	0.0611247	0.672443	1	2945	tags=23%, list=15%, signal=26%
GOBP_TRANSFORMING_GROWTH_FACTOR_BETA_PRODUCTION	41	0.384573	1.3527	0.118681	0.672002	1	3736	tags=32%, list=19%, signal=39%
GOBP_NEGATIVE_REGULATION_OF_TRANSLATIONAL_INITIATION	18	0.434612	1.35172	0.119374	0.673303	1	3751	tags=39%, list=19%, signal=48%
GOBP_HISTONE_MRNA_METABOLIC_PROCESS	24	0.457171	1.35133	0.122736	0.672523	1	4107	tags=46%, list=20%, signal=57%
GOBP_NCRNA_PROCESSING	393	0.336514	1.35068	0.148454	0.67283	1	2397	tags=26%, list=12%, signal=29%
GOBP_STRESS_GRANULE_ASSEMBLY	23	0.451826	1.35052	0.154762	0.671383	1	4829	tags=48%, list=24%, signal=63%
GOBP_MITOCHONDRIAL_GENOME_MAINTENANCE	21	0.440735	1.35034	0.128261	0.670065	1	2347	tags=29%, list=12%, signal=32%
GOBP_MITOCHONDRIAL_TRANSCRIPTION	17	0.490074	1.35025	0.162839	0.668434	1	3981	tags=47%, list=20%, signal=59%
GOBP_TRANSCRIPTION_ELONGATION_FROM_RNA_POLYMERASE_II_PROMOTER	85	0.331081	1.34951	0.108055	0.669086	1	2307	tags=28%, list=11%, signal=32%
GOBP_POSITIVE_REGULATION_OF_MACROAUTOPHAGY	60	0.353377	1.34945	0.10766	0.667373	1	4467	tags=38%, list=22%, signal=49%
GOBP_REGULATION_OF_TRANSPOSITION	26	0.42752	1.3493	0.148984	0.665981	1	2073	tags=23%, list=10%, signal=26%
GOBP_REGULATION_OF_PHOSPHATASE_ACTIVITY	173	0.275284	1.34927	0.0293399	0.664187	1	2452	tags=20%, list=12%, signal=22%
GOBP_POLYOL_CATABOLIC_PROCESS	26	0.376015	1.34802	0.0805085	0.66652	1	3743	tags=35%, list=19%, signal=42%
GOBP_NEGATIVE_REGULATION_OF_EXOCYTOSIS	30	0.404544	1.34754	0.117773	0.666156	1	4929	tags=43%, list=24%, signal=57%
GOBP_FEMALE_GAMETE_GENERATION	128	0.298887	1.34732	0.0738255	0.665033	1	4687	tags=32%, list=23%, signal=41%
GOBP_COVALENT_CHROMATIN_MODIFICATION	457	0.295994	1.34517	0.10989	0.670424	1	4175	tags=32%, list=21%, signal=39%
GOBP_HOMEOSTASIS_OF_NUMBER_OF_CELLS	246	0.28692	1.34329	0.0742459	0.674906	1	4213	tags=30%, list=21%, signal=38%
GOBP_PROTEIN_AUTOUBIQUITINATION	70	0.338612	1.34282	0.10661	0.674598	1	3646	tags=34%, list=18%, signal=42%
GOBP_DNA_TEMPLATED_TRANSCRIPTION_ELONGATION	114	0.330023	1.34262	0.125	0.673369	1	2307	tags=27%, list=11%, signal=31%
GOBP_PEPTIDYL_LYSINE_ACETYLATION	167	0.317512	1.34191	0.121622	0.673798	1	3632	tags=31%, list=18%, signal=38%
GOBP_CELLULAR_RESPONSE_TO_HEAT	118	0.325096	1.34093	0.102397	0.675052	1	4340	tags=33%, list=22%, signal=42%
GOBP_RETROGRADE_TRANSPORT_ENDOSOME_TO_GOLGI	88	0.328405	1.34039	0.107456	0.674938	1	3931	tags=35%, list=20%, signal=44%
GOBP_MAINTENANCE_OF_CELL_NUMBER	147	0.314155	1.34013	0.0884354	0.67401	1	5319	tags=40%, list=26%, signal=54%
GOBP_RESPONSE_TO_UV	146	0.285845	1.34006	0.085595	0.67239	1	3890	tags=33%, list=19%, signal=40%
GOBP_NEGATIVE_REGULATION_OF_CELLULAR_PROTEIN_LOCALIZATION	112	0.314865	1.33944	0.056872	0.672735	1	2441	tags=23%, list=12%, signal=26%
GOBP_RNA_CAPPING	34	0.396745	1.33862	0.127202	0.673424	1	3117	tags=35%, list=15%, signal=42%
GOBP_POSITIVE_REGULATION_OF_NUCLEAR_DIVISION	56	0.33942	1.33836	0.0697115	0.672402	1	5521	tags=34%, list=27%, signal=47%
GOBP_REGULATION_OF_GLUCOSE_TRANSMEMBRANE_TRANSPORT	72	0.327751	1.33828	0.0729927	0.670849	1	2688	tags=24%, list=13%, signal=27%
GOBP_PROTEIN_LOCALIZATION_TO_ENDOSOME	25	0.386492	1.33818	0.101732	0.669468	1	3192	tags=32%, list=16%, signal=38%
GOBP_DNA_CONFORMATION_CHANGE	339	0.314809	1.33723	0.133333	0.670848	1	3996	tags=29%, list=20%, signal=35%
GOBP_REGULATION_OF_MEIOTIC_CELL_CYCLE	46	0.344941	1.33667	0.1067	0.67103	1	4972	tags=39%, list=25%, signal=52%
GOBP_CELLULAR_RESPONSE_TO_REACTIVE_NITROGEN_SPECIES	17	0.431939	1.33505	0.108168	0.67452	1	1177	tags=24%, list=6%, signal=25%
GOBP_METAPHASE_ANAPHASE_TRANSITION_OF_CELL_CYCLE	64	0.417321	1.33445	0.194617	0.674784	1	4652	tags=52%, list=23%, signal=67%
GOBP_REGULATION_OF_DENDRITIC_SPINE_DEVELOPMENT	57	0.367572	1.3343	0.116631	0.673486	1	3217	tags=28%, list=16%, signal=33%
GOBP_MICROTUBULE_BASED_TRANSPORT	187	0.294368	1.33339	0.0739958	0.674606	1	5186	tags=37%, list=26%, signal=49%
GOBP_REGULATION_OF_ER_TO_GOLGI_VESICLE_MEDIATED_TRANSPORT	15	0.479503	1.33334	0.149805	0.672972	1	5303	tags=60%, list=26%, signal=81%
GOBP_POSITIVE_REGULATION_OF_RECEPTOR_INTERNALIZATION	24	0.394169	1.33286	0.0903084	0.672643	1	3732	tags=42%, list=19%, signal=51%
GOBP_POSITIVE_REGULATION_OF_DNA_TEMPLATED_TRANSCRIPTION_ELONGATION	26	0.416768	1.32836	0.154786	0.685516	1	526	tags=19%, list=3%, signal=20%
GOBP_POSITIVE_REGULATION_OF_PROTEIN_MODIFICATION_BY_SMALL_PROTEIN_CONJUGATION_OR_REMOVAL	133	0.291098	1.32794	0.0675105	0.685128	1	1976	tags=20%, list=10%, signal=22%
GOBP_PROTEIN_TARGETING_TO_VACUOLE	40	0.376747	1.32631	0.166324	0.688992	1	4200	tags=45%, list=21%, signal=57%
GOBP_POSITIVE_REGULATION_OF_PLASMA_MEMBRANE_BOUNDED_CELL_PROJECTION_ASSEMBLY	103	0.296939	1.32612	0.0600462	0.687778	1	4395	tags=31%, list=22%, signal=40%
GOBP_REGULATION_OF_DNA_DAMAGE_RESPONSE_SIGNAL_TRANSDUCTION_BY_P53_CLASS_MEDIATOR	33	0.366542	1.32523	0.0980392	0.688873	1	5439	tags=45%, list=27%, signal=62%
GOBP_DENDRITIC_SPINE_DEVELOPMENT	95	0.319901	1.32415	0.106383	0.690679	1	3405	tags=26%, list=17%, signal=32%
GOBP_NEGATIVE_REGULATION_OF_CELL_AGING	24	0.426295	1.32405	0.13382	0.689199	1	5156	tags=46%, list=26%, signal=62%
GOBP_MACROMOLECULE_METHYLATION	298	0.295301	1.32353	0.109442	0.689191	1	3939	tags=30%, list=20%, signal=37%
GOBP_REGULATION_OF_ERAD_PATHWAY	19	0.409613	1.32285	0.151452	0.689552	1	2478	tags=32%, list=12%, signal=36%
GOBP_SNRNA_METABOLIC_PROCESS	42	0.388611	1.32229	0.158458	0.68968	1	4750	tags=43%, list=24%, signal=56%
GOBP_MEIOTIC_CELL_CYCLE_PROCESS	185	0.327269	1.32111	0.13969	0.691823	1	4796	tags=34%, list=24%, signal=44%
GOBP_SPERMATID_NUCLEUS_DIFFERENTIATION	19	0.471841	1.32019	0.174393	0.693136	1	7000	tags=74%, list=35%, signal=113%
GOBP_PEPTIDYL_LYSINE_MODIFICATION	385	0.284576	1.31924	0.116484	0.694691	1	2800	tags=23%, list=14%, signal=26%
GOBP_PURINE_NUCLEOTIDE_TRANSPORT	25	0.383505	1.31788	0.122727	0.697537	1	3073	tags=28%, list=15%, signal=33%
GOBP_MUSCLE_CELL_MIGRATION	78	0.333865	1.3172	0.117073	0.698014	1	5967	tags=42%, list=30%, signal=60%
GOBP_REGULATION_OF_MRNA_METABOLIC_PROCESS	334	0.285962	1.31713	0.113095	0.696459	1	3868	tags=28%, list=19%, signal=35%
GOBP_NEGATIVE_REGULATION_OF_TELOMERE_MAINTENANCE	34	0.356451	1.31451	0.135417	0.70302	1	1885	tags=26%, list=9%, signal=29%
GOBP_REGULATION_OF_ACTIN_NUCLEATION	30	0.352713	1.31241	0.102222	0.708184	1	1742	tags=23%, list=9%, signal=26%
GOBP_EMBRYONIC_EYE_MORPHOGENESIS	32	0.422915	1.31224	0.132159	0.706953	1	4983	tags=44%, list=25%, signal=58%
GOBP_INTRACILIARY_TRANSPORT	53	0.398343	1.31167	0.178782	0.707199	1	4582	tags=45%, list=23%, signal=58%
GOBP_NCRNA_METABOLIC_PROCESS	484	0.320345	1.31111	0.161765	0.707302	1	4177	tags=33%, list=21%, signal=41%
GOBP_POSITIVE_REGULATION_OF_HISTONE_METHYLATION	36	0.387588	1.31064	0.165929	0.70696	1	4752	tags=42%, list=24%, signal=54%
GOBP_MITOCHONDRION_DISTRIBUTION	16	0.458351	1.30986	0.173729	0.707846	1	5926	tags=63%, list=29%, signal=88%
GOBP_V_D_J_RECOMBINATION	16	0.470077	1.30933	0.160944	0.707931	1	5220	tags=63%, list=26%, signal=84%
GOBP_N_TERMINAL_PROTEIN_AMINO_ACID_MODIFICATION	29	0.38574	1.30889	0.151709	0.70761	1	2081	tags=28%, list=10%, signal=31%
GOBP_METAL_ION_EXPORT	45	0.360313	1.30878	0.112469	0.706233	1	2825	tags=24%, list=14%, signal=28%
GOBP_METHYLATION	351	0.282249	1.30692	0.105727	0.710647	1	5547	tags=38%, list=28%, signal=52%
GOBP_NEGATIVE_REGULATION_OF_DNA_RECOMBINATION	43	0.367881	1.30682	0.15	0.709314	1	2518	tags=28%, list=12%, signal=32%
GOBP_RIBOSOME_BIOGENESIS	303	0.348684	1.30659	0.193159	0.708362	1	2397	tags=26%, list=12%, signal=30%
GOBP_REGULATION_OF_DENDRITIC_SPINE_MORPHOGENESIS	44	0.367384	1.30645	0.126338	0.707078	1	626	tags=16%, list=3%, signal=16%
GOBP_MEMBRANE_FISSION	15	0.446327	1.30631	0.150424	0.705853	1	2596	tags=40%, list=13%, signal=46%
GOBP_TELOMERE_ORGANIZATION	172	0.315187	1.30627	0.140787	0.704218	1	4962	tags=37%, list=25%, signal=48%
GOBP_RESPONSE_TO_LEUKEMIA_INHIBITORY_FACTOR	80	0.314775	1.30538	0.12069	0.705262	1	4473	tags=34%, list=22%, signal=43%
GOBP_REGULATION_OF_PROTEIN_MODIFICATION_BY_SMALL_PROTEIN_CONJUGATION_OR_REMOVAL	230	0.262854	1.3051	0.0535714	0.7044	1	2697	tags=22%, list=13%, signal=25%
GOBP_VIRAL_GENOME_REPLICATION	126	0.303866	1.30356	0.131474	0.70795	1	4612	tags=35%, list=23%, signal=45%
GOBP_POSITIVE_REGULATION_OF_AUTOPHAGY	120	0.299381	1.30335	0.110647	0.706949	1	3469	tags=26%, list=17%, signal=31%
GOBP_CILIUM_ORGANIZATION	400	0.287238	1.30281	0.125514	0.706956	1	3061	tags=24%, list=15%, signal=28%
GOBP_KINETOCHORE_ASSEMBLY	16	0.527349	1.30253	0.214286	0.706244	1	1213	tags=31%, list=6%, signal=33%
GOBP_MRNA_EXPORT_FROM_NUCLEUS	112	0.344559	1.30072	0.158215	0.710627	1	4340	tags=37%, list=22%, signal=46%
GOBP_POSITIVE_REGULATION_OF_BONE_MINERALIZATION	39	0.380389	1.3001	0.144144	0.710981	1	4006	tags=38%, list=20%, signal=48%
GOBP_HOMOLOGOUS_CHROMOSOME_SEGREGATION	57	0.378729	1.29955	0.165888	0.710999	1	6395	tags=47%, list=32%, signal=69%
GOBP_MRNA_CIS_SPLICING_VIA_SPLICEOSOME	23	0.407683	1.29948	0.158898	0.709501	1	4019	tags=39%, list=20%, signal=49%
GOBP_REGULATION_OF_DNA_TEMPLATED_TRANSCRIPTION_ELONGATION	51	0.36584	1.29876	0.150313	0.710138	1	1510	tags=24%, list=7%, signal=25%
GOBP_ERBB2_SIGNALING_PATHWAY	32	0.366931	1.29836	0.13164	0.709859	1	4284	tags=34%, list=21%, signal=44%
GOBP_RESPONSE_TO_STARVATION	194	0.269458	1.29819	0.0474041	0.708685	1	3953	tags=29%, list=20%, signal=36%
GOBP_INTRACELLULAR_STEROID_HORMONE_RECEPTOR_SIGNALING_PATHWAY	111	0.310252	1.29817	0.104213	0.707068	1	5068	tags=39%, list=25%, signal=51%
GOBP_MITOTIC_NUCLEAR_DIVISION	296	0.322436	1.29726	0.189542	0.70857	1	4284	tags=38%, list=21%, signal=47%
GOBP_MATURATION_OF_5_8S_RRNA	35	0.415128	1.29668	0.185417	0.708936	1	2397	tags=29%, list=12%, signal=32%
GOBP_DOSAGE_COMPENSATION	18	0.444689	1.29639	0.182004	0.708225	1	2779	tags=33%, list=14%, signal=39%
GOBP_CELLULAR_RESPONSE_TO_STEROL_DEPLETION	16	0.433272	1.2961	0.168016	0.707605	1	2623	tags=38%, list=13%, signal=43%
GOBP_NEGATIVE_REGULATION_OF_METAPHASE_ANAPHASE_TRANSITION_OF_CELL_CYCLE	41	0.427733	1.29589	0.219462	0.706644	1	4205	tags=51%, list=21%, signal=65%
GOBP_RESPONSE_TO_DSRNA	54	0.324486	1.29494	0.13215	0.708217	1	3626	tags=28%, list=18%, signal=34%
GOBP_METHIONINE_METABOLIC_PROCESS	16	0.456378	1.29411	0.15678	0.709423	1	3165	tags=44%, list=16%, signal=52%
GOBP_NUCLEIC_ACID_PHOSPHODIESTER_BOND_HYDROLYSIS	297	0.267907	1.29365	0.112088	0.709265	1	4099	tags=29%, list=20%, signal=36%
GOBP_REGULATION_OF_HISTONE_METHYLATION	60	0.34616	1.29243	0.147186	0.711647	1	4130	tags=33%, list=20%, signal=42%
GOBP_RNA_POLYMERASE_II_PREINITIATION_COMPLEX_ASSEMBLY	23	0.422916	1.29151	0.173737	0.713157	1	5855	tags=61%, list=29%, signal=86%
GOBP_POSITIVE_REGULATION_OF_MITOTIC_CELL_CYCLE	106	0.307456	1.29116	0.124731	0.712692	1	2888	tags=24%, list=14%, signal=27%
GOBP_NEGATIVE_REGULATION_OF_NERVOUS_SYSTEM_PROCESS	18	0.442038	1.2911	0.165919	0.711212	1	5266	tags=56%, list=26%, signal=75%
GOBP_NEURAL_TUBE_FORMATION	96	0.319607	1.2903	0.133479	0.712246	1	5001	tags=34%, list=25%, signal=46%
GOBP_PEPTIDYL_THREONINE_MODIFICATION	124	0.290267	1.28974	0.0888889	0.712508	1	3708	tags=30%, list=18%, signal=36%
GOBP_LIPID_PHOSPHORYLATION	71	0.31103	1.28788	0.111872	0.716927	1	3725	tags=30%, list=18%, signal=36%
GOBP_SPLEEN_DEVELOPMENT	33	0.35949	1.28769	0.120853	0.715911	1	4094	tags=33%, list=20%, signal=42%
GOBP_ESTABLISHMENT_OF_PROTEIN_LOCALIZATION_TO_CHROMOSOME	27	0.41295	1.28747	0.175153	0.715138	1	3120	tags=41%, list=15%, signal=48%
GOBP_ANATOMICAL_STRUCTURE_HOMEOSTASIS	458	0.240114	1.28573	0.026738	0.719581	1	3879	tags=24%, list=19%, signal=29%
GOBP_POSITIVE_REGULATION_OF_AMYLOID_PRECURSOR_PROTEIN_CATABOLIC_PROCESS	23	0.388338	1.2843	0.134658	0.722596	1	3835	tags=35%, list=19%, signal=43%
GOBP_PROTEIN_TRANSPORT_ALONG_MICROTUBULE	68	0.354414	1.28356	0.180527	0.723453	1	5132	tags=43%, list=25%, signal=57%
GOBP_CHROMOSOME_SEPARATION	94	0.367036	1.28344	0.20296	0.722194	1	4652	tags=46%, list=23%, signal=59%
GOBP_CELLULAR_RESPONSE_TO_ACID_CHEMICAL	68	0.309051	1.28236	0.122807	0.724316	1	6230	tags=50%, list=31%, signal=72%
GOBP_DNA_REPLICATION_CHECKPOINT	17	0.522639	1.28151	0.265347	0.725342	1	6475	tags=65%, list=32%, signal=95%
GOBP_REGULATION_OF_MRNA_SPLICING_VIA_SPLICEOSOME	100	0.342317	1.28024	0.185629	0.727783	1	3849	tags=30%, list=19%, signal=37%
GOBP_POSITIVE_REGULATION_OF_BIOMINERALIZATION	48	0.360193	1.27867	0.15367	0.731548	1	4006	tags=35%, list=20%, signal=44%
GOBP_PROTEIN_LOCALIZATION_TO_LYSOSOME	46	0.33472	1.27754	0.134361	0.733752	1	4929	tags=48%, list=24%, signal=63%
GOBP_POSITIVE_REGULATION_OF_CELL_SUBSTRATE_JUNCTION_ORGANIZATION	30	0.387829	1.27744	0.161765	0.732461	1	6244	tags=53%, list=31%, signal=77%
GOBP_PHOSPHOLIPID_DEPHOSPHORYLATION	45	0.35422	1.27703	0.156118	0.732235	1	6400	tags=47%, list=32%, signal=68%
GOBP_CHEMOKINE_C_X_C_MOTIF_LIGAND_2_PRODUCTION	15	0.435603	1.27628	0.158664	0.733115	1	6320	tags=53%, list=31%, signal=78%
GOBP_UBIQUITIN_DEPENDENT_ERAD_PATHWAY	78	0.313218	1.27616	0.127155	0.731889	1	3303	tags=31%, list=16%, signal=37%
GOBP_3_UTR_MEDIATED_MRNA_STABILIZATION	24	0.371493	1.2757	0.157428	0.731909	1	4338	tags=38%, list=22%, signal=48%
GOBP_AMYLOID_PRECURSOR_PROTEIN_METABOLIC_PROCESS	70	0.288178	1.2755	0.0726392	0.731009	1	3942	tags=30%, list=20%, signal=37%
GOBP_RNA_INTERFERENCE	17	0.462688	1.27547	0.183932	0.72948	1	6580	tags=65%, list=33%, signal=96%
GOBP_REGULATION_OF_KERATINOCYTE_PROLIFERATION	34	0.436865	1.27515	0.204691	0.728791	1	6197	tags=50%, list=31%, signal=72%
GOBP_MITOTIC_RECOMBINATION	24	0.434713	1.2747	0.220588	0.728725	1	4796	tags=54%, list=24%, signal=71%
GOBP_POSITIVE_REGULATION_BY_HOST_OF_VIRAL_TRANSCRIPTION	16	0.441453	1.27468	0.217923	0.727207	1	3624	tags=38%, list=18%, signal=46%
GOBP_RNA_MODIFICATION	168	0.307984	1.2743	0.166667	0.726965	1	3555	tags=31%, list=18%, signal=37%
GOBP_SOMATIC_RECOMBINATION_OF_IMMUNOGLOBULIN_GENE_SEGMENTS	53	0.338152	1.27428	0.145263	0.725467	1	5049	tags=47%, list=25%, signal=63%
GOBP_STRIATUM_DEVELOPMENT	17	0.439134	1.27385	0.190987	0.7254	1	6355	tags=65%, list=32%, signal=94%
GOBP_LYSOSOMAL_TRANSPORT	109	0.300589	1.27327	0.144444	0.725826	1	3998	tags=33%, list=20%, signal=41%
GOBP_RESPONSE_TO_NERVE_GROWTH_FACTOR	50	0.330626	1.27322	0.0940367	0.724437	1	4562	tags=36%, list=23%, signal=46%
GOBP_ERAD_PATHWAY	100	0.296177	1.27275	0.123142	0.724443	1	2623	tags=27%, list=13%, signal=31%
GOBP_POSITIVE_REGULATION_OF_INTERFERON_BETA_PRODUCTION	33	0.397142	1.27245	0.190171	0.723914	1	5539	tags=58%, list=27%, signal=79%
GOBP_NUCLEOTIDE_TRANSMEMBRANE_TRANSPORT	16	0.429215	1.27238	0.176829	0.722584	1	4375	tags=31%, list=22%, signal=40%
GOBP_RAC_PROTEIN_SIGNAL_TRANSDUCTION	39	0.343901	1.27205	0.136461	0.722045	1	1376	tags=21%, list=7%, signal=22%
GOBP_NEGATIVE_REGULATION_OF_INTRACELLULAR_STEROID_HORMONE_RECEPTOR_SIGNALING_PATHWAY	35	0.367769	1.27193	0.140044	0.720875	1	4996	tags=43%, list=25%, signal=57%
GOBP_TOLL_LIKE_RECEPTOR_2_SIGNALING_PATHWAY	16	0.451198	1.26998	0.201754	0.725857	1	6216	tags=69%, list=31%, signal=99%
GOBP_MITOCHONDRION_LOCALIZATION	47	0.330425	1.26954	0.149321	0.725707	1	3400	tags=30%, list=17%, signal=36%
GOBP_POLARIZED_EPITHELIAL_CELL_DIFFERENTIATION	22	0.406251	1.26874	0.18931	0.726806	1	3108	tags=32%, list=15%, signal=38%
GOBP_MODULATION_BY_SYMBIONT_OF_HOST_CELLULAR_PROCESS	24	0.347159	1.26858	0.143154	0.725818	1	1671	tags=21%, list=8%, signal=23%
GOBP_POSITIVE_REGULATION_OF_EXTRACELLULAR_MATRIX_ORGANIZATION	23	0.400498	1.26816	0.144989	0.725726	1	3810	tags=26%, list=19%, signal=32%
GOBP_NUCLEOTIDE_EXCISION_REPAIR	107	0.312211	1.26697	0.171026	0.727969	1	3597	tags=31%, list=18%, signal=37%
GOBP_REGULATION_OF_PROTEIN_ACETYLATION	73	0.300466	1.26648	0.143187	0.7281	1	2081	tags=21%, list=10%, signal=23%
GOBP_NEGATIVE_REGULATION_OF_TOR_SIGNALING	43	0.33105	1.26614	0.146341	0.727692	1	4467	tags=37%, list=22%, signal=48%
GOBP_NEGATIVE_REGULATION_OF_B_CELL_PROLIFERATION	17	0.51442	1.26466	0.241071	0.730903	1	5403	tags=47%, list=27%, signal=64%
GOBP_RESPONSE_TO_STEROL_DEPLETION	18	0.408262	1.26448	0.174349	0.729964	1	2623	tags=39%, list=13%, signal=45%
GOBP_INTRACILIARY_TRANSPORT_INVOLVED_IN_CILIUM_ASSEMBLY	40	0.396419	1.26436	0.215534	0.728824	1	4516	tags=48%, list=22%, signal=61%
GOBP_NEGATIVE_REGULATION_OF_CELL_CYCLE_G1_S_PHASE_TRANSITION	103	0.29455	1.26349	0.138829	0.730267	1	5626	tags=39%, list=28%, signal=54%
GOBP_REGULATION_OF_JUN_KINASE_ACTIVITY	82	0.301721	1.26327	0.137767	0.72957	1	3441	tags=24%, list=17%, signal=29%
GOBP_NITRIC_OXIDE_SYNTHASE_BIOSYNTHETIC_PROCESS	19	0.453819	1.26301	0.207265	0.728953	1	5609	tags=47%, list=28%, signal=66%
GOBP_POSITIVE_REGULATION_OF_HISTONE_H3_K4_METHYLATION	18	0.429693	1.263	0.195652	0.727537	1	4504	tags=50%, list=22%, signal=64%
GOBP_INTERFERON_ALPHA_PRODUCTION	28	0.450087	1.26273	0.228992	0.726923	1	1363	tags=32%, list=7%, signal=34%
GOBP_NLRP3_INFLAMMASOME_COMPLEX_ASSEMBLY	16	0.43292	1.26248	0.186253	0.726189	1	5365	tags=50%, list=27%, signal=68%
GOBP_TRNA_MODIFICATION	89	0.348789	1.26194	0.203488	0.726446	1	3555	tags=37%, list=18%, signal=45%
GOBP_POSITIVE_REGULATION_OF_ACTIN_NUCLEATION	15	0.422434	1.26182	0.212551	0.725413	1	4787	tags=47%, list=24%, signal=61%
GOBP_REGULATION_OF_INTRACELLULAR_TRANSPORT	343	0.240333	1.26178	0.0635697	0.724021	1	4456	tags=31%, list=22%, signal=39%
GOBP_MACROAUTOPHAGY	309	0.264964	1.2614	0.146751	0.723835	1	2741	tags=24%, list=14%, signal=27%
GOBP_BLASTOCYST_DEVELOPMENT	89	0.281239	1.26094	0.0951219	0.723811	1	2501	tags=21%, list=12%, signal=24%
GOBP_DETERMINATION_OF_ADULT_LIFESPAN	18	0.424944	1.26001	0.203822	0.72546	1	6271	tags=61%, list=31%, signal=89%
GOBP_REGULATION_OF_CELL_CYCLE_PHASE_TRANSITION	443	0.275935	1.25892	0.173077	0.727525	1	4723	tags=34%, list=23%, signal=43%
GOBP_TRANSCRIPTION_ELONGATION_FROM_RNA_POLYMERASE_I_PROMOTER	30	0.376787	1.25704	0.175847	0.731935	1	2933	tags=30%, list=15%, signal=35%
GOBP_VASCULAR_ASSOCIATED_SMOOTH_MUSCLE_CONTRACTION	23	0.430683	1.25664	0.197753	0.731838	1	5914	tags=48%, list=29%, signal=68%
GOBP_MAMMARY_GLAND_ALVEOLUS_DEVELOPMENT	17	0.411373	1.25497	0.153285	0.735775	1	6147	tags=59%, list=31%, signal=85%
GOBP_NEPHRON_TUBULE_EPITHELIAL_CELL_DIFFERENTIATION	15	0.439278	1.25452	0.177419	0.735708	1	4637	tags=47%, list=23%, signal=61%
GOBP_ESTABLISHMENT_OF_CELL_POLARITY	137	0.289728	1.25441	0.131868	0.73464	1	4697	tags=32%, list=23%, signal=42%
GOBP_POSITIVE_REGULATION_OF_DNA_DAMAGE_RESPONSE_SIGNAL_TRANSDUCTION_BY_P53_CLASS_MEDIATOR	15	0.421332	1.25399	0.17234	0.734513	1	4104	tags=40%, list=20%, signal=50%
GOBP_CELL_CYCLE_ARREST	231	0.255686	1.25318	0.0865385	0.735682	1	4589	tags=33%, list=23%, signal=43%
GOBP_REPLICATIVE_SENESCENCE	16	0.404196	1.25316	0.176724	0.734243	1	4591	tags=56%, list=23%, signal=73%
GOBP_REGULATION_OF_MICROTUBULE_CYTOSKELETON_ORGANIZATION	135	0.278864	1.25298	0.146119	0.733391	1	3061	tags=24%, list=15%, signal=29%
GOBP_ARP2_3_COMPLEX_MEDIATED_ACTIN_NUCLEATION	37	0.331532	1.25288	0.156989	0.732214	1	1851	tags=24%, list=9%, signal=27%
GOBP_RIBONUCLEOPROTEIN_COMPLEX_SUBUNIT_ORGANIZATION	198	0.321834	1.25263	0.204593	0.731446	1	2955	tags=27%, list=15%, signal=31%
GOBP_REGULATION_OF_CELL_SUBSTRATE_JUNCTION_ORGANIZATION	68	0.334241	1.25203	0.15304	0.731838	1	5104	tags=40%, list=25%, signal=53%
GOBP_VESICLE_ORGANIZATION	335	0.252009	1.25138	0.128736	0.732504	1	4387	tags=31%, list=22%, signal=39%
GOBP_REGULATION_OF_MICROTUBULE_DEPOLYMERIZATION	28	0.371917	1.25107	0.202128	0.732075	1	2476	tags=32%, list=12%, signal=37%
GOBP_POSITIVE_REGULATION_OF_JUN_KINASE_ACTIVITY	67	0.305211	1.25098	0.153333	0.730951	1	2927	tags=24%, list=15%, signal=28%
GOBP_COPII_COATED_VESICLE_BUDDING	72	0.324792	1.24987	0.176471	0.733171	1	4377	tags=38%, list=22%, signal=48%
GOBP_POSITIVE_REGULATION_OF_GLUCOSE_TRANSMEMBRANE_TRANSPORT	43	0.35326	1.24951	0.146789	0.73285	1	5775	tags=51%, list=29%, signal=72%
GOBP_PERICARDIUM_DEVELOPMENT	20	0.431862	1.24892	0.183486	0.733314	1	1617	tags=25%, list=8%, signal=27%
GOBP_POSTREPLICATION_REPAIR	52	0.351093	1.24769	0.193478	0.736038	1	3693	tags=37%, list=18%, signal=45%
GOBP_PROTEIN_DEGLYCOSYLATION	27	0.392304	1.2476	0.21822	0.734805	1	3820	tags=37%, list=19%, signal=46%
GOBP_POSITIVE_REGULATION_OF_GLIAL_CELL_PROLIFERATION	15	0.421818	1.24543	0.187638	0.740325	1	3651	tags=40%, list=18%, signal=49%
GOBP_REGULATION_OF_BIOMINERALIZATION	94	0.313447	1.24383	0.143187	0.744218	1	5443	tags=39%, list=27%, signal=54%
GOBP_CLATHRIN_COAT_ASSEMBLY	18	0.376443	1.24292	0.160714	0.745806	1	5380	tags=44%, list=27%, signal=61%
GOBP_POSITIVE_REGULATION_OF_MYELOID_LEUKOCYTE_CYTOKINE_PRODUCTION_INVOLVED_IN_IMMUNE_RESPONSE	16	0.434943	1.24249	0.200924	0.745778	1	1589	tags=25%, list=8%, signal=27%
GOBP_NEGATIVE_REGULATION_OF_ORGANELLE_ORGANIZATION	333	0.241128	1.24211	0.107226	0.745561	1	5053	tags=35%, list=25%, signal=47%
GOBP_CELLULAR_RESPONSE_TO_VIRUS	63	0.31238	1.24206	0.152425	0.744356	1	2951	tags=27%, list=15%, signal=32%
GOBP_REGULATION_OF_RECEPTOR_INTERNALIZATION	51	0.297861	1.2414	0.112385	0.74502	1	3732	tags=33%, list=19%, signal=41%
GOBP_NEGATIVE_REGULATION_OF_RNA_CATABOLIC_PROCESS	70	0.309046	1.24111	0.153684	0.744631	1	4342	tags=30%, list=22%, signal=38%
GOBP_WNT_SIGNALING_PATHWAY_CALCIUM_MODULATING_PATHWAY	38	0.355975	1.24037	0.182403	0.745441	1	5810	tags=47%, list=29%, signal=66%
GOBP_ESTABLISHMENT_OF_PROTEIN_LOCALIZATION_TO_PLASMA_MEMBRANE	59	0.299708	1.23963	0.142857	0.746618	1	4929	tags=37%, list=24%, signal=49%
GOBP_POSITIVE_REGULATION_OF_FOCAL_ADHESION_ASSEMBLY	25	0.39482	1.23818	0.220339	0.749912	1	5104	tags=44%, list=25%, signal=59%
GOBP_CORONARY_VASCULATURE_MORPHOGENESIS	15	0.460678	1.23807	0.236559	0.748816	1	5104	tags=47%, list=25%, signal=62%
GOBP_DEPHOSPHORYLATION	485	0.229936	1.23802	0.0492958	0.747565	1	5434	tags=32%, list=27%, signal=43%
GOBP_CELLULAR_RESPONSE_TO_ESTRADIOL_STIMULUS	36	0.336613	1.23779	0.148718	0.746802	1	2589	tags=19%, list=13%, signal=22%
GOBP_REGULATION_OF_PROTEIN_EXIT_FROM_ENDOPLASMIC_RETICULUM	25	0.387386	1.23768	0.183585	0.745787	1	4377	tags=36%, list=22%, signal=46%
GOBP_POSITIVE_REGULATION_OF_PROTEIN_CONTAINING_COMPLEX_ASSEMBLY	250	0.248638	1.23707	0.0982801	0.746367	1	5463	tags=36%, list=27%, signal=48%
GOBP_MEIOSIS_I_CELL_CYCLE_PROCESS	122	0.332797	1.23634	0.208617	0.747499	1	3890	tags=27%, list=19%, signal=33%
GOBP_REGULATION_OF_PROTEIN_STABILITY	288	0.241044	1.23617	0.0779816	0.746593	1	4749	tags=30%, list=24%, signal=38%
GOBP_MITOTIC_CELL_CYCLE_ARREST	17	0.406482	1.23582	0.228261	0.746271	1	5034	tags=59%, list=25%, signal=78%
GOBP_MITOTIC_SISTER_CHROMATID_SEGREGATION	164	0.348075	1.23559	0.247465	0.745593	1	4244	tags=41%, list=21%, signal=52%
GOBP_HISTONE_H3_K9_MODIFICATION	45	0.350139	1.23521	0.193473	0.745477	1	5118	tags=44%, list=25%, signal=59%
GOBP_REGULATION_OF_MEIOTIC_NUCLEAR_DIVISION	30	0.343876	1.2351	0.187661	0.744473	1	5820	tags=43%, list=29%, signal=61%
GOBP_REGULATION_OF_BONE_MINERALIZATION	74	0.319519	1.23457	0.180995	0.744824	1	5443	tags=42%, list=27%, signal=57%
GOBP_LUNG_ALVEOLUS_DEVELOPMENT	38	0.381589	1.23345	0.194836	0.746915	1	2961	tags=29%, list=15%, signal=34%
GOBP_TERMINATION_OF_RNA_POLYMERASE_II_TRANSCRIPTION	35	0.373056	1.23303	0.220238	0.746828	1	3667	tags=43%, list=18%, signal=52%
GOBP_REGULATION_OF_CHROMATIN_BINDING	23	0.363937	1.23224	0.200445	0.74805	1	4696	tags=39%, list=23%, signal=51%
GOBP_PEPTIDYL_TYROSINE_DEPHOSPHORYLATION	104	0.27425	1.23184	0.127803	0.747951	1	5646	tags=38%, list=28%, signal=52%
GOBP_MHC_CLASS_II_BIOSYNTHETIC_PROCESS	17	0.451187	1.23084	0.257862	0.749821	1	564	tags=18%, list=3%, signal=18%
GOBP_NEGATIVE_REGULATION_OF_PROTEIN_LOCALIZATION_TO_MEMBRANE	30	0.369608	1.23068	0.221219	0.748915	1	1388	tags=23%, list=7%, signal=25%
GOBP_REGULATION_OF_PROTEIN_CONTAINING_COMPLEX_DISASSEMBLY	117	0.269862	1.23001	0.140969	0.749701	1	3345	tags=27%, list=17%, signal=33%
GOBP_ESTABLISHMENT_OR_MAINTENANCE_OF_BIPOLAR_CELL_POLARITY	45	0.340163	1.22986	0.177829	0.748848	1	3810	tags=33%, list=19%, signal=41%
GOBP_PHOTORECEPTOR_CELL_MAINTENANCE	44	0.329149	1.22979	0.163728	0.747668	1	2913	tags=20%, list=14%, signal=24%
GOBP_KINETOCHORE_ORGANIZATION	21	0.500035	1.2292	0.306723	0.748265	1	4471	tags=48%, list=22%, signal=61%
GOBP_VESICLE_TARGETING	92	0.309349	1.22905	0.194672	0.747375	1	4377	tags=34%, list=22%, signal=43%
GOBP_POSITIVE_REGULATION_OF_CELL_CYCLE_PHASE_TRANSITION	94	0.303875	1.22902	0.200837	0.746085	1	3776	tags=30%, list=19%, signal=36%
GOBP_NEGATIVE_REGULATION_OF_TRANSPORTER_ACTIVITY	73	0.306224	1.22821	0.153846	0.747355	1	4578	tags=29%, list=23%, signal=37%
GOBP_CELLULAR_RESPONSE_TO_ABIOTIC_STIMULUS	326	0.237407	1.22804	0.0617284	0.746484	1	2420	tags=18%, list=12%, signal=20%
GOBP_REGULATION_OF_LAMELLIPODIUM_ASSEMBLY	39	0.334825	1.22786	0.194444	0.745798	1	1197	tags=15%, list=6%, signal=16%
GOBP_REGULATION_OF_CLATHRIN_DEPENDENT_ENDOCYTOSIS	19	0.410201	1.22705	0.221491	0.747168	1	3836	tags=42%, list=19%, signal=52%
GOBP_RNA_SPLICING	446	0.28569	1.22683	0.20381	0.746505	1	3528	tags=28%, list=18%, signal=33%
GOBP_HOMOLOGOUS_CHROMOSOME_PAIRING_AT_MEIOSIS	47	0.365011	1.22674	0.220379	0.745436	1	6395	tags=47%, list=32%, signal=68%
GOBP_PEPTIDYL_ASPARAGINE_MODIFICATION	31	0.383957	1.22611	0.228512	0.746149	1	1278	tags=26%, list=6%, signal=28%
GOBP_PROTEASOMAL_PROTEIN_CATABOLIC_PROCESS	477	0.238702	1.22562	0.150106	0.746539	1	2938	tags=23%, list=15%, signal=27%
GOBP_BONE_MATURATION	22	0.378033	1.22537	0.199095	0.746056	1	3252	tags=27%, list=16%, signal=32%
GOBP_CELLULAR_RESPONSE_TO_TOPOLOGICALLY_INCORRECT_PROTEIN	165	0.281539	1.22526	0.181263	0.745068	1	4749	tags=35%, list=24%, signal=45%
GOBP_HISTONE_H4_K16_ACETYLATION	21	0.42722	1.22525	0.254509	0.743757	1	5439	tags=52%, list=27%, signal=72%
GOBP_POSITIVE_REGULATION_OF_LAMELLIPODIUM_ORGANIZATION	37	0.331131	1.22486	0.16309	0.7436	1	1197	tags=14%, list=6%, signal=14%
GOBP_ENDOPLASMIC_RETICULUM_TUBULAR_NETWORK_ORGANIZATION	18	0.446647	1.22469	0.254509	0.742805	1	5237	tags=61%, list=26%, signal=82%
GOBP_NEGATIVE_REGULATION_OF_JNK_CASCADE	36	0.331806	1.22442	0.176344	0.742372	1	1501	tags=19%, list=7%, signal=21%
GOBP_REGULATION_OF_MACROAUTOPHAGY	160	0.277378	1.22426	0.178499	0.741513	1	4467	tags=36%, list=22%, signal=45%
GOBP_RESPONSE_TO_ACID_CHEMICAL	118	0.273374	1.22403	0.140741	0.740844	1	4847	tags=33%, list=24%, signal=43%
GOBP_ESTABLISHMENT_OF_PROTEIN_LOCALIZATION_TO_VACUOLE	52	0.316725	1.22394	0.20524	0.739791	1	4929	tags=44%, list=24%, signal=58%
GOBP_REGULATION_OF_INTRINSIC_APOPTOTIC_SIGNALING_PATHWAY_IN_RESPONSE_TO_DNA_DAMAGE	36	0.335751	1.22379	0.194261	0.738908	1	4261	tags=31%, list=21%, signal=39%
GOBP_CELLULAR_PROTEIN_CONTAINING_COMPLEX_LOCALIZATION	21	0.387097	1.22359	0.207585	0.738287	1	2674	tags=33%, list=13%, signal=38%
GOBP_MYELOID_CELL_HOMEOSTASIS	143	0.269165	1.22342	0.130631	0.737586	1	4058	tags=30%, list=20%, signal=37%
GOBP_PROTEIN_AUTOPHOSPHORYLATION	225	0.256721	1.22232	0.130734	0.739705	1	2688	tags=22%, list=13%, signal=25%
GOBP_REGULATION_OF_DEPHOSPHORYLATION	207	0.245207	1.22204	0.0845411	0.739326	1	2452	tags=18%, list=12%, signal=20%
GOBP_INTERSTRAND_CROSS_LINK_REPAIR	55	0.368869	1.22202	0.262605	0.738098	1	2562	tags=27%, list=13%, signal=31%
GOBP_MITOCHONDRION_MORPHOGENESIS	19	0.381148	1.22193	0.220588	0.737105	1	1304	tags=26%, list=6%, signal=28%
GOBP_AXO_DENDRITIC_TRANSPORT	69	0.300496	1.22183	0.158228	0.736136	1	4980	tags=36%, list=25%, signal=48%
GOBP_RIBOSOMAL_SMALL_SUBUNIT_BIOGENESIS	73	0.373162	1.22132	0.252016	0.736427	1	2514	tags=27%, list=12%, signal=31%
GOBP_CELLULAR_RESPONSE_TO_UV	88	0.274841	1.22108	0.148148	0.735959	1	2180	tags=22%, list=11%, signal=24%
GOBP_DNA_UNWINDING_INVOLVED_IN_DNA_REPLICATION	16	0.465794	1.22079	0.255717	0.735699	1	3940	tags=38%, list=20%, signal=47%
GOBP_REGULATION_OF_MONOCYTE_CHEMOTAXIS	27	0.425735	1.21885	0.241228	0.740445	1	5243	tags=48%, list=26%, signal=65%
GOBP_HISTONE_H3_ACETYLATION	60	0.316903	1.21857	0.208054	0.740119	1	2423	tags=25%, list=12%, signal=28%
GOBP_ADIPOSE_TISSUE_DEVELOPMENT	38	0.334164	1.21821	0.176334	0.739927	1	5153	tags=39%, list=26%, signal=53%
GOBP_RNA_PHOSPHODIESTER_BOND_HYDROLYSIS	155	0.26171	1.21814	0.168467	0.738862	1	3902	tags=28%, list=19%, signal=34%
GOBP_RESPONSE_TO_TOPOLOGICALLY_INCORRECT_PROTEIN	202	0.274433	1.21745	0.165948	0.739743	1	4382	tags=31%, list=22%, signal=39%
GOBP_SINGLE_STRANDED_VIRAL_RNA_REPLICATION_VIA_DOUBLE_STRANDED_DNA_INTERMEDIATE	20	0.410868	1.21725	0.258197	0.739126	1	5761	tags=45%, list=29%, signal=63%
GOBP_REGULATION_OF_CARBOHYDRATE_CATABOLIC_PROCESS	89	0.289307	1.21684	0.160183	0.73915	1	3469	tags=30%, list=17%, signal=36%
GOBP_CARDIAC_MUSCLE_CELL_PROLIFERATION	47	0.366239	1.2164	0.192308	0.739237	1	6162	tags=43%, list=31%, signal=61%
GOBP_POSITIVE_REGULATION_OF_DENDRITE_MORPHOGENESIS	34	0.36029	1.21639	0.190065	0.737991	1	1605	tags=21%, list=8%, signal=22%
GOBP_POSITIVE_REGULATION_OF_NUCLEOCYTOPLASMIC_TRANSPORT	61	0.302763	1.21632	0.192067	0.736961	1	5001	tags=41%, list=25%, signal=54%
GOBP_POSITIVE_REGULATION_OF_PHOSPHATASE_ACTIVITY	33	0.359713	1.21629	0.18894	0.735812	1	3897	tags=30%, list=19%, signal=38%
GOBP_REGULATION_OF_UBIQUITIN_DEPENDENT_PROTEIN_CATABOLIC_PROCESS	160	0.248679	1.2162	0.133949	0.734822	1	2938	tags=23%, list=15%, signal=26%
GOBP_RESPONSE_TO_ANTIBIOTIC	43	0.323053	1.21501	0.212766	0.737504	1	5118	tags=40%, list=25%, signal=53%
GOBP_POSITIVE_REGULATION_OF_PROTEIN_ACETYLATION	43	0.314183	1.2147	0.185096	0.7372	1	2081	tags=21%, list=10%, signal=23%
GOBP_DNA_TEMPLATED_TRANSCRIPTION_INITIATION	246	0.252992	1.21468	0.157658	0.736004	1	4772	tags=35%, list=24%, signal=45%
GOBP_REGULATION_OF_INTRINSIC_APOPTOTIC_SIGNALING_PATHWAY_BY_P53_CLASS_MEDIATOR	26	0.371478	1.21435	0.23614	0.735965	1	4402	tags=35%, list=22%, signal=44%
GOBP_POSITIVE_REGULATION_OF_AMYLOID_BETA_FORMATION	18	0.376818	1.21419	0.206278	0.735225	1	3835	tags=33%, list=19%, signal=41%
GOBP_CHROMATIN_REMODELING	205	0.279109	1.21396	0.193966	0.734707	1	2625	tags=20%, list=13%, signal=23%
GOBP_RESPONSE_TO_ARSENIC_CONTAINING_SUBSTANCE	30	0.364603	1.21394	0.211111	0.733506	1	4863	tags=33%, list=24%, signal=44%
GOBP_CYTOPLASMIC_MICROTUBULE_ORGANIZATION	62	0.29785	1.21287	0.187773	0.735677	1	4066	tags=32%, list=20%, signal=40%
GOBP_POSITIVE_REGULATION_OF_GENE_EXPRESSION_EPIGENETIC	58	0.311523	1.21279	0.206074	0.734743	1	1969	tags=21%, list=10%, signal=23%
GOBP_CELLULAR_RESPONSE_TO_STEROID_HORMONE_STIMULUS	197	0.263089	1.21198	0.152174	0.736043	1	4772	tags=31%, list=24%, signal=40%
GOBP_N_GLYCAN_PROCESSING	19	0.397041	1.21178	0.250554	0.735461	1	3206	tags=26%, list=16%, signal=31%
GOBP_3_UTR_MEDIATED_MRNA_DESTABILIZATION	17	0.413911	1.21092	0.220339	0.736812	1	4046	tags=35%, list=20%, signal=44%
GOBP_NEGATIVE_REGULATION_OF_STEM_CELL_DIFFERENTIATION	21	0.420261	1.21042	0.228216	0.73715	1	2086	tags=24%, list=10%, signal=27%
GOBP_HISTONE_H2A_MONOUBIQUITINATION	17	0.413141	1.2095	0.233471	0.738751	1	3296	tags=47%, list=16%, signal=56%
GOBP_REGULATION_OF_CYTOPLASMIC_TRANSPORT	27	0.364987	1.20937	0.231405	0.737892	1	5303	tags=48%, list=26%, signal=65%
GOBP_CHAPERONE_COFACTOR_DEPENDENT_PROTEIN_REFOLDING	33	0.354457	1.20877	0.209302	0.738525	1	4315	tags=33%, list=21%, signal=42%
GOBP_PROTEIN_REFOLDING	23	0.405431	1.20849	0.213849	0.738133	1	4576	tags=39%, list=23%, signal=51%
GOBP_ESTABLISHMENT_OF_MITOTIC_SPINDLE_LOCALIZATION	33	0.379394	1.20838	0.263383	0.73731	1	3949	tags=33%, list=20%, signal=41%
GOBP_PROTEIN_LOCALIZATION_TO_VACUOLE	71	0.297679	1.20828	0.227957	0.736415	1	5017	tags=45%, list=25%, signal=60%
GOBP_ACETYL_COA_BIOSYNTHETIC_PROCESS_FROM_PYRUVATE	15	0.45286	1.20685	0.273859	0.739737	1	4133	tags=53%, list=21%, signal=67%
GOBP_MYELOID_LEUKOCYTE_CYTOKINE_PRODUCTION	26	0.366693	1.20641	0.205882	0.739876	1	3246	tags=31%, list=16%, signal=37%
GOBP_TERMINATION_OF_RNA_POLYMERASE_I_TRANSCRIPTION	31	0.357275	1.2054	0.208421	0.741862	1	2933	tags=29%, list=15%, signal=34%
GOBP_REGULATION_OF_GLUCOSE_IMPORT	54	0.308808	1.20461	0.154734	0.74309	1	5499	tags=41%, list=27%, signal=56%
GOBP_NEGATIVE_REGULATION_OF_PEPTIDYL_LYSINE_ACETYLATION	19	0.372674	1.20449	0.184486	0.742279	1	1835	tags=26%, list=9%, signal=29%
GOBP_CELL_CYCLE_G2_M_PHASE_TRANSITION	273	0.283147	1.20427	0.213389	0.741749	1	2951	tags=24%, list=15%, signal=28%
GOBP_CELL_CYCLE_DNA_REPLICATION	64	0.407662	1.20397	0.298947	0.741415	1	5189	tags=44%, list=26%, signal=59%
GOBP_REGULATION_OF_POSTSYNAPSE_ORGANIZATION	85	0.300693	1.20349	0.174419	0.74169	1	2596	tags=20%, list=13%, signal=23%
GOBP_REGULATION_OF_MITOTIC_SISTER_CHROMATID_SEGREGATION	45	0.39022	1.20273	0.26556	0.742874	1	4205	tags=47%, list=21%, signal=59%
GOBP_INNER_EAR_RECEPTOR_CELL_DEVELOPMENT	41	0.31461	1.2026	0.188372	0.742134	1	2366	tags=20%, list=12%, signal=22%
GOBP_NEGATIVE_REGULATION_OF_TELOMERE_MAINTENANCE_VIA_TELOMERE_LENGTHENING	26	0.346584	1.20254	0.22428	0.74119	1	4107	tags=38%, list=20%, signal=48%
GOBP_TRANSCRIPTION_PREINITIATION_COMPLEX_ASSEMBLY	35	0.348745	1.20239	0.220648	0.740458	1	1666	tags=26%, list=8%, signal=28%
GOBP_AMYLOID_PRECURSOR_PROTEIN_CATABOLIC_PROCESS	53	0.288955	1.20187	0.144578	0.740933	1	3942	tags=28%, list=20%, signal=35%
GOBP_DNA_STRAND_ELONGATION_INVOLVED_IN_DNA_REPLICATION	19	0.501373	1.20176	0.30426	0.74003	1	5189	tags=53%, list=26%, signal=71%
GOBP_ATP_DEPENDENT_CHROMATIN_REMODELING	87	0.319237	1.20122	0.229039	0.740654	1	3759	tags=29%, list=19%, signal=35%
GOBP_GLYCOPROTEIN_BIOSYNTHETIC_PROCESS	325	0.251198	1.20097	0.140845	0.740275	1	4035	tags=28%, list=20%, signal=34%
GOBP_ERYTHROCYTE_HOMEOSTASIS	119	0.277734	1.20068	0.192394	0.739965	1	4213	tags=30%, list=21%, signal=38%
GOBP_DNA_METHYLATION_OR_DEMETHYLATION	96	0.280431	1.20034	0.165548	0.739852	1	2177	tags=19%, list=11%, signal=21%
GOBP_MICROTUBULE_NUCLEATION	30	0.36598	1.19913	0.248899	0.742426	1	3040	tags=33%, list=15%, signal=39%
GOBP_TOXIN_TRANSPORT	39	0.320765	1.19825	0.214912	0.743912	1	3441	tags=36%, list=17%, signal=43%
GOBP_CLATHRIN_DEPENDENT_ENDOCYTOSIS	46	0.315752	1.19823	0.206422	0.74279	1	3978	tags=37%, list=20%, signal=46%
GOBP_NEGATIVE_REGULATION_OF_PROTEIN_DEPHOSPHORYLATION	63	0.282594	1.1972	0.166259	0.744742	1	2452	tags=21%, list=12%, signal=23%
GOBP_POSITIVE_REGULATION_OF_DENDRITIC_SPINE_DEVELOPMENT	40	0.346154	1.19604	0.245798	0.747273	1	3217	tags=28%, list=16%, signal=33%
GOBP_POSITIVE_REGULATION_OF_NITRIC_OXIDE_SYNTHASE_BIOSYNTHETIC_PROCESS	15	0.461284	1.19525	0.271967	0.748732	1	5609	tags=53%, list=28%, signal=74%
GOBP_PRI_MIRNA_TRANSCRIPTION_BY_RNA_POLYMERASE_II	52	0.342465	1.19435	0.222958	0.750215	1	5001	tags=35%, list=25%, signal=46%
GOBP_CELLULAR_RESPONSE_TO_PEPTIDE	380	0.231737	1.19419	0.0923913	0.749567	1	2688	tags=19%, list=13%, signal=21%
GOBP_OSTEOCLAST_DIFFERENTIATION	92	0.308146	1.1938	0.20802	0.749574	1	6350	tags=49%, list=32%, signal=71%
GOBP_NCRNA_3_END_PROCESSING	45	0.352221	1.19318	0.261851	0.750363	1	4499	tags=40%, list=22%, signal=51%
GOBP_CELL_PROLIFERATION_INVOLVED_IN_HEART_MORPHOGENESIS	15	0.408285	1.19313	0.253219	0.749284	1	4847	tags=40%, list=24%, signal=53%
GOBP_CENTROMERE_COMPLEX_ASSEMBLY	54	0.387311	1.19303	0.29918	0.748417	1	1213	tags=20%, list=6%, signal=22%
GOBP_PROTEIN_DEPHOSPHORYLATION	322	0.232111	1.19275	0.118304	0.748114	1	5034	tags=31%, list=25%, signal=40%
GOBP_INTRINSIC_APOPTOTIC_SIGNALING_PATHWAY	276	0.237207	1.19216	0.121718	0.748819	1	4315	tags=26%, list=21%, signal=33%
GOBP_POSITIVE_REGULATION_OF_MITOTIC_NUCLEAR_DIVISION	43	0.332182	1.19199	0.215596	0.748228	1	4970	tags=33%, list=25%, signal=43%
GOBP_STEROID_HORMONE_MEDIATED_SIGNALING_PATHWAY	132	0.269142	1.19153	0.178174	0.748439	1	5068	tags=36%, list=25%, signal=47%
GOBP_REGULATION_OF_SYNAPTIC_VESICLE_ENDOCYTOSIS	15	0.392926	1.19052	0.238994	0.750558	1	1982	tags=20%, list=10%, signal=22%
GOBP_REGULATION_OF_ACTION_POTENTIAL	51	0.303382	1.1904	0.167139	0.749753	1	4448	tags=29%, list=22%, signal=38%
GOBP_NEGATIVE_REGULATION_OF_ACTIN_FILAMENT_BUNDLE_ASSEMBLY	30	0.343756	1.1902	0.202586	0.749175	1	4938	tags=37%, list=25%, signal=48%
GOBP_INTRA_GOLGI_VESICLE_MEDIATED_TRANSPORT	34	0.367787	1.18982	0.257606	0.749128	1	4200	tags=41%, list=21%, signal=52%
GOBP_ANDROGEN_RECEPTOR_SIGNALING_PATHWAY	40	0.324872	1.18957	0.223913	0.748712	1	5261	tags=43%, list=26%, signal=57%
GOBP_GLUTAMINE_METABOLIC_PROCESS	22	0.371503	1.18946	0.239651	0.747885	1	3047	tags=32%, list=15%, signal=37%
GOBP_RESPONSE_TO_HEAT	158	0.264363	1.18946	0.208989	0.746731	1	4340	tags=29%, list=22%, signal=37%
GOBP_ENTRY_OF_BACTERIUM_INTO_HOST_CELL	15	0.429295	1.18801	0.261759	0.750002	1	4777	tags=47%, list=24%, signal=61%
GOBP_POSITIVE_REGULATION_OF_VASCULAR_ENDOTHELIAL_GROWTH_FACTOR_PRODUCTION	27	0.35764	1.18595	0.23991	0.755249	1	5001	tags=37%, list=25%, signal=49%
GOBP_NEGATIVE_REGULATION_OF_PROTEIN_CONTAINING_COMPLEX_DISASSEMBLY	78	0.283842	1.18566	0.180778	0.754988	1	2760	tags=27%, list=14%, signal=31%
GOBP_REGULATION_OF_MITOCHONDRIAL_FISSION	26	0.342402	1.18561	0.217923	0.753951	1	4397	tags=50%, list=22%, signal=64%
GOBP_REGULATION_OF_SPINDLE_CHECKPOINT	15	0.41767	1.18469	0.25	0.755677	1	4652	tags=53%, list=23%, signal=69%
GOBP_REGULATION_OF_CHROMATIN_ORGANIZATION	183	0.259438	1.18465	0.195238	0.754648	1	3939	tags=28%, list=20%, signal=34%
GOBP_REGULATION_OF_EXIT_FROM_MITOSIS	16	0.409208	1.18276	0.24569	0.759457	1	1822	tags=25%, list=9%, signal=27%
GOBP_POSITIVE_REGULATION_OF_PROTEIN_CONTAINING_COMPLEX_DISASSEMBLY	35	0.311725	1.18254	0.215352	0.758984	1	3845	tags=31%, list=19%, signal=39%
GOBP_NEGATIVE_REGULATION_OF_TELOMERE_MAINTENANCE_VIA_TELOMERASE	20	0.355165	1.18241	0.228283	0.758249	1	4706	tags=40%, list=23%, signal=52%
GOBP_POSITIVE_REGULATION_OF_CATABOLIC_PROCESS	448	0.225199	1.18162	0.128806	0.759335	1	4929	tags=32%, list=24%, signal=41%
GOBP_PROTEIN_STABILIZATION	187	0.246085	1.18149	0.15566	0.758557	1	4709	tags=28%, list=23%, signal=36%
GOBP_REGULATION_OF_EMBRYONIC_DEVELOPMENT	60	0.310344	1.18107	0.233032	0.75869	1	4248	tags=32%, list=21%, signal=40%
GOBP_REGULATION_OF_AUTOPHAGY	325	0.238881	1.18097	0.173536	0.757876	1	3943	tags=26%, list=20%, signal=32%
GOBP_REGULATION_OF_RIG_I_SIGNALING_PATHWAY	19	0.368473	1.18013	0.22547	0.759281	1	1652	tags=26%, list=8%, signal=29%
GOBP_MULTICELLULAR_ORGANISM_GROWTH	130	0.255367	1.17951	0.196217	0.760089	1	4458	tags=29%, list=22%, signal=37%
GOBP_TRANSPOSITION	31	0.353055	1.17917	0.275626	0.760011	1	3456	tags=26%, list=17%, signal=31%
GOBP_MITOCHONDRIAL_RNA_METABOLIC_PROCESS	47	0.37354	1.1786	0.297352	0.760551	1	3469	tags=38%, list=17%, signal=46%
GOBP_RESPONSE_TO_MANGANESE_ION	19	0.366833	1.1775	0.247727	0.762749	1	4306	tags=42%, list=21%, signal=53%
GOBP_STEROID_HORMONE_SECRETION	21	0.392691	1.17715	0.234649	0.76266	1	4262	tags=43%, list=21%, signal=54%
GOBP_PROTEIN_FOLDING	222	0.266226	1.17685	0.213983	0.762396	1	4315	tags=30%, list=21%, signal=37%
GOBP_RESPONSE_TO_NITRIC_OXIDE	19	0.374782	1.17678	0.230603	0.761471	1	1177	tags=21%, list=6%, signal=22%
GOBP_RESPONSE_TO_ENDOPLASMIC_RETICULUM_STRESS	290	0.253166	1.17621	0.187638	0.762081	1	3842	tags=27%, list=19%, signal=32%
GOBP_CELLULAR_RESPONSE_TO_PEPTIDE_HORMONE_STIMULUS	320	0.233435	1.17614	0.126005	0.76116	1	2688	tags=19%, list=13%, signal=22%
GOBP_HISTONE_H4_ACETYLATION	68	0.312473	1.17563	0.282378	0.761659	1	5477	tags=44%, list=27%, signal=60%
GOBP_REGULATION_OF_CELL_CYCLE_G2_M_PHASE_TRANSITION	216	0.291942	1.17556	0.254202	0.760746	1	2951	tags=25%, list=15%, signal=30%
GOBP_INTRACELLULAR_ESTROGEN_RECEPTOR_SIGNALING_PATHWAY	55	0.293638	1.17491	0.213508	0.761588	1	5855	tags=45%, list=29%, signal=64%
GOBP_POSITIVE_REGULATION_OF_PHOSPHOPROTEIN_PHOSPHATASE_ACTIVITY	21	0.36651	1.17477	0.242826	0.760822	1	4561	tags=38%, list=23%, signal=49%
GOBP_REGULATION_OF_INTRACELLULAR_ESTROGEN_RECEPTOR_SIGNALING_PATHWAY	39	0.317788	1.17428	0.207877	0.761231	1	5795	tags=46%, list=29%, signal=65%
GOBP_AMYLOID_BETA_CLEARANCE	36	0.349554	1.17415	0.262473	0.760519	1	3391	tags=31%, list=17%, signal=37%
GOBP_POSITIVE_REGULATION_OF_TRANSCRIPTION_FROM_RNA_POLYMERASE_II_PROMOTER_IN_RESPONSE_TO_STRESS	24	0.356083	1.17411	0.259341	0.759527	1	6443	tags=50%, list=32%, signal=73%
GOBP_NEGATIVE_REGULATION_OF_SMOOTH_MUSCLE_CELL_DIFFERENTIATION	16	0.416913	1.17381	0.274775	0.759353	1	6885	tags=63%, list=34%, signal=95%
GOBP_POSITIVE_REGULATION_OF_PRI_MIRNA_TRANSCRIPTION_BY_RNA_POLYMERASE_II	40	0.357031	1.1728	0.273756	0.761468	1	4419	tags=33%, list=22%, signal=42%
GOBP_ENDOMEMBRANE_SYSTEM_ORGANIZATION	467	0.225965	1.1728	0.165094	0.760351	1	2819	tags=21%, list=14%, signal=23%
GOBP_NEGATIVE_REGULATION_OF_EPITHELIAL_CELL_PROLIFERATION	122	0.279858	1.17278	0.218468	0.759295	1	5396	tags=32%, list=27%, signal=43%
GOBP_PARAXIAL_MESODERM_DEVELOPMENT	17	0.419173	1.17176	0.288546	0.761273	1	4637	tags=41%, list=23%, signal=53%
GOBP_SELECTIVE_AUTOPHAGY	62	0.2915	1.17164	0.217842	0.760503	1	1384	tags=18%, list=7%, signal=19%
GOBP_PHOSPHATIDYLINOSITOL_BIOSYNTHETIC_PROCESS	115	0.267031	1.17108	0.199552	0.761062	1	5824	tags=43%, list=29%, signal=61%
GOBP_MULTICELLULAR_ORGANISM_AGING	31	0.329004	1.17091	0.234136	0.76048	1	4402	tags=35%, list=22%, signal=45%
GOBP_NEGATIVE_REGULATION_OF_CELL_CYCLE_PROCESS	335	0.26237	1.17086	0.241304	0.759536	1	4706	tags=34%, list=23%, signal=44%
GOBP_RESPONSE_TO_HYDROPEROXIDE	16	0.39802	1.1699	0.25	0.761301	1	5919	tags=69%, list=29%, signal=97%
GOBP_NEGATIVE_REGULATION_OF_TRANSFORMING_GROWTH_FACTOR_BETA_RECEPTOR_SIGNALING_PATHWAY	80	0.274959	1.16962	0.202198	0.761097	1	5001	tags=35%, list=25%, signal=46%
GOBP_TRANSCRIPTION_INITIATION_FROM_RNA_POLYMERASE_I_PROMOTER	38	0.325706	1.16933	0.25	0.760871	1	2250	tags=24%, list=11%, signal=27%
GOBP_SPLICEOSOMAL_COMPLEX_ASSEMBLY	61	0.340313	1.16884	0.29918	0.761244	1	4019	tags=31%, list=20%, signal=39%
GOBP_REGULATION_OF_INTRINSIC_APOPTOTIC_SIGNALING_PATHWAY_IN_RESPONSE_TO_DNA_DAMAGE_BY_P53_CLASS_MEDIATOR	16	0.405153	1.16881	0.269474	0.760245	1	4261	tags=38%, list=21%, signal=48%
GOBP_PHOSPHATIDYLINOSITOL_METABOLIC_PROCESS	185	0.245717	1.16817	0.2	0.761096	1	5824	tags=38%, list=29%, signal=53%
GOBP_HEPARAN_SULFATE_PROTEOGLYCAN_BIOSYNTHETIC_PROCESS	25	0.361733	1.16807	0.249448	0.760317	1	4555	tags=52%, list=23%, signal=67%
GOBP_MEIOTIC_CHROMOSOME_SEPARATION	24	0.387382	1.16732	0.273885	0.761494	1	3036	tags=33%, list=15%, signal=39%
GOBP_DENDRITIC_SPINE_MAINTENANCE	19	0.368595	1.16726	0.261538	0.760563	1	2688	tags=26%, list=13%, signal=30%
GOBP_RESOLUTION_OF_MEIOTIC_RECOMBINATION_INTERMEDIATES	17	0.432789	1.16718	0.289308	0.759746	1	6345	tags=59%, list=31%, signal=86%
GOBP_RESPONSE_TO_LIGHT_STIMULUS	315	0.222778	1.16693	0.136364	0.759403	1	3751	tags=25%, list=19%, signal=30%
GOBP_CHONDROCYTE_DEVELOPMENT	28	0.364072	1.1663	0.254818	0.760259	1	3764	tags=32%, list=19%, signal=39%
GOBP_MANNOSYLATION	35	0.325655	1.16591	0.221766	0.760297	1	2874	tags=29%, list=14%, signal=33%
GOBP_SOMATIC_DIVERSIFICATION_OF_IMMUNOGLOBULINS	62	0.301137	1.16584	0.234542	0.759427	1	5049	tags=42%, list=25%, signal=56%
GOBP_POSITIVE_REGULATION_OF_CELL_MORPHOGENESIS_INVOLVED_IN_DIFFERENTIATION	77	0.281847	1.16575	0.196217	0.758633	1	1605	tags=16%, list=8%, signal=17%
GOBP_SMALL_GTPASE_MEDIATED_SIGNAL_TRANSDUCTION	496	0.235903	1.16551	0.20045	0.75829	1	5588	tags=33%, list=28%, signal=45%
GOBP_REGULATION_OF_CELL_MORPHOGENESIS_INVOLVED_IN_DIFFERENTIATION	93	0.269127	1.16474	0.193925	0.759534	1	1605	tags=15%, list=8%, signal=16%
GOBP_NEURON_PROJECTION_ORGANIZATION	89	0.278462	1.16328	0.205479	0.762937	1	2688	tags=19%, list=13%, signal=22%
GOBP_POSITIVE_REGULATION_OF_MITOCHONDRIAL_FISSION	16	0.3795	1.16324	0.257426	0.761975	1	4397	tags=56%, list=22%, signal=72%
GOBP_GERM_CELL_DEVELOPMENT	255	0.252567	1.16289	0.215539	0.761952	1	4700	tags=29%, list=23%, signal=37%
GOBP_CELLULAR_PROCESS_INVOLVED_IN_REPRODUCTION_IN_MULTICELLULAR_ORGANISM	350	0.244894	1.16283	0.211082	0.761061	1	4858	tags=29%, list=24%, signal=37%
GOBP_NEGATIVE_REGULATION_OF_INTRACELLULAR_PROTEIN_TRANSPORT	41	0.304875	1.16227	0.201342	0.761751	1	2441	tags=27%, list=12%, signal=30%
GOBP_CELLULAR_RESPONSE_TO_ETHANOL	16	0.414001	1.16208	0.273885	0.761251	1	5266	tags=44%, list=26%, signal=59%
GOBP_REGULATION_OF_CARDIAC_MUSCLE_CELL_ACTION_POTENTIAL	26	0.343284	1.16183	0.253456	0.760953	1	7488	tags=54%, list=37%, signal=86%
GOBP_PATTERN_RECOGNITION_RECEPTOR_SIGNALING_PATHWAY	199	0.275513	1.16075	0.257019	0.763096	1	5311	tags=34%, list=26%, signal=46%
GOBP_NEGATIVE_REGULATION_OF_POSTTRANSCRIPTIONAL_GENE_SILENCING	22	0.35615	1.16069	0.241535	0.76219	1	5439	tags=36%, list=27%, signal=50%
GOBP_PROTEIN_O_LINKED_GLYCOSYLATION	99	0.260997	1.16057	0.189781	0.761462	1	6415	tags=45%, list=32%, signal=66%
GOBP_ENDOPLASMIC_RETICULUM_MANNOSE_TRIMMING	15	0.426867	1.16021	0.313402	0.761566	1	4425	tags=47%, list=22%, signal=60%
GOBP_TRNA_METABOLIC_PROCESS	178	0.301042	1.16013	0.288845	0.760735	1	4155	tags=35%, list=21%, signal=43%
GOBP_REGULATION_OF_INTRACELLULAR_STEROID_HORMONE_RECEPTOR_SIGNALING_PATHWAY	73	0.29016	1.1594	0.226087	0.761854	1	5795	tags=44%, list=29%, signal=61%
GOBP_NUCLEAR_MIGRATION	19	0.380277	1.15904	0.286316	0.761897	1	1923	tags=26%, list=10%, signal=29%
GOBP_CELLULAR_RESPONSE_TO_DSRNA	22	0.367803	1.15832	0.270876	0.763043	1	3626	tags=41%, list=18%, signal=50%
GOBP_RESPONSE_TO_TRANSFORMING_GROWTH_FACTOR_BETA	243	0.271289	1.15718	0.240741	0.765501	1	4486	tags=30%, list=22%, signal=38%
GOBP_POSITIVE_REGULATION_OF_CELLULAR_RESPONSE_TO_INSULIN_STIMULUS	24	0.35068	1.15689	0.237986	0.765334	1	2214	tags=25%, list=11%, signal=28%
GOBP_WOUND_HEALING_SPREADING_OF_EPIDERMAL_CELLS	18	0.41959	1.15628	0.287257	0.766127	1	6441	tags=67%, list=32%, signal=98%
GOBP_POSITIVE_REGULATION_OF_PHOSPHATIDYLINOSITOL_3_KINASE_SIGNALING	88	0.299243	1.15556	0.272093	0.767217	1	4559	tags=34%, list=23%, signal=44%
GOBP_CHROMOSOME_LOCALIZATION	81	0.308201	1.15553	0.290909	0.766224	1	2937	tags=30%, list=15%, signal=35%
GOBP_CELLULAR_RESPONSE_TO_DRUG	63	0.288055	1.1554	0.23301	0.765545	1	5325	tags=40%, list=26%, signal=54%
GOBP_NCRNA_CATABOLIC_PROCESS	37	0.324067	1.15531	0.259179	0.764755	1	4499	tags=32%, list=22%, signal=42%
GOBP_POSITIVE_REGULATION_OF_OSTEOCLAST_DIFFERENTIATION	27	0.350386	1.15518	0.271605	0.764107	1	4268	tags=37%, list=21%, signal=47%
GOBP_ORGANELLE_TRANSPORT_ALONG_MICROTUBULE	80	0.272651	1.15485	0.237288	0.76396	1	3848	tags=29%, list=19%, signal=35%
GOBP_RESPONSE_TO_PEPTIDE_HORMONE	428	0.220338	1.15425	0.124011	0.7647	1	3044	tags=20%, list=15%, signal=23%
GOBP_PEPTIDYL_SERINE_DEPHOSPHORYLATION	19	0.385854	1.15407	0.28125	0.764191	1	4953	tags=42%, list=25%, signal=56%
GOBP_NUCLEOTIDE_EXCISION_REPAIR_DNA_DUPLEX_UNWINDING	22	0.343985	1.15384	0.272912	0.763873	1	2310	tags=23%, list=11%, signal=26%
GOBP_POSITIVE_REGULATION_OF_TRANSCRIPTION_OF_NOTCH_RECEPTOR_TARGET	18	0.422806	1.15282	0.305499	0.765968	1	7801	tags=61%, list=39%, signal=100%
GOBP_REGULATION_OF_INTRACELLULAR_PROTEIN_TRANSPORT	245	0.228878	1.15269	0.16307	0.765365	1	2152	tags=19%, list=11%, signal=21%
GOBP_RESPONSE_TO_INSULIN	274	0.22725	1.15249	0.164286	0.764937	1	2999	tags=20%, list=15%, signal=23%
GOBP_REGULATION_OF_OSSIFICATION	110	0.292893	1.15243	0.251152	0.764032	1	5492	tags=38%, list=27%, signal=52%
GOBP_NEGATIVE_REGULATION_OF_RESPONSE_TO_ENDOPLASMIC_RETICULUM_STRESS	44	0.308295	1.15213	0.254658	0.763933	1	2478	tags=23%, list=12%, signal=26%
GOBP_REGULATION_OF_MRNA_CATABOLIC_PROCESS	210	0.253885	1.15205	0.242485	0.763189	1	4507	tags=30%, list=22%, signal=39%
GOBP_REGULATION_OF_AUTOPHAGOSOME_ASSEMBLY	39	0.310046	1.15178	0.269388	0.762956	1	3391	tags=31%, list=17%, signal=37%
GOBP_REGULATION_OF_CELL_PROJECTION_ASSEMBLY	179	0.234414	1.15178	0.170163	0.76194	1	4923	tags=31%, list=24%, signal=41%
GOBP_POSITIVE_REGULATION_OF_CHROMATIN_ORGANIZATION	100	0.259674	1.15157	0.224824	0.761485	1	1998	tags=19%, list=10%, signal=21%
GOBP_DENDRITIC_CELL_MIGRATION	29	0.412245	1.1515	0.31524	0.760702	1	4478	tags=41%, list=22%, signal=53%
GOBP_SOMATIC_DIVERSIFICATION_OF_IMMUNE_RECEPTORS_VIA_SOMATIC_MUTATION	15	0.436245	1.1512	0.314286	0.760611	1	4596	tags=40%, list=23%, signal=52%
GOBP_OOGENESIS	83	0.273903	1.15046	0.220183	0.7618	1	4687	tags=30%, list=23%, signal=39%
GOBP_RNA_SPLICING_VIA_TRANSESTERIFICATION_REACTIONS	353	0.272384	1.14957	0.282197	0.76331	1	3849	tags=28%, list=19%, signal=34%
GOBP_WALKING_BEHAVIOR	25	0.347759	1.1495	0.253488	0.762499	1	6519	tags=44%, list=32%, signal=65%
GOBP_NEGATIVE_REGULATION_OF_MITOTIC_CELL_CYCLE	300	0.258937	1.14894	0.267094	0.763209	1	5341	tags=38%, list=27%, signal=51%
GOBP_INSULIN_RECEPTOR_SIGNALING_PATHWAY	140	0.249642	1.14862	0.205674	0.763096	1	2976	tags=22%, list=15%, signal=26%
GOBP_NEGATIVE_REGULATION_OF_NUCLEOCYTOPLASMIC_TRANSPORT	20	0.35689	1.14843	0.238612	0.762693	1	2441	tags=30%, list=12%, signal=34%
GOBP_CAMP_MEDIATED_SIGNALING	62	0.286311	1.14834	0.250549	0.761905	1	4118	tags=32%, list=20%, signal=40%
GOBP_ENDOPLASMIC_RETICULUM_TO_GOLGI_VESICLE_MEDIATED_TRANSPORT	203	0.265038	1.1481	0.270492	0.761613	1	4434	tags=33%, list=22%, signal=42%
GOBP_VIRAL_LIFE_CYCLE	343	0.233739	1.14742	0.191874	0.762646	1	4612	tags=29%, list=23%, signal=37%
GOBP_REGULATION_OF_TRANSCRIPTION_BY_RNA_POLYMERASE_I	33	0.343033	1.1472	0.290984	0.762333	1	4058	tags=33%, list=20%, signal=42%
GOBP_CELLULAR_RESPONSE_TO_INSULIN_STIMULUS	223	0.234472	1.14672	0.196078	0.762767	1	2976	tags=21%, list=15%, signal=24%
GOBP_RESPONSE_TO_TEMPERATURE_STIMULUS	223	0.234978	1.14658	0.16962	0.762203	1	4340	tags=27%, list=22%, signal=34%
GOBP_REGULATION_OF_POTASSIUM_ION_TRANSPORT	92	0.270606	1.14651	0.232804	0.761393	1	3438	tags=23%, list=17%, signal=27%
GOBP_CELLULAR_RESPONSE_TO_EXTRACELLULAR_STIMULUS	231	0.23967	1.14503	0.184397	0.764926	1	3954	tags=26%, list=20%, signal=32%
GOBP_POSITIVE_REGULATION_OF_POTASSIUM_ION_TRANSPORT	43	0.321496	1.14503	0.242967	0.763926	1	3438	tags=26%, list=17%, signal=31%
GOBP_PROTEIN_LOCALIZATION_TO_MICROTUBULE	18	0.360427	1.14416	0.251046	0.765533	1	2875	tags=33%, list=14%, signal=39%
GOBP_VACUOLAR_TRANSPORT	150	0.261782	1.14309	0.267391	0.76769	1	4286	tags=33%, list=21%, signal=42%
GOBP_CELLULAR_RESPONSE_TO_CHEMICAL_STRESS	333	0.21647	1.14149	0.139706	0.771311	1	4524	tags=27%, list=22%, signal=35%
GOBP_REGULATION_OF_CELL_CYCLE_G1_S_PHASE_TRANSITION	162	0.247753	1.14129	0.222462	0.770913	1	5636	tags=38%, list=28%, signal=52%
GOBP_NEURON_APOPTOTIC_PROCESS	223	0.234544	1.14115	0.196237	0.770336	1	4483	tags=28%, list=22%, signal=36%
GOBP_ZINC_ION_HOMEOSTASIS	39	0.304633	1.13986	0.225882	0.773029	1	2746	tags=23%, list=14%, signal=27%
GOBP_SMOOTH_MUSCLE_CELL_APOPTOTIC_PROCESS	23	0.343649	1.1398	0.263383	0.772187	1	5282	tags=43%, list=26%, signal=59%
GOBP_REGULATION_OF_EARLY_ENDOSOME_TO_LATE_ENDOSOME_TRANSPORT	18	0.3889	1.13899	0.315574	0.773702	1	5224	tags=56%, list=26%, signal=75%
GOBP_POSITIVE_REGULATION_OF_DNA_RECOMBINATION	44	0.305649	1.13873	0.287946	0.773481	1	852	tags=18%, list=4%, signal=19%
GOBP_VESICLE_TARGETING_TO_FROM_OR_WITHIN_GOLGI	73	0.295388	1.13869	0.29065	0.772633	1	4377	tags=34%, list=22%, signal=44%
GOBP_BRAIN_MORPHOGENESIS	35	0.325581	1.13853	0.25058	0.772119	1	5159	tags=40%, list=26%, signal=54%
GOBP_INTRACELLULAR_RECEPTOR_SIGNALING_PATHWAY	269	0.235934	1.13831	0.192488	0.771794	1	5311	tags=34%, list=26%, signal=46%
GOBP_GLYCOSYLATION	254	0.245558	1.13825	0.225806	0.770968	1	3947	tags=26%, list=20%, signal=32%
GOBP_SOMATIC_DIVERSIFICATION_OF_IMMUNE_RECEPTORS	73	0.287137	1.13619	0.257576	0.776174	1	5373	tags=42%, list=27%, signal=58%
GOBP_NUCLEOSIDE_MONOPHOSPHATE_BIOSYNTHETIC_PROCESS	42	0.320575	1.13602	0.294479	0.775678	1	3047	tags=26%, list=15%, signal=31%
GOBP_ESTABLISHMENT_OR_MAINTENANCE_OF_CELL_POLARITY	212	0.250447	1.13596	0.245077	0.774857	1	3810	tags=24%, list=19%, signal=29%
GOBP_STRESS_ACTIVATED_PROTEIN_KINASE_SIGNALING_CASCADE	269	0.235233	1.13596	0.216867	0.773867	1	3525	tags=22%, list=17%, signal=26%
GOBP_REGULATION_OF_CYTOSKELETON_ORGANIZATION	494	0.221364	1.13514	0.189696	0.775294	1	4890	tags=30%, list=24%, signal=39%
GOBP_MUSCLE_CELL_FATE_COMMITMENT	16	0.410519	1.13486	0.303318	0.77515	1	2253	tags=25%, list=11%, signal=28%
GOBP_TRANSCRIPTION_BY_RNA_POLYMERASE_III	47	0.294621	1.13397	0.279022	0.776878	1	3472	tags=32%, list=17%, signal=38%
GOBP_REGULATION_OF_OXIDATIVE_STRESS_INDUCED_CELL_DEATH	59	0.264417	1.13391	0.237323	0.776066	1	2946	tags=24%, list=15%, signal=28%
GOBP_NEURON_MATURATION	45	0.30311	1.1337	0.264563	0.775693	1	3044	tags=20%, list=15%, signal=24%
GOBP_REGULATION_OF_AMYLOID_PRECURSOR_PROTEIN_CATABOLIC_PROCESS	41	0.282987	1.13215	0.244755	0.779441	1	4307	tags=29%, list=21%, signal=37%
GOBP_REGULATION_OF_PHOSPHOPROTEIN_PHOSPHATASE_ACTIVITY	117	0.240472	1.13208	0.217604	0.778695	1	2452	tags=18%, list=12%, signal=20%
GOBP_DENDRITIC_SPINE_MORPHOGENESIS	59	0.301991	1.132	0.272138	0.777922	1	1605	tags=15%, list=8%, signal=17%
GOBP_NEGATIVE_REGULATION_OF_SINGLE_STRANDED_VIRAL_RNA_REPLICATION_VIA_DOUBLE_STRANDED_DNA_INTERMEDIATE	16	0.422727	1.13182	0.319588	0.777478	1	1158	tags=19%, list=6%, signal=20%
GOBP_FC_RECEPTOR_MEDIATED_STIMULATORY_SIGNALING_PATHWAY	84	0.295618	1.13101	0.30131	0.778869	1	6700	tags=45%, list=33%, signal=67%
GOBP_REGULATION_OF_PROTEIN_DEPOLYMERIZATION	82	0.2669	1.13083	0.254005	0.778421	1	3192	tags=26%, list=16%, signal=30%
GOBP_MYD88_INDEPENDENT_TOLL_LIKE_RECEPTOR_SIGNALING_PATHWAY	34	0.352855	1.13072	0.316017	0.777786	1	2356	tags=24%, list=12%, signal=27%
GOBP_NEGATIVE_REGULATION_OF_MUSCLE_CONTRACTION	20	0.373405	1.13068	0.280973	0.776894	1	3845	tags=40%, list=19%, signal=49%
GOBP_NEGATIVE_REGULATION_OF_MRNA_METABOLIC_PROCESS	88	0.272347	1.13044	0.268595	0.776621	1	4342	tags=28%, list=22%, signal=36%
GOBP_REGULATION_OF_RECEPTOR_MEDIATED_ENDOCYTOSIS	99	0.253356	1.12982	0.204444	0.777521	1	3953	tags=29%, list=20%, signal=36%
GOBP_PRIMARY_NEURAL_TUBE_FORMATION	88	0.27941	1.12886	0.238307	0.77942	1	5001	tags=32%, list=25%, signal=42%
GOBP_NEURAL_NUCLEUS_DEVELOPMENT	59	0.279382	1.12847	0.253425	0.779597	1	4463	tags=29%, list=22%, signal=37%
GOBP_METANEPHRIC_MESENCHYME_DEVELOPMENT	15	0.40687	1.12766	0.299766	0.781028	1	4847	tags=47%, list=24%, signal=61%
GOBP_HEART_VALVE_DEVELOPMENT	61	0.318254	1.12731	0.321348	0.781087	1	4006	tags=31%, list=20%, signal=39%
GOBP_PEPTIDYL_LYSINE_METHYLATION	120	0.277507	1.12715	0.29087	0.780574	1	5538	tags=38%, list=27%, signal=51%
GOBP_PURINE_NUCLEOSIDE_MONOPHOSPHATE_BIOSYNTHETIC_PROCESS	23	0.358335	1.12685	0.301688	0.780488	1	3047	tags=26%, list=15%, signal=31%
GOBP_NEGATIVE_REGULATION_OF_CATION_TRANSMEMBRANE_TRANSPORT	79	0.272996	1.12676	0.251295	0.77983	1	4682	tags=29%, list=23%, signal=38%
GOBP_CLEAVAGE_INVOLVED_IN_RRNA_PROCESSING	27	0.369772	1.12631	0.325	0.780225	1	2371	tags=26%, list=12%, signal=29%
GOBP_REGULATION_OF_PROTEASOMAL_UBIQUITIN_DEPENDENT_PROTEIN_CATABOLIC_PROCESS	131	0.238768	1.1258	0.262009	0.780726	1	4243	tags=30%, list=21%, signal=37%
GOBP_REGULATION_OF_TRANSCRIPTION_BY_RNA_POLYMERASE_III	23	0.33356	1.12462	0.293737	0.783346	1	1014	tags=22%, list=5%, signal=23%
GOBP_REGULATION_OF_PROTEIN_IMPORT	59	0.282324	1.1244	0.28211	0.783016	1	4272	tags=34%, list=21%, signal=43%
GOBP_NEUROTROPHIN_TRK_RECEPTOR_SIGNALING_PATHWAY	32	0.320413	1.12419	0.286076	0.782618	1	4307	tags=38%, list=21%, signal=48%
GOBP_RAS_PROTEIN_SIGNAL_TRANSDUCTION	334	0.229396	1.12414	0.237443	0.781805	1	5579	tags=34%, list=28%, signal=46%
GOBP_REGULATION_OF_VIRAL_GENOME_REPLICATION	82	0.29403	1.12405	0.302905	0.781103	1	4813	tags=34%, list=24%, signal=45%
GOBP_REGULATION_OF_SPINDLE_ASSEMBLY	25	0.342673	1.12366	0.309368	0.781324	1	2001	tags=24%, list=10%, signal=27%
GOBP_RAB_PROTEIN_SIGNAL_TRANSDUCTION	21	0.338194	1.12356	0.302174	0.780697	1	1815	tags=24%, list=9%, signal=26%
GOBP_ATTACHMENT_OF_MITOTIC_SPINDLE_MICROTUBULES_TO_KINETOCHORE	15	0.438345	1.12208	0.346614	0.784102	1	3949	tags=47%, list=20%, signal=58%
GOBP_VASCULAR_ENDOTHELIAL_GROWTH_FACTOR_PRODUCTION	35	0.314311	1.12194	0.273138	0.783523	1	5001	tags=37%, list=25%, signal=49%
GOBP_TELOMERE_MAINTENANCE_VIA_RECOMBINATION	15	0.407173	1.1218	0.331959	0.782947	1	4796	tags=53%, list=24%, signal=70%
GOBP_POSITIVE_REGULATION_OF_TELOMERASE_RNA_LOCALIZATION_TO_CAJAL_BODY	15	0.451946	1.12177	0.373308	0.78205	1	4273	tags=47%, list=21%, signal=59%
GOBP_PROTEIN_DNA_COMPLEX_SUBUNIT_ORGANIZATION	268	0.264566	1.12137	0.278689	0.782317	1	2310	tags=18%, list=11%, signal=20%
GOBP_DNA_DAMAGE_RESPONSE_DETECTION_OF_DNA_DAMAGE	39	0.338906	1.12098	0.323232	0.782503	1	3597	tags=36%, list=18%, signal=44%
GOBP_DNA_MODIFICATION	118	0.246375	1.12061	0.25	0.782576	1	2177	tags=18%, list=11%, signal=20%
GOBP_REGULATION_OF_B_CELL_RECEPTOR_SIGNALING_PATHWAY	25	0.415177	1.12047	0.346491	0.781994	1	4581	tags=40%, list=23%, signal=52%
GOBP_ACTIN_NUCLEATION	50	0.275885	1.11999	0.262222	0.782359	1	2201	tags=22%, list=11%, signal=25%
GOBP_POSITIVE_REGULATION_OF_TELOMERE_CAPPING	17	0.351784	1.11997	0.302575	0.781454	1	3954	tags=41%, list=20%, signal=51%
GOBP_RESPONSE_TO_EPIDERMAL_GROWTH_FACTOR	46	0.302768	1.11948	0.302174	0.781922	1	6197	tags=43%, list=31%, signal=63%
GOBP_TRANSFORMING_GROWTH_FACTOR_BETA_RECEPTOR_SIGNALING_PATHWAY	189	0.251101	1.11823	0.274336	0.784629	1	4486	tags=28%, list=22%, signal=36%
GOBP_RESPONSE_TO_THYROID_HORMONE	23	0.326123	1.11611	0.297593	0.789903	1	760	tags=13%, list=4%, signal=14%
GOBP_COPULATION	19	0.378889	1.11586	0.30343	0.789709	1	5176	tags=37%, list=26%, signal=50%
GOBP_TRNA_PROCESSING	130	0.293755	1.1158	0.308911	0.788933	1	3555	tags=31%, list=18%, signal=37%
GOBP_POST_ANAL_TAIL_MORPHOGENESIS	15	0.393512	1.11572	0.319475	0.788212	1	743	tags=13%, list=4%, signal=14%
GOBP_GENETIC_IMPRINTING	25	0.332594	1.11459	0.313597	0.790795	1	2000	tags=28%, list=10%, signal=31%
GOBP_FIBROBLAST_PROLIFERATION	78	0.263522	1.11438	0.281395	0.790473	1	2177	tags=19%, list=11%, signal=21%
GOBP_DNA_METHYLATION	72	0.279291	1.11409	0.28066	0.790382	1	2177	tags=19%, list=11%, signal=22%
GOBP_REGULATION_OF_GTPASE_ACTIVITY	471	0.224418	1.11392	0.248869	0.789912	1	4902	tags=29%, list=24%, signal=38%
GOBP_REGULATION_OF_ERYTHROCYTE_DIFFERENTIATION	45	0.319947	1.1139	0.312364	0.789017	1	3537	tags=29%, list=18%, signal=35%
GOBP_REGULATION_OF_EXTRACELLULAR_MATRIX_DISASSEMBLY	16	0.375537	1.11339	0.321839	0.789571	1	3810	tags=31%, list=19%, signal=39%
GOBP_AMINO_ACID_ACTIVATION	48	0.352213	1.1132	0.332	0.789209	1	4394	tags=40%, list=22%, signal=50%
GOBP_REGULATION_OF_SYNAPTIC_TRANSMISSION_GABAERGIC	31	0.322839	1.11242	0.298507	0.790535	1	4620	tags=32%, list=23%, signal=42%
GOBP_ARF_PROTEIN_SIGNAL_TRANSDUCTION	19	0.366891	1.11238	0.311927	0.789709	1	2875	tags=32%, list=14%, signal=37%
GOBP_COLUMNAR_CUBOIDAL_EPITHELIAL_CELL_DEVELOPMENT	38	0.317303	1.11207	0.297674	0.789644	1	4697	tags=42%, list=23%, signal=55%
GOBP_NUCLEOTIDE_EXCISION_REPAIR_PREINCISION_COMPLEX_ASSEMBLY	29	0.333572	1.11188	0.314229	0.789266	1	3597	tags=28%, list=18%, signal=34%
GOBP_PROTEIN_POLYUBIQUITINATION	330	0.22635	1.11054	0.264901	0.792112	1	3954	tags=26%, list=20%, signal=32%
GOBP_HETEROCHROMATIN_ORGANIZATION	77	0.292169	1.11051	0.315451	0.791234	1	2017	tags=18%, list=10%, signal=20%
GOBP_CYTOSKELETON_DEPENDENT_CYTOKINESIS	86	0.276606	1.11024	0.30608	0.791115	1	4132	tags=34%, list=21%, signal=42%
GOBP_HISTONE_H3_K4_TRIMETHYLATION	17	0.400856	1.11002	0.36	0.790877	1	5795	tags=65%, list=29%, signal=91%
GOBP_CARBOHYDRATE_DERIVATIVE_TRANSPORT	82	0.258098	1.10946	0.261905	0.79157	1	3614	tags=23%, list=18%, signal=28%
GOBP_GLYCOPROTEIN_METABOLIC_PROCESS	396	0.226275	1.10942	0.26253	0.79073	1	4035	tags=26%, list=20%, signal=32%
GOBP_ACTIVATION_OF_MAPKK_ACTIVITY	51	0.289249	1.10926	0.303571	0.790317	1	5365	tags=43%, list=27%, signal=59%
GOBP_ACETYL_COA_BIOSYNTHETIC_PROCESS	22	0.375946	1.10925	0.33004	0.789383	1	4133	tags=45%, list=21%, signal=57%
GOBP_APPENDAGE_DEVELOPMENT	167	0.29316	1.10907	0.30543	0.78898	1	4632	tags=32%, list=23%, signal=42%
GOBP_ACTIVATION_OF_PROTEIN_KINASE_ACTIVITY	326	0.218767	1.10782	0.226804	0.791801	1	4580	tags=29%, list=23%, signal=36%
GOBP_NEGATIVE_REGULATION_OF_BMP_SIGNALING_PATHWAY	48	0.314292	1.1074	0.315315	0.792097	1	2146	tags=19%, list=11%, signal=21%
GOBP_ALTERNATIVE_MRNA_SPLICING_VIA_SPLICEOSOME	73	0.30838	1.10714	0.338395	0.791987	1	2842	tags=21%, list=14%, signal=24%
GOBP_POSITIVE_REGULATION_OF_CARDIAC_MUSCLE_CELL_PROLIFERATION	23	0.351976	1.10629	0.32043	0.793707	1	6162	tags=48%, list=31%, signal=69%
GOBP_ESTABLISHMENT_OF_MITOTIC_SPINDLE_ORIENTATION	28	0.350549	1.10629	0.333333	0.792775	1	3949	tags=32%, list=20%, signal=40%
GOBP_CORTICAL_ACTIN_CYTOSKELETON_ORGANIZATION	38	0.315069	1.10627	0.321814	0.791899	1	2357	tags=21%, list=12%, signal=24%
GOBP_REGULATION_OF_TYPE_I_INTERFERON_MEDIATED_SIGNALING_PATHWAY	34	0.311721	1.10595	0.321267	0.791952	1	2608	tags=24%, list=13%, signal=27%
GOBP_POSITIVE_REGULATION_OF_GLYCOPROTEIN_METABOLIC_PROCESS	24	0.317524	1.1059	0.314607	0.791196	1	5887	tags=46%, list=29%, signal=65%
GOBP_OOCYTE_DIFFERENTIATION	47	0.30962	1.10563	0.296729	0.791126	1	4284	tags=30%, list=21%, signal=38%
GOBP_REGULATION_OF_CARDIAC_MUSCLE_CELL_DIFFERENTIATION	16	0.394536	1.10525	0.342612	0.791328	1	5001	tags=44%, list=25%, signal=58%
GOBP_RESPONSE_TO_MUSCLE_STRETCH	22	0.32611	1.10508	0.302273	0.790909	1	2959	tags=27%, list=15%, signal=32%
GOBP_POSITIVE_REGULATION_OF_REPRODUCTIVE_PROCESS	78	0.27189	1.1038	0.285303	0.793696	1	5547	tags=31%, list=28%, signal=42%
GOBP_REGULATION_OF_CELL_DIVISION	169	0.243161	1.10361	0.271429	0.793343	1	4284	tags=27%, list=21%, signal=34%
GOBP_POSITIVE_REGULATION_OF_NEURON_DEATH	89	0.240648	1.10309	0.268657	0.793967	1	1861	tags=15%, list=9%, signal=16%
GOBP_RRNA_TRANSCRIPTION	33	0.334359	1.10305	0.330661	0.793161	1	3009	tags=30%, list=15%, signal=36%
GOBP_TOR_SIGNALING	119	0.234561	1.10293	0.287554	0.792628	1	4467	tags=32%, list=22%, signal=41%
GOBP_VENTRICULAR_SEPTUM_MORPHOGENESIS	36	0.353592	1.10268	0.338496	0.792466	1	4006	tags=31%, list=20%, signal=38%
GOBP_INNER_EAR_RECEPTOR_CELL_STEREOCILIUM_ORGANIZATION	31	0.309085	1.10241	0.302059	0.792318	1	2108	tags=16%, list=10%, signal=18%
GOBP_NEGATIVE_REGULATION_OF_ANDROGEN_RECEPTOR_SIGNALING_PATHWAY	15	0.370452	1.10214	0.328326	0.792156	1	4735	tags=40%, list=23%, signal=52%
GOBP_REGULATION_OF_RESPONSE_TO_OXIDATIVE_STRESS	81	0.242947	1.10174	0.275424	0.792445	1	2946	tags=21%, list=15%, signal=24%
GOBP_MODULATION_BY_HOST_OF_VIRAL_GENOME_REPLICATION	17	0.34806	1.1017	0.320329	0.791649	1	3888	tags=41%, list=19%, signal=51%
GOBP_REGULATION_OF_SPINDLE_ORGANIZATION	39	0.316297	1.10162	0.331155	0.790963	1	2001	tags=23%, list=10%, signal=26%
GOBP_ENDOPLASMIC_RETICULUM_ORGANIZATION	84	0.268996	1.10158	0.318966	0.790198	1	4134	tags=32%, list=21%, signal=40%
GOBP_NECROPTOTIC_PROCESS	36	0.330728	1.10144	0.33125	0.789693	1	860	tags=11%, list=4%, signal=12%
GOBP_RIBONUCLEOSIDE_MONOPHOSPHATE_BIOSYNTHETIC_PROCESS	34	0.337125	1.10093	0.329854	0.790295	1	3047	tags=26%, list=15%, signal=31%
GOBP_OVULATION_CYCLE_PROCESS	43	0.311674	1.10034	0.305361	0.791048	1	4284	tags=33%, list=21%, signal=41%
GOBP_REGULATION_OF_GENE_EXPRESSION_EPIGENETIC	199	0.248344	1.09934	0.304527	0.793106	1	3854	tags=25%, list=19%, signal=31%
GOBP_KIDNEY_MESENCHYME_DEVELOPMENT	19	0.394003	1.0991	0.331002	0.792908	1	4847	tags=42%, list=24%, signal=55%
GOBP_REGULATION_OF_STRESS_ACTIVATED_PROTEIN_KINASE_SIGNALING_CASCADE	177	0.236859	1.09899	0.264151	0.792296	1	3625	tags=23%, list=18%, signal=28%
GOBP_MACROPHAGE_CYTOKINE_PRODUCTION	15	0.391317	1.09849	0.329439	0.792878	1	3246	tags=40%, list=16%, signal=48%
GOBP_NUCLEOBASE_BIOSYNTHETIC_PROCESS	18	0.407689	1.09758	0.369048	0.794548	1	3047	tags=33%, list=15%, signal=39%
GOBP_TRANSCRIPTION_INITIATION_FROM_RNA_POLYMERASE_II_PROMOTER	185	0.231007	1.09757	0.251765	0.793675	1	4772	tags=34%, list=24%, signal=44%
GOBP_INNERVATION	23	0.363507	1.09695	0.333333	0.79457	1	7024	tags=48%, list=35%, signal=73%
GOBP_CELLULAR_RESPONSE_TO_AMYLOID_BETA	35	0.305736	1.09672	0.298329	0.794389	1	5002	tags=34%, list=25%, signal=46%
GOBP_POSITIVE_REGULATION_OF_MONOCYTE_CHEMOTAXIS	20	0.401473	1.09661	0.358744	0.79379	1	4900	tags=45%, list=24%, signal=59%
GOBP_RESPONSE_TO_MURAMYL_DIPEPTIDE	20	0.368189	1.09626	0.343478	0.793851	1	2079	tags=20%, list=10%, signal=22%
GOBP_LYTIC_VACUOLE_ORGANIZATION	70	0.266297	1.09614	0.275574	0.793333	1	1454	tags=17%, list=7%, signal=18%
GOBP_IN_UTERO_EMBRYONIC_DEVELOPMENT	331	0.223619	1.09454	0.268235	0.79707	1	4637	tags=27%, list=23%, signal=35%
GOBP_NEGATIVE_REGULATION_OF_CHONDROCYTE_DIFFERENTIATION	22	0.36719	1.09299	0.339207	0.800921	1	4006	tags=32%, list=20%, signal=40%
GOBP_EXIT_FROM_MITOSIS	28	0.313146	1.09223	0.344902	0.802164	1	1841	tags=25%, list=9%, signal=27%
GOBP_NEGATIVE_REGULATION_OF_PHAGOCYTOSIS	21	0.345548	1.09223	0.357895	0.801256	1	5539	tags=48%, list=27%, signal=66%
GOBP_REGULATION_OF_ALTERNATIVE_MRNA_SPLICING_VIA_SPLICEOSOME	57	0.313969	1.09218	0.323276	0.800476	1	3849	tags=25%, list=19%, signal=30%
GOBP_PROTEIN_METHYLATION	167	0.251658	1.09128	0.321041	0.802262	1	5610	tags=37%, list=28%, signal=51%
GOBP_SMOOTHENED_SIGNALING_PATHWAY	130	0.263589	1.09113	0.327907	0.801765	1	2698	tags=22%, list=13%, signal=26%
GOBP_DENDRITE_MORPHOGENESIS	138	0.251784	1.09113	0.308725	0.800876	1	5582	tags=33%, list=28%, signal=46%
GOBP_POSITIVE_REGULATION_OF_NEURON_APOPTOTIC_PROCESS	51	0.263722	1.09023	0.291469	0.802584	1	2940	tags=22%, list=15%, signal=25%
GOBP_MITOTIC_DNA_REPLICATION	16	0.431211	1.09019	0.384306	0.801779	1	5439	tags=56%, list=27%, signal=77%
GOBP_EXPORT_ACROSS_PLASMA_MEMBRANE	57	0.282198	1.08902	0.321696	0.804312	1	2825	tags=21%, list=14%, signal=24%
GOBP_POSITIVE_REGULATION_OF_CELL_PROJECTION_ORGANIZATION	333	0.220564	1.0888	0.271868	0.804117	1	4876	tags=28%, list=24%, signal=37%
GOBP_METAPHASE_PLATE_CONGRESSION	64	0.30549	1.08768	0.338028	0.806527	1	2937	tags=30%, list=15%, signal=35%
GOBP_REGULATION_OF_ACTIN_FILAMENT_LENGTH	179	0.224196	1.08763	0.276596	0.805759	1	2220	tags=16%, list=11%, signal=18%
GOBP_MICROTUBULE_DEPOLYMERIZATION	42	0.307286	1.08747	0.333333	0.805314	1	2714	tags=29%, list=13%, signal=33%
GOBP_CELLULAR_RESPONSE_TO_HYDROGEN_PEROXIDE	82	0.245772	1.08716	0.272331	0.805309	1	5483	tags=33%, list=27%, signal=45%
GOBP_REGULATION_OF_CELL_MATRIX_ADHESION	120	0.264601	1.08715	0.282979	0.804427	1	5104	tags=35%, list=25%, signal=47%
GOBP_ENDOPLASMIC_RETICULUM_UNFOLDED_PROTEIN_RESPONSE	124	0.268334	1.08711	0.322105	0.803649	1	4749	tags=35%, list=24%, signal=45%
GOBP_LYMPHOID_PROGENITOR_CELL_DIFFERENTIATION	21	0.355763	1.08687	0.345982	0.803452	1	5548	tags=57%, list=28%, signal=79%
GOBP_HISTONE_H2A_ACETYLATION	17	0.388219	1.08645	0.36853	0.803819	1	5477	tags=53%, list=27%, signal=73%
GOBP_REGULATION_OF_CELL_MATURATION	20	0.336596	1.0863	0.309735	0.80338	1	6426	tags=60%, list=32%, signal=88%
GOBP_REGULATION_OF_CELLULAR_RESPONSE_TO_TRANSFORMING_GROWTH_FACTOR_BETA_STIMULUS	121	0.247032	1.08625	0.32043	0.802635	1	6033	tags=38%, list=30%, signal=54%
GOBP_MEMBRANE_PROTEIN_INTRACELLULAR_DOMAIN_PROTEOLYSIS	20	0.349945	1.08568	0.361522	0.803428	1	5387	tags=50%, list=27%, signal=68%
GOBP_REGULATION_OF_CELL_ADHESION_MEDIATED_BY_INTEGRIN	48	0.306223	1.08565	0.334091	0.802603	1	4799	tags=31%, list=24%, signal=41%
GOBP_NUCLEOTIDE_EXCISION_REPAIR_PREINCISION_COMPLEX_STABILIZATION	21	0.350317	1.08565	0.358452	0.801736	1	3597	tags=33%, list=18%, signal=41%
GOBP_NEGATIVE_REGULATION_OF_TRANSMEMBRANE_TRANSPORT	109	0.254388	1.08552	0.301587	0.801197	1	4682	tags=28%, list=23%, signal=37%
GOBP_REGULATION_OF_HISTONE_MODIFICATION	139	0.239122	1.08519	0.299528	0.801276	1	1998	tags=17%, list=10%, signal=19%
GOBP_ENDOSOMAL_TRANSPORT	238	0.234512	1.08505	0.304444	0.800824	1	3931	tags=29%, list=20%, signal=35%
GOBP_NEGATIVE_REGULATION_OF_INTRINSIC_APOPTOTIC_SIGNALING_PATHWAY_BY_P53_CLASS_MEDIATOR	19	0.342076	1.08419	0.346555	0.802481	1	4261	tags=32%, list=21%, signal=40%
GOBP_POSITIVE_REGULATION_OF_GTPASE_ACTIVITY	398	0.224906	1.08408	0.319905	0.801916	1	4902	tags=28%, list=24%, signal=37%
GOBP_CHAPERONE_MEDIATED_PROTEIN_FOLDING	62	0.273238	1.08392	0.32538	0.801504	1	4315	tags=29%, list=21%, signal=37%
GOBP_STRIATED_MUSCLE_CELL_PROLIFERATION	61	0.303995	1.08382	0.327059	0.800928	1	6162	tags=38%, list=31%, signal=54%
GOBP_ESTABLISHMENT_OF_EPITHELIAL_CELL_APICAL_BASAL_POLARITY	15	0.377982	1.08353	0.360544	0.800867	1	4416	tags=33%, list=22%, signal=43%
GOBP_POLY_A_PLUS_MRNA_EXPORT_FROM_NUCLEUS	22	0.360161	1.08332	0.366525	0.800591	1	6297	tags=55%, list=31%, signal=79%
GOBP_ATRIAL_SEPTUM_MORPHOGENESIS	15	0.365851	1.08293	0.351544	0.800899	1	3739	tags=40%, list=19%, signal=49%
GOBP_ENDOSOME_TO_LYSOSOME_TRANSPORT	51	0.284266	1.08272	0.341202	0.800622	1	5224	tags=39%, list=26%, signal=53%
GOBP_POSTSYNAPSE_ORGANIZATION	158	0.240488	1.08247	0.310777	0.800534	1	2688	tags=16%, list=13%, signal=19%
GOBP_VESICLE_LOCALIZATION	219	0.234283	1.08245	0.331096	0.799711	1	4278	tags=28%, list=21%, signal=36%
GOBP_RIBOSOMAL_LARGE_SUBUNIT_BIOGENESIS	71	0.347496	1.0823	0.3706	0.799274	1	2397	tags=24%, list=12%, signal=27%
GOBP_CELLULAR_RESPONSE_TO_THYROID_HORMONE_STIMULUS	16	0.354673	1.08202	0.350562	0.799198	1	6209	tags=50%, list=31%, signal=72%
GOBP_CENTROSOME_SEPARATION	15	0.403444	1.0818	0.376543	0.798981	1	2662	tags=33%, list=13%, signal=38%
GOBP_NEGATIVE_REGULATION_OF_COLD_INDUCED_THERMOGENESIS	47	0.285902	1.08137	0.354077	0.799334	1	6366	tags=40%, list=32%, signal=59%
GOBP_REGULATION_OF_CELLULAR_RESPONSE_TO_INSULIN_STIMULUS	63	0.264068	1.08135	0.291866	0.798507	1	2214	tags=17%, list=11%, signal=20%
GOBP_POSITIVE_REGULATION_OF_CARDIOCYTE_DIFFERENTIATION	16	0.357974	1.08069	0.34642	0.799621	1	2146	tags=25%, list=11%, signal=28%
GOBP_NEGATIVE_REGULATION_OF_HISTONE_ACETYLATION	16	0.344137	1.08054	0.347368	0.799186	1	1835	tags=25%, list=9%, signal=27%
GOBP_NEUROTROPHIN_SIGNALING_PATHWAY	38	0.292052	1.07967	0.316547	0.800935	1	4307	tags=34%, list=21%, signal=43%
GOBP_PROTEIN_QUALITY_CONTROL_FOR_MISFOLDED_OR_INCOMPLETELY_SYNTHESIZED_PROTEINS	28	0.299181	1.07929	0.360078	0.801209	1	3820	tags=36%, list=19%, signal=44%
GOBP_POSITIVE_REGULATION_OF_EPITHELIAL_TO_MESENCHYMAL_TRANSITION	48	0.312309	1.07928	0.346983	0.800369	1	6033	tags=44%, list=30%, signal=62%
GOBP_NEGATIVE_REGULATION_OF_MRNA_CATABOLIC_PROCESS	59	0.274109	1.07918	0.319829	0.799807	1	6263	tags=41%, list=31%, signal=59%
GOBP_FOREBRAIN_DEVELOPMENT	354	0.228363	1.07911	0.280749	0.799152	1	5537	tags=34%, list=27%, signal=46%
GOBP_EPITHELIAL_TUBE_FORMATION	125	0.27291	1.079	0.34375	0.798615	1	5001	tags=31%, list=25%, signal=41%
GOBP_RESPONSE_TO_MUSCLE_ACTIVITY	24	0.331268	1.07873	0.330144	0.798577	1	2378	tags=21%, list=12%, signal=24%
GOBP_PHOSPHATIDYLINOSITOL_3_KINASE_SIGNALING	149	0.25334	1.07858	0.334118	0.798184	1	4664	tags=32%, list=23%, signal=42%
GOBP_MALE_MEIOTIC_NUCLEAR_DIVISION	45	0.31738	1.07797	0.358974	0.799132	1	4748	tags=33%, list=24%, signal=44%
GOBP_RESPONSE_TO_ACTIVITY	69	0.265128	1.07777	0.295337	0.798884	1	5176	tags=33%, list=26%, signal=45%
GOBP_POSITIVE_REGULATION_OF_MUSCLE_HYPERTROPHY	27	0.312031	1.07687	0.344689	0.800759	1	3703	tags=26%, list=18%, signal=32%
GOBP_POSITIVE_REGULATION_OF_OSTEOBLAST_DIFFERENTIATION	59	0.29924	1.07657	0.336303	0.800776	1	4006	tags=34%, list=20%, signal=42%
GOBP_REGULATION_OF_EPITHELIAL_CELL_DIFFERENTIATION_INVOLVED_IN_KIDNEY_DEVELOPMENT	18	0.351838	1.07657	0.345588	0.79992	1	1779	tags=22%, list=9%, signal=24%
GOBP_CHAPERONE_MEDIATED_PROTEIN_COMPLEX_ASSEMBLY	21	0.352969	1.07649	0.366667	0.799307	1	3717	tags=29%, list=18%, signal=35%
GOBP_NEURONAL_STEM_CELL_POPULATION_MAINTENANCE	19	0.369369	1.07567	0.344298	0.800899	1	5319	tags=47%, list=26%, signal=64%
GOBP_REGULATION_OF_CHONDROCYTE_DIFFERENTIATION	48	0.339292	1.07527	0.368071	0.801262	1	6224	tags=46%, list=31%, signal=66%
GOBP_NEGATIVE_REGULATION_OF_TRANSMEMBRANE_RECEPTOR_PROTEIN_SERINE_THREONINE_KINASE_SIGNALING_PATHWAY	126	0.250289	1.07518	0.300905	0.800683	1	6033	tags=37%, list=30%, signal=53%
GOBP_JNK_CASCADE	188	0.228181	1.07492	0.3125	0.800529	1	3441	tags=21%, list=17%, signal=25%
GOBP_NEGATIVE_REGULATION_OF_ESTABLISHMENT_OF_PROTEIN_LOCALIZATION	117	0.235931	1.07475	0.306122	0.800125	1	2441	tags=20%, list=12%, signal=22%
GOBP_MODULATION_OF_PROCESS_OF_OTHER_ORGANISM_INVOLVED_IN_SYMBIOTIC_INTERACTION	95	0.230721	1.07466	0.300439	0.799561	1	5374	tags=34%, list=27%, signal=46%
GOBP_CEREBRAL_CORTEX_DEVELOPMENT	104	0.245653	1.07457	0.295195	0.79901	1	6244	tags=41%, list=31%, signal=60%
GOBP_NEGATIVE_REGULATION_OF_DNA_BIOSYNTHETIC_PROCESS	39	0.280532	1.07343	0.328194	0.80143	1	4706	tags=36%, list=23%, signal=47%
GOBP_RESPONSE_TO_TESTOSTERONE	41	0.26613	1.07249	0.330789	0.803325	1	4781	tags=32%, list=24%, signal=41%
GOBP_CELL_ADHESION_MEDIATED_BY_INTEGRIN	72	0.300286	1.07238	0.350917	0.802799	1	5249	tags=35%, list=26%, signal=47%
GOBP_TRANSLESION_SYNTHESIS	42	0.304094	1.07108	0.351812	0.80589	1	3693	tags=36%, list=18%, signal=44%
GOBP_RESPONSE_TO_HYPEROXIA	20	0.327092	1.07071	0.35518	0.806149	1	4094	tags=30%, list=20%, signal=38%
GOBP_MATING	38	0.307616	1.07053	0.32767	0.805838	1	4568	tags=32%, list=23%, signal=41%
GOBP_CELLULAR_RESPONSE_TO_LIGHT_STIMULUS	131	0.223298	1.06998	0.306373	0.806593	1	3751	tags=24%, list=19%, signal=29%
GOBP_POSTSYNAPTIC_NEUROTRANSMITTER_RECEPTOR_INTERNALIZATION	18	0.330536	1.06878	0.359649	0.809326	1	6058	tags=50%, list=30%, signal=71%
GOBP_PROTEIN_DNA_COMPLEX_DISASSEMBLY	20	0.376507	1.06864	0.389452	0.808854	1	2177	tags=20%, list=11%, signal=22%
GOBP_REGULATION_OF_NUCLEOTIDE_METABOLIC_PROCESS	117	0.239861	1.06834	0.3125	0.80896	1	4121	tags=27%, list=20%, signal=34%
GOBP_CELLULAR_RESPONSE_TO_EXTERNAL_STIMULUS	298	0.22282	1.06817	0.288732	0.808601	1	4275	tags=26%, list=21%, signal=33%
GOBP_MITOTIC_METAPHASE_PLATE_CONGRESSION	50	0.307714	1.06795	0.386179	0.808402	1	4108	tags=38%, list=20%, signal=48%
GOBP_CYTOPLASMIC_SEQUESTERING_OF_PROTEIN	21	0.317673	1.06723	0.344689	0.809641	1	4022	tags=33%, list=20%, signal=42%
GOBP_POSITIVE_REGULATION_OF_MUSCLE_TISSUE_DEVELOPMENT	23	0.327393	1.0661	0.368159	0.812056	1	3601	tags=35%, list=18%, signal=42%
GOBP_PROTEIN_DESTABILIZATION	45	0.272268	1.06542	0.359914	0.813102	1	1774	tags=20%, list=9%, signal=22%
GOBP_REGULATION_OF_PHOSPHATIDYLINOSITOL_3_KINASE_SIGNALING	122	0.254368	1.06523	0.32634	0.812863	1	4664	tags=33%, list=23%, signal=42%
GOBP_POSITIVE_REGULATION_OF_ACTIN_FILAMENT_POLYMERIZATION	95	0.241169	1.06461	0.336471	0.813755	1	3978	tags=25%, list=20%, signal=31%
GOBP_BONE_MINERALIZATION	111	0.26747	1.06423	0.357466	0.814064	1	5562	tags=39%, list=28%, signal=53%
GOBP_NEGATIVE_REGULATION_OF_NEURON_APOPTOTIC_PROCESS	132	0.234363	1.06326	0.328729	0.815946	1	4863	tags=30%, list=24%, signal=39%
GOBP_INTERFERON_BETA_PRODUCTION	51	0.293829	1.06274	0.39666	0.816582	1	5271	tags=47%, list=26%, signal=64%
GOBP_VASCULAR_ENDOTHELIAL_GROWTH_FACTOR_RECEPTOR_SIGNALING_PATHWAY	91	0.267693	1.06264	0.365297	0.816018	1	6423	tags=42%, list=32%, signal=61%
GOBP_POSITIVE_REGULATION_OF_G1_S_TRANSITION_OF_MITOTIC_CELL_CYCLE	33	0.295189	1.06249	0.368182	0.815616	1	2557	tags=27%, list=13%, signal=31%
GOBP_POSITIVE_REGULATION_OF_CHEMOKINE_PRODUCTION	59	0.299814	1.05999	0.348131	0.822116	1	5595	tags=39%, list=28%, signal=54%
GOBP_POST_EMBRYONIC_DEVELOPMENT	76	0.254996	1.05994	0.349315	0.821412	1	5007	tags=33%, list=25%, signal=44%
GOBP_LONG_CHAIN_FATTY_ACYL_COA_BIOSYNTHETIC_PROCESS	19	0.337587	1.05984	0.379717	0.820866	1	637	tags=16%, list=3%, signal=16%
GOBP_POSITIVE_REGULATION_OF_MACROPHAGE_CHEMOTAXIS	17	0.406109	1.05974	0.39693	0.820302	1	6602	tags=65%, list=33%, signal=96%
GOBP_REGULATION_OF_KETONE_BIOSYNTHETIC_PROCESS	17	0.35148	1.05965	0.351724	0.819686	1	293	tags=12%, list=1%, signal=12%
GOBP_POSITIVE_REGULATION_OF_PATTERN_RECOGNITION_RECEPTOR_SIGNALING_PATHWAY	42	0.308911	1.05924	0.366594	0.819974	1	5200	tags=40%, list=26%, signal=54%
GOBP_CARBOHYDRATE_TRANSMEMBRANE_TRANSPORT	111	0.240268	1.05914	0.328125	0.81941	1	5775	tags=37%, list=29%, signal=51%
GOBP_POSITIVE_REGULATION_OF_CELL_CYCLE_G1_S_PHASE_TRANSITION	43	0.280664	1.05908	0.359649	0.818749	1	1958	tags=23%, list=10%, signal=26%
GOBP_ESTABLISHMENT_OR_MAINTENANCE_OF_MONOPOLAR_CELL_POLARITY	23	0.33268	1.05901	0.368304	0.818115	1	4416	tags=30%, list=22%, signal=39%
GOBP_ANOIKIS	34	0.287961	1.05791	0.355263	0.820617	1	4409	tags=38%, list=22%, signal=49%
GOBP_REGULATION_OF_GENE_EXPRESSION_BY_GENETIC_IMPRINTING	16	0.345738	1.05762	0.388636	0.820577	1	3622	tags=38%, list=18%, signal=46%
GOBP_DNA_SYNTHESIS_INVOLVED_IN_DNA_REPAIR	53	0.288398	1.05756	0.381156	0.819937	1	3693	tags=34%, list=18%, signal=41%
GOBP_RESPONSE_TO_AMPHETAMINE	30	0.302056	1.05755	0.344828	0.819138	1	3446	tags=30%, list=17%, signal=36%
GOBP_REGULATION_OF_PEPTIDYL_SERINE_PHOSPHORYLATION	140	0.218865	1.05726	0.319048	0.81912	1	5050	tags=29%, list=25%, signal=39%
GOBP_MICROTUBULE_BASED_MOVEMENT	365	0.224018	1.05699	0.332579	0.819078	1	4980	tags=29%, list=25%, signal=38%
GOBP_HORMONE_MEDIATED_SIGNALING_PATHWAY	190	0.23088	1.05693	0.342043	0.81841	1	5517	tags=35%, list=27%, signal=48%
GOBP_SULFUR_COMPOUND_BIOSYNTHETIC_PROCESS	186	0.229339	1.05577	0.341289	0.821025	1	4133	tags=30%, list=21%, signal=37%
GOBP_NEGATIVE_REGULATION_OF_CELL_CYCLE_PHASE_TRANSITION	245	0.246966	1.05554	0.344398	0.820863	1	4706	tags=33%, list=23%, signal=42%
GOBP_VESICLE_BUDDING_FROM_MEMBRANE	107	0.249992	1.05535	0.37045	0.820614	1	4377	tags=33%, list=22%, signal=42%
GOBP_GENE_SILENCING	278	0.231697	1.0539	0.341304	0.823852	1	5071	tags=32%, list=25%, signal=42%
GOBP_INOSITOL_LIPID_MEDIATED_SIGNALING	190	0.241048	1.0534	0.345154	0.82452	1	5775	tags=37%, list=29%, signal=52%
GOBP_SMOOTH_MUSCLE_CONTRACTION	96	0.273641	1.05324	0.367788	0.824109	1	5184	tags=29%, list=26%, signal=39%
GOBP_REGULATION_OF_MAST_CELL_ACTIVATION_INVOLVED_IN_IMMUNE_RESPONSE	30	0.331079	1.0532	0.398678	0.823402	1	6622	tags=43%, list=33%, signal=64%
GOBP_AGING	287	0.207667	1.05249	0.318182	0.824638	1	4614	tags=29%, list=23%, signal=37%
GOBP_NEGATIVE_REGULATION_OF_PROTEIN_ACETYLATION	22	0.319725	1.05237	0.361169	0.824133	1	1835	tags=23%, list=9%, signal=25%
GOBP_EPITHELIAL_CELL_MATURATION	15	0.370285	1.05185	0.402247	0.824826	1	4259	tags=40%, list=21%, signal=51%
GOBP_SUBPALLIUM_DEVELOPMENT	23	0.340975	1.05177	0.375887	0.824177	1	6664	tags=57%, list=33%, signal=84%
GOBP_CELLULAR_RESPONSE_TO_DEXAMETHASONE_STIMULUS	29	0.300229	1.05088	0.37246	0.826014	1	2319	tags=21%, list=12%, signal=23%
GOBP_REGULATION_OF_SYNAPTIC_VESICLE_RECYCLING	23	0.306161	1.05066	0.37395	0.825825	1	5606	tags=39%, list=28%, signal=54%
GOBP_HISTONE_H3_K4_METHYLATION	52	0.298058	1.05065	0.38809	0.825017	1	5538	tags=42%, list=27%, signal=58%
GOBP_POSITIVE_REGULATION_OF_RESPONSE_TO_CYTOKINE_STIMULUS	56	0.297127	1.04995	0.38512	0.826273	1	2608	tags=20%, list=13%, signal=22%
GOBP_PEPTIDYL_LYSINE_TRIMETHYLATION	45	0.288388	1.04952	0.404348	0.826755	1	5464	tags=42%, list=27%, signal=58%
GOBP_RESPONSE_TO_HYDROGEN_PEROXIDE	125	0.235162	1.04898	0.355556	0.82749	1	5483	tags=33%, list=27%, signal=45%
GOBP_TETRAHYDROFOLATE_METABOLIC_PROCESS	18	0.377019	1.04864	0.414634	0.827659	1	4259	tags=33%, list=21%, signal=42%
GOBP_REGULATION_OF_PROTEIN_CATABOLIC_PROCESS	378	0.195243	1.04834	0.345411	0.827693	1	4752	tags=29%, list=24%, signal=37%
GOBP_MITOCHONDRIAL_RNA_PROCESSING	17	0.384182	1.04832	0.420319	0.826936	1	1694	tags=35%, list=8%, signal=39%
GOBP_REGULATION_OF_PRODUCTION_OF_SMALL_RNA_INVOLVED_IN_GENE_SILENCING_BY_RNA	26	0.320746	1.04827	0.369928	0.826238	1	5439	tags=42%, list=27%, signal=58%
GOBP_ESTABLISHMENT_OF_SPINDLE_ORIENTATION	34	0.315133	1.04755	0.404255	0.827469	1	3949	tags=26%, list=20%, signal=33%
GOBP_NOSE_DEVELOPMENT	15	0.36386	1.04685	0.368192	0.828594	1	4847	tags=40%, list=24%, signal=53%
GOBP_MODULATION_BY_HOST_OF_SYMBIONT_PROCESS	60	0.243286	1.04649	0.374179	0.828804	1	5374	tags=37%, list=27%, signal=50%
GOBP_REGULATION_OF_EXECUTION_PHASE_OF_APOPTOSIS	16	0.350079	1.04641	0.362256	0.828234	1	5527	tags=44%, list=27%, signal=60%
GOBP_GOLGI_TO_VACUOLE_TRANSPORT	19	0.326914	1.0459	0.394515	0.828904	1	4200	tags=37%, list=21%, signal=46%
GOBP_NEGATIVE_REGULATION_OF_INTERLEUKIN_12_PRODUCTION	17	0.443517	1.04521	0.459402	0.830079	1	6602	tags=59%, list=33%, signal=87%
GOBP_PIRNA_METABOLIC_PROCESS	18	0.367421	1.04514	0.382979	0.829425	1	7159	tags=56%, list=36%, signal=86%
GOBP_MITOTIC_G1_S_TRANSITION_CHECKPOINT	63	0.266695	1.04387	0.361702	0.832354	1	5924	tags=43%, list=29%, signal=61%
GOBP_LEUKOCYTE_HOMEOSTASIS	79	0.265588	1.04379	0.369863	0.831751	1	4026	tags=28%, list=20%, signal=35%
GOBP_SNRNA_PROCESSING	31	0.331672	1.04373	0.397727	0.831136	1	4750	tags=35%, list=24%, signal=46%
GOBP_OUTFLOW_TRACT_SEPTUM_MORPHOGENESIS	25	0.350426	1.04368	0.402174	0.830493	1	5516	tags=52%, list=27%, signal=72%
GOBP_PREASSEMBLY_OF_GPI_ANCHOR_IN_ER_MEMBRANE	17	0.386513	1.04357	0.410359	0.829968	1	5329	tags=53%, list=26%, signal=72%
GOBP_MRNA_SPLICE_SITE_SELECTION	35	0.333334	1.04299	0.387665	0.830815	1	4019	tags=29%, list=20%, signal=36%
GOBP_NEGATIVE_REGULATION_OF_CATABOLIC_PROCESS	303	0.202078	1.04289	0.348894	0.830304	1	3717	tags=22%, list=18%, signal=26%
GOBP_NEGATIVE_REGULATION_OF_ERBB_SIGNALING_PATHWAY	52	0.274471	1.04275	0.368192	0.829871	1	5819	tags=44%, list=29%, signal=62%
GOBP_SUBSTANTIA_NIGRA_DEVELOPMENT	42	0.288209	1.04266	0.383592	0.829333	1	1505	tags=17%, list=7%, signal=18%
GOBP_PURINE_CONTAINING_COMPOUND_SALVAGE	15	0.333851	1.04215	0.396624	0.829951	1	2773	tags=20%, list=14%, signal=23%
GOBP_TRANSCRIPTION_COUPLED_NUCLEOTIDE_EXCISION_REPAIR	73	0.279103	1.04133	0.398	0.831489	1	3597	tags=29%, list=18%, signal=35%
GOBP_NEGATIVE_REGULATION_OF_SODIUM_ION_TRANSPORT	18	0.331974	1.0411	0.387712	0.831322	1	4568	tags=28%, list=23%, signal=36%
GOBP_ENDODERM_DEVELOPMENT	75	0.266689	1.041	0.373333	0.830811	1	4480	tags=29%, list=22%, signal=38%
GOBP_POSITIVE_REGULATION_OF_ESTABLISHMENT_OF_PROTEIN_LOCALIZATION	324	0.201172	1.04098	0.341523	0.830035	1	4864	tags=29%, list=24%, signal=37%
GOBP_VENTRICULAR_SEPTUM_DEVELOPMENT	63	0.29153	1.04075	0.401766	0.829922	1	4658	tags=35%, list=23%, signal=45%
GOBP_CELLULAR_RESPONSE_TO_LIPOPROTEIN_PARTICLE_STIMULUS	30	0.296667	1.0401	0.374165	0.831069	1	4233	tags=40%, list=21%, signal=51%
GOBP_DEVELOPMENT_OF_PRIMARY_FEMALE_SEXUAL_CHARACTERISTICS	96	0.246486	1.04006	0.373464	0.830369	1	4593	tags=27%, list=23%, signal=35%
GOBP_PROTEIN_TRANSMEMBRANE_TRANSPORT	58	0.275713	1.03983	0.4	0.830224	1	3380	tags=31%, list=17%, signal=37%
GOBP_DENDRITE_DEVELOPMENT	231	0.226413	1.03979	0.417062	0.829514	1	3518	tags=22%, list=17%, signal=26%
GOBP_MICROTUBULE_POLYMERIZATION_OR_DEPOLYMERIZATION	112	0.238276	1.03928	0.351598	0.830232	1	3040	tags=22%, list=15%, signal=26%
GOBP_POSITIVE_REGULATION_OF_SIGNALING_RECEPTOR_ACTIVITY	43	0.30608	1.03912	0.414747	0.829916	1	5862	tags=44%, list=29%, signal=62%
GOBP_CARDIOBLAST_DIFFERENTIATION	18	0.348257	1.03813	0.4	0.831879	1	2146	tags=22%, list=11%, signal=25%
GOBP_NEGATIVE_REGULATION_OF_SMALL_GTPASE_MEDIATED_SIGNAL_TRANSDUCTION	55	0.265481	1.03784	0.383158	0.831829	1	5912	tags=38%, list=29%, signal=54%
GOBP_POSITIVE_REGULATION_OF_PROTEIN_POLYMERIZATION	130	0.232233	1.03629	0.395408	0.83559	1	5463	tags=33%, list=27%, signal=45%
GOBP_POSITIVE_REGULATION_OF_HEART_GROWTH	35	0.297824	1.03619	0.394456	0.835079	1	6162	tags=40%, list=31%, signal=58%
GOBP_APPENDAGE_MORPHOGENESIS	134	0.280618	1.03605	0.425	0.834671	1	4632	tags=32%, list=23%, signal=41%
GOBP_RETINA_LAYER_FORMATION	25	0.322316	1.03577	0.411471	0.8347	1	7126	tags=44%, list=35%, signal=68%
GOBP_RENAL_SYSTEM_VASCULATURE_DEVELOPMENT	25	0.363818	1.03575	0.400419	0.833947	1	4022	tags=36%, list=20%, signal=45%
GOBP_EPHRIN_RECEPTOR_SIGNALING_PATHWAY	86	0.250919	1.03497	0.390187	0.83557	1	3861	tags=23%, list=19%, signal=29%
GOBP_MITOTIC_CYTOKINESIS	69	0.275923	1.03475	0.397872	0.835431	1	4358	tags=35%, list=22%, signal=44%
GOBP_REGULATION_OF_MYELINATION	42	0.285604	1.03472	0.371991	0.834716	1	5236	tags=38%, list=26%, signal=51%
GOBP_REGULATION_OF_PROTEIN_SUMOYLATION	24	0.319902	1.03425	0.413174	0.835357	1	1600	tags=21%, list=8%, signal=23%
GOBP_REGULATION_OF_GLYCOPROTEIN_METABOLIC_PROCESS	46	0.259233	1.03289	0.385749	0.838529	1	4001	tags=30%, list=20%, signal=38%
GOBP_RESPONSE_TO_BMP	162	0.25809	1.03257	0.432735	0.838663	1	4399	tags=28%, list=22%, signal=35%
GOBP_DEOXYRIBONUCLEOTIDE_METABOLIC_PROCESS	39	0.277046	1.03253	0.380313	0.837972	1	2619	tags=21%, list=13%, signal=24%
GOBP_REGULATION_OF_GENE_SILENCING_BY_RNA	122	0.253432	1.03245	0.398693	0.837419	1	5071	tags=34%, list=25%, signal=45%
GOBP_CYTOPLASMIC_PATTERN_RECOGNITION_RECEPTOR_SIGNALING_PATHWAY_IN_RESPONSE_TO_VIRUS	31	0.295548	1.03237	0.384146	0.836831	1	1652	tags=23%, list=8%, signal=25%
GOBP_POSITIVE_REGULATION_OF_CIRCADIAN_RHYTHM	17	0.353257	1.03033	0.412147	0.842015	1	7269	tags=53%, list=36%, signal=83%
GOBP_PROTEOGLYCAN_BIOSYNTHETIC_PROCESS	62	0.269994	1.03024	0.402273	0.841498	1	4001	tags=34%, list=20%, signal=42%
GOBP_ATRIAL_SEPTUM_DEVELOPMENT	22	0.31861	1.0286	0.408416	0.845566	1	3739	tags=32%, list=19%, signal=39%
GOBP_B_CELL_ACTIVATION_INVOLVED_IN_IMMUNE_RESPONSE	78	0.26656	1.02811	0.406593	0.846167	1	3989	tags=29%, list=20%, signal=37%
GOBP_REGULATION_OF_T_CELL_CHEMOTAXIS	16	0.39353	1.02761	0.435666	0.846796	1	3066	tags=25%, list=15%, signal=29%
GOBP_FORMATION_OF_CYTOPLASMIC_TRANSLATION_INITIATION_COMPLEX	16	0.425227	1.02758	0.426	0.846063	1	2719	tags=38%, list=13%, signal=43%
GOBP_REGULATION_OF_FATTY_ACID_BIOSYNTHETIC_PROCESS	46	0.29076	1.02682	0.393048	0.847407	1	2623	tags=22%, list=13%, signal=25%
GOBP_FOLIC_ACID_CONTAINING_COMPOUND_METABOLIC_PROCESS	26	0.332747	1.02666	0.440252	0.847077	1	4259	tags=31%, list=21%, signal=39%
GOBP_MITOCHONDRIAL_FUSION	28	0.302011	1.02514	0.442886	0.850655	1	3038	tags=29%, list=15%, signal=34%
GOBP_NEGATIVE_REGULATION_OF_CALCIUM_ION_TRANSPORT	54	0.259854	1.02484	0.394402	0.850686	1	4619	tags=30%, list=23%, signal=38%
GOBP_SEX_DIFFERENTIATION	259	0.225013	1.02468	0.404467	0.85031	1	4593	tags=27%, list=23%, signal=34%
GOBP_REGULATION_OF_ATP_METABOLIC_PROCESS	113	0.228594	1.0246	0.395197	0.849769	1	2688	tags=20%, list=13%, signal=23%
GOBP_NEGATIVE_REGULATION_OF_UBIQUITIN_DEPENDENT_PROTEIN_CATABOLIC_PROCESS	48	0.268294	1.02393	0.420408	0.850867	1	2396	tags=21%, list=12%, signal=24%
GOBP_CELL_DEATH_IN_RESPONSE_TO_OXIDATIVE_STRESS	80	0.226537	1.02378	0.395699	0.850483	1	2946	tags=21%, list=15%, signal=25%
GOBP_NUCLEOTIDE_SUGAR_METABOLIC_PROCESS	37	0.284921	1.02374	0.423868	0.849795	1	3895	tags=35%, list=19%, signal=43%
GOBP_TRANSITION_METAL_ION_TRANSPORT	125	0.237177	1.02345	0.39905	0.849822	1	2700	tags=18%, list=13%, signal=21%
GOBP_POTASSIUM_ION_EXPORT_ACROSS_PLASMA_MEMBRANE	16	0.351807	1.02317	0.388535	0.849914	1	2428	tags=25%, list=12%, signal=28%
GOBP_INTRINSIC_APOPTOTIC_SIGNALING_PATHWAY_IN_RESPONSE_TO_DNA_DAMAGE_BY_P53_CLASS_MEDIATOR	43	0.257213	1.02307	0.409586	0.849408	1	2432	tags=23%, list=12%, signal=26%
GOBP_NUCLEUS_LOCALIZATION	24	0.321008	1.02292	0.431718	0.849026	1	1923	tags=21%, list=10%, signal=23%
GOBP_CELLULAR_COMPONENT_MAINTENANCE	61	0.246958	1.02283	0.412658	0.84849	1	2769	tags=18%, list=14%, signal=21%
GOBP_REGULATION_OF_MUSCLE_HYPERTROPHY	55	0.255564	1.02265	0.39821	0.848158	1	3703	tags=27%, list=18%, signal=33%
GOBP_POSITIVE_REGULATION_OF_INTRACELLULAR_PROTEIN_TRANSPORT	176	0.207916	1.02226	0.359909	0.848526	1	4450	tags=29%, list=22%, signal=37%
GOBP_REGULATION_OF_INSULIN_RECEPTOR_SIGNALING_PATHWAY	66	0.244325	1.02172	0.426471	0.849284	1	2233	tags=18%, list=11%, signal=20%
GOBP_SYNAPTIC_TRANSMISSION_GABAERGIC	46	0.272388	1.02165	0.383693	0.848715	1	4620	tags=30%, list=23%, signal=39%
GOBP_CHONDROCYTE_DIFFERENTIATION	102	0.287922	1.02159	0.409502	0.848113	1	5243	tags=36%, list=26%, signal=49%
GOBP_NEGATIVE_REGULATION_OF_REGULATED_SECRETORY_PATHWAY	21	0.345019	1.02138	0.413717	0.847873	1	6217	tags=52%, list=31%, signal=76%
GOBP_NUCLEOTIDE_EXCISION_REPAIR_DNA_DAMAGE_RECOGNITION	23	0.320041	1.02116	0.39596	0.847732	1	3595	tags=35%, list=18%, signal=42%
GOBP_REGULATION_OF_ALCOHOL_BIOSYNTHETIC_PROCESS	70	0.254068	1.02079	0.412393	0.848037	1	3797	tags=29%, list=19%, signal=35%
GOBP_BODY_MORPHOGENESIS	46	0.287756	1.02072	0.44181	0.847444	1	5480	tags=39%, list=27%, signal=54%
GOBP_NUCLEOSIDE_SALVAGE	16	0.350038	1.01994	0.415584	0.848898	1	1377	tags=19%, list=7%, signal=20%
GOBP_RESPONSE_TO_GONADOTROPIN	24	0.313534	1.01916	0.409302	0.850366	1	3186	tags=25%, list=16%, signal=30%
GOBP_LAMELLIPODIUM_ASSEMBLY	70	0.251863	1.01882	0.408994	0.850553	1	2192	tags=14%, list=11%, signal=16%
GOBP_NEGATIVE_REGULATION_OF_ION_TRANSPORT	286	0.207902	1.0188	0.410995	0.84983	1	2441	tags=17%, list=12%, signal=19%
GOBP_REPRODUCTIVE_SYSTEM_DEVELOPMENT	403	0.219235	1.01773	0.40625	0.852138	1	4781	tags=27%, list=24%, signal=34%
GOBP_ENDOCARDIAL_CUSHION_FORMATION	24	0.347735	1.01739	0.420582	0.852364	1	3898	tags=33%, list=19%, signal=41%
GOBP_NEGATIVE_REGULATION_OF_BIOMINERALIZATION	29	0.284334	1.01731	0.422633	0.851801	1	2277	tags=21%, list=11%, signal=23%
GOBP_POSITIVE_REGULATION_OF_POTASSIUM_ION_TRANSMEMBRANE_TRANSPORT	36	0.299079	1.01712	0.417303	0.851554	1	4811	tags=33%, list=24%, signal=44%
GOBP_CELLULAR_RESPONSE_TO_CORTICOSTEROID_STIMULUS	59	0.271202	1.01672	0.390698	0.852	1	3520	tags=22%, list=17%, signal=27%
GOBP_OSTEOCLAST_DEVELOPMENT	16	0.353045	1.01661	0.43662	0.851497	1	5010	tags=50%, list=25%, signal=66%
GOBP_NEGATIVE_REGULATION_OF_PROTEIN_MODIFICATION_BY_SMALL_PROTEIN_CONJUGATION_OR_REMOVAL	87	0.221373	1.01661	0.399563	0.850721	1	3441	tags=23%, list=17%, signal=28%
GOBP_NEURON_CELLULAR_HOMEOSTASIS	33	0.28112	1.01654	0.431871	0.850145	1	2239	tags=18%, list=11%, signal=20%
GOBP_NUCLEOSIDE_BISPHOSPHATE_BIOSYNTHETIC_PROCESS	66	0.258755	1.01634	0.438597	0.849948	1	4133	tags=30%, list=21%, signal=38%
GOBP_REGULATION_OF_VACUOLE_ORGANIZATION	47	0.25673	1.01599	0.413655	0.850178	1	3694	tags=30%, list=18%, signal=36%
GOBP_POSITIVE_REGULATION_OF_MYELOID_LEUKOCYTE_MEDIATED_IMMUNITY	17	0.399873	1.01578	0.459695	0.849972	1	173	tags=12%, list=1%, signal=12%
GOBP_FIBROBLAST_GROWTH_FACTOR_RECEPTOR_SIGNALING_PATHWAY	106	0.245249	1.01562	0.432243	0.849622	1	5219	tags=33%, list=26%, signal=44%
GOBP_PROSTANOID_BIOSYNTHETIC_PROCESS	28	0.326162	1.01555	0.427586	0.849099	1	1884	tags=18%, list=9%, signal=20%
GOBP_REGULATION_OF_PROTEIN_CONTAINING_COMPLEX_ASSEMBLY	433	0.191409	1.01548	0.397561	0.848523	1	5075	tags=28%, list=25%, signal=37%
GOBP_CELLULAR_RESPONSE_TO_ATP	17	0.316261	1.01521	0.403118	0.848521	1	1467	tags=18%, list=7%, signal=19%
GOBP_EMBRYONIC_APPENDAGE_MORPHOGENESIS	112	0.27763	1.01496	0.448513	0.848456	1	5442	tags=36%, list=27%, signal=49%
GOBP_PATHWAY_RESTRICTED_SMAD_PROTEIN_PHOSPHORYLATION	64	0.27129	1.01392	0.432071	0.850459	1	5001	tags=31%, list=25%, signal=41%
GOBP_REGULATION_OF_PEPTIDYL_LYSINE_ACETYLATION	62	0.247988	1.01344	0.411622	0.851031	1	3632	tags=26%, list=18%, signal=31%
GOBP_POSITIVE_REGULATION_OF_POTASSIUM_ION_TRANSMEMBRANE_TRANSPORTER_ACTIVITY	23	0.318532	1.01304	0.410579	0.851375	1	4811	tags=35%, list=24%, signal=46%
GOBP_VASCULAR_WOUND_HEALING	17	0.371651	1.01286	0.434968	0.851109	1	7963	tags=59%, list=40%, signal=97%
GOBP_NEGATIVE_REGULATION_OF_CELLULAR_CATABOLIC_PROCESS	246	0.199642	1.01238	0.406321	0.851674	1	3717	tags=22%, list=18%, signal=26%
GOBP_REGULATION_OF_DNA_BINDING_TRANSCRIPTION_FACTOR_ACTIVITY	419	0.200262	1.01201	0.395408	0.851927	1	4580	tags=26%, list=23%, signal=33%
GOBP_ATP_TRANSPORT	17	0.328681	1.01177	0.445887	0.851889	1	3073	tags=24%, list=15%, signal=28%
GOBP_RHYTHMIC_PROCESS	294	0.212788	1.01157	0.414118	0.851661	1	4803	tags=28%, list=24%, signal=36%
GOBP_AMYLOID_BETA_METABOLIC_PROCESS	54	0.243932	1.01149	0.432039	0.851118	1	4591	tags=30%, list=23%, signal=38%
GOBP_ERBB_SIGNALING_PATHWAY	142	0.218615	1.00984	0.440887	0.85508	1	6085	tags=39%, list=30%, signal=55%
GOBP_REGULATION_OF_ENDOCRINE_PROCESS	34	0.289295	1.00959	0.44686	0.855008	1	4262	tags=29%, list=21%, signal=37%
GOBP_DEOXYRIBONUCLEOSIDE_TRIPHOSPHATE_METABOLIC_PROCESS	15	0.34527	1.00875	0.436285	0.8567	1	1953	tags=20%, list=10%, signal=22%
GOBP_LAMELLIPODIUM_ORGANIZATION	87	0.235454	1.00846	0.411504	0.856743	1	5084	tags=28%, list=25%, signal=37%
GOBP_NEGATIVE_REGULATION_OF_CELL_MATRIX_ADHESION	37	0.292785	1.00828	0.401316	0.856533	1	4835	tags=43%, list=24%, signal=57%
GOBP_REGULATION_OF_EXTRACELLULAR_MATRIX_ASSEMBLY	15	0.355076	1.00788	0.454175	0.856865	1	5001	tags=33%, list=25%, signal=44%
GOBP_REGULATION_OF_LAMELLIPODIUM_ORGANIZATION	51	0.254517	1.00753	0.431416	0.857122	1	1197	tags=12%, list=6%, signal=12%
GOBP_MUSCLE_CELL_APOPTOTIC_PROCESS	63	0.241707	1.00731	0.410023	0.856971	1	4878	tags=27%, list=24%, signal=35%
GOBP_TELOMERASE_RNA_LOCALIZATION	19	0.37285	1.00701	0.458824	0.857069	1	4273	tags=42%, list=21%, signal=53%
GOBP_COLLAGEN_FIBRIL_ORGANIZATION	52	0.305549	1.00678	0.447964	0.856953	1	6854	tags=44%, list=34%, signal=67%
GOBP_POLYSACCHARIDE_CATABOLIC_PROCESS	27	0.290291	1.00602	0.449782	0.858362	1	3295	tags=30%, list=16%, signal=35%
GOBP_VESICLE_CYTOSKELETAL_TRAFFICKING	70	0.250835	1.00542	0.43326	0.859335	1	3848	tags=27%, list=19%, signal=33%
GOBP_REGULATION_OF_HIPPO_SIGNALING	19	0.320073	1.00512	0.459584	0.859475	1	836	tags=11%, list=4%, signal=11%
GOBP_GLANDULAR_EPITHELIAL_CELL_DEVELOPMENT	25	0.315477	1.00504	0.453303	0.858897	1	4697	tags=44%, list=23%, signal=57%
GOBP_NEGATIVE_REGULATION_OF_MAP_KINASE_ACTIVITY	75	0.236915	1.00426	0.444965	0.860485	1	4561	tags=27%, list=23%, signal=34%
GOBP_PROTEIN_O_LINKED_MANNOSYLATION	17	0.318453	1.00393	0.435244	0.860709	1	2784	tags=29%, list=14%, signal=34%
GOBP_DNA_DEMETHYLATION	28	0.305403	1.00357	0.43	0.860939	1	869	tags=14%, list=4%, signal=15%
GOBP_NEGATIVE_REGULATION_OF_OSTEOCLAST_DIFFERENTIATION	27	0.321499	1.00323	0.457207	0.861151	1	6207	tags=52%, list=31%, signal=75%
GOBP_POSITIVE_REGULATION_OF_INTERLEUKIN_2_PRODUCTION	30	0.32634	1.00268	0.439655	0.862071	1	4478	tags=30%, list=22%, signal=39%
GOBP_PHOSPHOLIPID_BIOSYNTHETIC_PROCESS	266	0.20084	1.00255	0.433824	0.861699	1	4440	tags=27%, list=22%, signal=34%
GOBP_BIOMINERALIZATION	160	0.239416	1.00241	0.445755	0.861356	1	4613	tags=29%, list=23%, signal=38%
GOBP_TOLL_LIKE_RECEPTOR_SIGNALING_PATHWAY	148	0.253169	1.00222	0.420131	0.861136	1	5200	tags=31%, list=26%, signal=42%
GOBP_ORGANELLE_MEMBRANE_FUSION	108	0.228934	1.00207	0.430131	0.860789	1	2718	tags=19%, list=13%, signal=21%
GOBP_POSITIVE_REGULATION_OF_ENDOCYTOSIS	96	0.231298	1.00206	0.439535	0.860068	1	5396	tags=35%, list=27%, signal=48%
GOBP_PROTEIN_NEDDYLATION	18	0.368717	1.0015	0.460888	0.860967	1	1976	tags=28%, list=10%, signal=31%
GOBP_REGULATION_OF_ACTIN_FILAMENT_ORGANIZATION	262	0.207292	1.00043	0.434272	0.863227	1	4938	tags=29%, list=25%, signal=38%
GOBP_REGULATION_OF_PROTEIN_LOCALIZATION_TO_NUCLEUS	130	0.224952	1.00015	0.457014	0.863214	1	4006	tags=25%, list=20%, signal=31%
GOBP_VASCULAR_ENDOTHELIAL_CELL_PROLIFERATION	20	0.32598	0.999961	0.438597	0.862984	1	3658	tags=40%, list=18%, signal=49%
GOBP_POSITIVE_REGULATION_OF_INTRACELLULAR_TRANSPORT	215	0.202006	0.999893	0.438636	0.8624	1	4456	tags=28%, list=22%, signal=36%
GOBP_REGULATION_OF_CARTILAGE_DEVELOPMENT	64	0.299231	0.998344	0.444944	0.865976	1	4006	tags=30%, list=20%, signal=37%
GOBP_NEGATIVE_REGULATION_OF_MAPK_CASCADE	166	0.206407	0.998219	0.457002	0.865595	1	4104	tags=23%, list=20%, signal=29%
GOBP_REGULATION_OF_OSTEOCLAST_DIFFERENTIATION	63	0.272131	0.997253	0.437209	0.867507	1	4268	tags=30%, list=21%, signal=38%
GOBP_BONE_REMODELING	89	0.243355	0.996594	0.444976	0.868711	1	5492	tags=35%, list=27%, signal=48%
GOBP_CONNECTIVE_TISSUE_DEVELOPMENT	240	0.239987	0.996532	0.424107	0.868119	1	5562	tags=34%, list=28%, signal=46%
GOBP_PRODUCTION_OF_MOLECULAR_MEDIATOR_OF_IMMUNE_RESPONSE	192	0.246734	0.996405	0.433107	0.867705	1	5049	tags=31%, list=25%, signal=41%
GOBP_POSITIVE_REGULATION_OF_FILOPODIUM_ASSEMBLY	30	0.280773	0.995978	0.476744	0.868119	1	5862	tags=47%, list=29%, signal=66%
GOBP_POSITIVE_REGULATION_OF_RECEPTOR_MEDIATED_ENDOCYTOSIS	49	0.258264	0.995567	0.449339	0.868487	1	5007	tags=37%, list=25%, signal=49%
GOBP_ATRIOVENTRICULAR_VALVE_DEVELOPMENT	25	0.327886	0.995422	0.492099	0.868138	1	3898	tags=36%, list=19%, signal=45%
GOBP_NEGATIVE_REGULATION_OF_PHOSPHORUS_METABOLIC_PROCESS	497	0.185615	0.995277	0.45288	0.867799	1	2452	tags=15%, list=12%, signal=16%
GOBP_NEURAL_TUBE_DEVELOPMENT	145	0.243402	0.994564	0.449664	0.869088	1	4372	tags=27%, list=22%, signal=34%
GOBP_METANEPHRIC_RENAL_VESICLE_MORPHOGENESIS	15	0.35067	0.994469	0.44359	0.868623	1	6982	tags=60%, list=35%, signal=92%
GOBP_OOCYTE_MATURATION	24	0.308754	0.994365	0.455357	0.868168	1	4284	tags=38%, list=21%, signal=48%
GOBP_POSITIVE_REGULATION_OF_DNA_BINDING_TRANSCRIPTION_FACTOR_ACTIVITY	262	0.212023	0.993903	0.4578	0.868711	1	4580	tags=27%, list=23%, signal=35%
GOBP_TUBE_FORMATION	139	0.250615	0.992744	0.471526	0.871199	1	5007	tags=30%, list=25%, signal=40%
GOBP_HEAD_MORPHOGENESIS	33	0.295342	0.992694	0.468619	0.87058	1	4593	tags=30%, list=23%, signal=39%
GOBP_REGULATION_OF_TOR_SIGNALING	97	0.222905	0.992387	0.454945	0.870694	1	4467	tags=31%, list=22%, signal=40%
GOBP_NEGATIVE_REGULATION_OF_TORC1_SIGNALING	17	0.334429	0.992282	0.445148	0.87024	1	3305	tags=29%, list=16%, signal=35%
GOBP_HISTONE_METHYLATION	128	0.242655	0.992038	0.422505	0.870166	1	5547	tags=36%, list=28%, signal=49%
GOBP_RESPONSE_TO_NICOTINE	41	0.274358	0.991835	0.470874	0.86996	1	3835	tags=27%, list=19%, signal=33%
GOBP_ANIMAL_ORGAN_MATURATION	26	0.303313	0.991497	0.459207	0.870126	1	3252	tags=23%, list=16%, signal=27%
GOBP_INTRINSIC_APOPTOTIC_SIGNALING_PATHWAY_IN_RESPONSE_TO_DNA_DAMAGE	99	0.224906	0.99146	0.5	0.869482	1	4402	tags=27%, list=22%, signal=35%
GOBP_REGULATION_OF_MITOTIC_SPINDLE_ASSEMBLY	18	0.321768	0.991412	0.443497	0.86886	1	1272	tags=22%, list=6%, signal=24%
GOBP_SPHINGOID_METABOLIC_PROCESS	22	0.315167	0.991313	0.462343	0.868381	1	3943	tags=27%, list=20%, signal=34%
GOBP_PROTEIN_POLYMERIZATION	286	0.193404	0.990912	0.451219	0.868774	1	2760	tags=17%, list=14%, signal=20%
GOBP_PHOTORECEPTOR_CELL_DEVELOPMENT	46	0.25708	0.990573	0.455013	0.868977	1	2975	tags=22%, list=15%, signal=25%
GOBP_MESENCHYMAL_CELL_PROLIFERATION	38	0.327103	0.990464	0.46085	0.868524	1	5396	tags=45%, list=27%, signal=61%
GOBP_DENDRITIC_CELL_CHEMOTAXIS	24	0.370642	0.988495	0.468683	0.873381	1	4478	tags=38%, list=22%, signal=48%
GOBP_RESPONSE_TO_STEROID_HORMONE	326	0.204429	0.987053	0.4475	0.876852	1	5092	tags=29%, list=25%, signal=38%
GOBP_UDP_N_ACETYLGLUCOSAMINE_METABOLIC_PROCESS	16	0.329315	0.98702	0.470464	0.876193	1	2431	tags=31%, list=12%, signal=36%
GOBP_DEVELOPMENTAL_GROWTH_INVOLVED_IN_MORPHOGENESIS	223	0.218439	0.986832	0.452555	0.875962	1	4847	tags=32%, list=24%, signal=42%
GOBP_NEURON_DEATH	333	0.193162	0.986606	0.508242	0.875862	1	4863	tags=27%, list=24%, signal=35%
GOBP_RECEPTOR_INTERNALIZATION	109	0.220915	0.98634	0.465823	0.875882	1	4658	tags=31%, list=23%, signal=40%
GOBP_PROTEIN_N_LINKED_GLYCOSYLATION	73	0.271829	0.98629	0.466531	0.875274	1	3867	tags=32%, list=19%, signal=39%
GOBP_NEGATIVE_REGULATION_OF_EPITHELIAL_CELL_MIGRATION	70	0.238095	0.986129	0.453362	0.874993	1	5415	tags=33%, list=27%, signal=45%
GOBP_ORGAN_GROWTH	148	0.237236	0.986068	0.453012	0.874416	1	5897	tags=37%, list=29%, signal=52%
GOBP_REGULATION_OF_EXTRACELLULAR_MATRIX_ORGANIZATION	45	0.274363	0.986062	0.461369	0.873688	1	3810	tags=24%, list=19%, signal=30%
GOBP_REGULATION_OF_CHOLESTEROL_BIOSYNTHETIC_PROCESS	43	0.290999	0.984686	0.467672	0.876919	1	3797	tags=37%, list=19%, signal=46%
GOBP_TRANSMEMBRANE_RECEPTOR_PROTEIN_SERINE_THREONINE_KINASE_SIGNALING_PATHWAY	342	0.217407	0.984666	0.475525	0.876235	1	4486	tags=26%, list=22%, signal=33%
GOBP_POSITIVE_REGULATION_OF_CYTOSKELETON_ORGANIZATION	217	0.203135	0.984628	0.469586	0.875595	1	4799	tags=29%, list=24%, signal=37%
GOBP_S_ADENOSYLMETHIONINE_METABOLIC_PROCESS	15	0.346039	0.98426	0.457627	0.875827	1	2632	tags=33%, list=13%, signal=38%
GOBP_REGULATION_OF_CELLULAR_RESPONSE_TO_GROWTH_FACTOR_STIMULUS	269	0.218596	0.984241	0.479638	0.875145	1	6033	tags=35%, list=30%, signal=50%
GOBP_REGULATION_OF_BONE_REMODELING	51	0.265074	0.983168	0.488665	0.877366	1	6207	tags=45%, list=31%, signal=65%
GOBP_TRNA_WOBBLE_BASE_MODIFICATION	21	0.320538	0.982668	0.47379	0.878042	1	2307	tags=29%, list=11%, signal=32%
GOBP_MODULATION_OF_PROCESS_OF_OTHER_ORGANISM	119	0.217693	0.98178	0.453564	0.879848	1	5374	tags=33%, list=27%, signal=44%
GOBP_POSITIVE_REGULATION_OF_CELL_DIVISION	85	0.247425	0.981184	0.461358	0.880744	1	5077	tags=34%, list=25%, signal=45%
GOBP_POSITIVE_REGULATION_OF_PROTEIN_LOCALIZATION_TO_NUCLEUS	85	0.227833	0.980956	0.464368	0.880634	1	3897	tags=26%, list=19%, signal=32%
GOBP_REGULATION_OF_CARDIAC_MUSCLE_CELL_PROLIFERATION	38	0.306799	0.980831	0.509479	0.880256	1	6162	tags=42%, list=31%, signal=61%
GOBP_POSITIVE_REGULATION_OF_NEURON_PROJECTION_DEVELOPMENT	146	0.223071	0.980659	0.485714	0.880026	1	4336	tags=25%, list=22%, signal=31%
GOBP_POSITIVE_REGULATION_OF_PEPTIDYL_THREONINE_PHOSPHORYLATION	30	0.279308	0.980387	0.46888	0.880039	1	2861	tags=23%, list=14%, signal=27%
GOBP_POSITIVE_REGULATION_OF_BONE_RESORPTION	19	0.310196	0.9803	0.505721	0.879559	1	2927	tags=26%, list=15%, signal=31%
GOBP_CARDIAC_MUSCLE_CELL_DIFFERENTIATION	100	0.227946	0.979839	0.475248	0.880186	1	3236	tags=21%, list=16%, signal=25%
GOBP_VESICLE_MEDIATED_TRANSPORT_BETWEEN_ENDOSOMAL_COMPARTMENTS	43	0.266514	0.97983	0.446985	0.879467	1	5224	tags=44%, list=26%, signal=60%
GOBP_ESTABLISHMENT_OF_PIGMENT_GRANULE_LOCALIZATION	24	0.310734	0.97964	0.46988	0.879257	1	710	tags=17%, list=4%, signal=17%
GOBP_CELLULAR_RESPONSE_TO_REACTIVE_OXYGEN_SPECIES	149	0.203545	0.978812	0.479714	0.880872	1	2956	tags=19%, list=15%, signal=22%
GOBP_ACTIN_FILAMENT_BASED_TRANSPORT	21	0.305462	0.978629	0.491342	0.88069	1	2336	tags=19%, list=12%, signal=22%
GOBP_OUTFLOW_TRACT_MORPHOGENESIS	71	0.26687	0.978564	0.464853	0.880129	1	4118	tags=30%, list=20%, signal=37%
GOBP_MALE_GENITALIA_DEVELOPMENT	20	0.344274	0.978203	0.475059	0.880429	1	6309	tags=50%, list=31%, signal=73%
GOBP_RESPONSE_TO_AMINE	42	0.2537	0.977904	0.483516	0.88055	1	3476	tags=26%, list=17%, signal=32%
GOBP_AUTOPHAGOSOME_MATURATION	41	0.266567	0.977622	0.472767	0.880652	1	3845	tags=29%, list=19%, signal=36%
GOBP_REGULATION_OF_WNT_SIGNALING_PATHWAY_PLANAR_CELL_POLARITY_PATHWAY	15	0.353879	0.977483	0.477169	0.880279	1	6777	tags=53%, list=34%, signal=80%
GOBP_RRNA_METHYLATION	27	0.313251	0.9773	0.472222	0.880083	1	1680	tags=22%, list=8%, signal=24%
GOBP_P_BODY_ASSEMBLY	21	0.308807	0.977162	0.48203	0.879736	1	5003	tags=38%, list=25%, signal=51%
GOBP_NEGATIVE_REGULATION_OF_MICROTUBULE_POLYMERIZATION_OR_DEPOLYMERIZATION	36	0.279923	0.976279	0.479029	0.881525	1	2476	tags=22%, list=12%, signal=25%
GOBP_SEGMENTATION	95	0.247877	0.975964	0.488038	0.881713	1	4006	tags=24%, list=20%, signal=30%
GOBP_POSITIVE_REGULATION_OF_FIBROBLAST_PROLIFERATION	45	0.256292	0.97527	0.466507	0.882878	1	1113	tags=13%, list=6%, signal=14%
GOBP_CEREBELLAR_CORTEX_FORMATION	22	0.300973	0.97524	0.489035	0.882221	1	745	tags=14%, list=4%, signal=14%
GOBP_POSITIVE_REGULATION_OF_I_KAPPAB_KINASE_NF_KAPPAB_SIGNALING	182	0.223704	0.974391	0.448276	0.883868	1	3246	tags=19%, list=16%, signal=23%
GOBP_DEVELOPMENT_OF_PRIMARY_SEXUAL_CHARACTERISTICS	214	0.213019	0.974113	0.485149	0.883972	1	4593	tags=26%, list=23%, signal=33%
GOBP_ACETYL_COA_METABOLIC_PROCESS	38	0.281272	0.973953	0.458613	0.883663	1	4133	tags=37%, list=21%, signal=46%
GOBP_REGULATION_OF_CELLULAR_RESPIRATION	22	0.285195	0.973224	0.519737	0.884952	1	3650	tags=32%, list=18%, signal=39%
GOBP_CELLULAR_RESPONSE_TO_KETONE	90	0.222947	0.973082	0.480952	0.884659	1	2319	tags=17%, list=12%, signal=19%
GOBP_CELL_MIGRATION_IN_HINDBRAIN	15	0.338602	0.97268	0.457778	0.885058	1	1326	tags=20%, list=7%, signal=21%
GOBP_METENCEPHALON_DEVELOPMENT	98	0.231531	0.97231	0.465995	0.885375	1	3400	tags=21%, list=17%, signal=26%
GOBP_POLYSACCHARIDE_METABOLIC_PROCESS	113	0.216141	0.972153	0.491272	0.885038	1	6008	tags=39%, list=30%, signal=55%
GOBP_AUTOPHAGOSOME_ORGANIZATION	97	0.230518	0.971258	0.477046	0.886765	1	2108	tags=18%, list=10%, signal=19%
GOBP_LACTATION	44	0.241672	0.97124	0.519906	0.886082	1	3357	tags=18%, list=17%, signal=22%
GOBP_GTP_METABOLIC_PROCESS	24	0.294648	0.970444	0.495984	0.887597	1	5499	tags=46%, list=27%, signal=63%
GOBP_POSITIVE_REGULATION_OF_MRNA_SPLICING_VIA_SPLICEOSOME	23	0.315064	0.970207	0.494781	0.887546	1	3353	tags=30%, list=17%, signal=36%
GOBP_REGULATION_OF_MESENCHYMAL_CELL_PROLIFERATION	26	0.341152	0.970114	0.512821	0.887094	1	5007	tags=46%, list=25%, signal=61%
GOBP_MATURATION_OF_5_8S_RRNA_FROM_TRICISTRONIC_RRNA_TRANSCRIPT_SSU_RRNA_5_8S_RRNA_LSU_RRNA	24	0.334557	0.970073	0.476293	0.886467	1	5798	tags=42%, list=29%, signal=58%
GOBP_TRANSCYTOSIS	20	0.308824	0.970066	0.505747	0.885764	1	1388	tags=20%, list=7%, signal=21%
GOBP_NUCLEOTIDE_EXCISION_REPAIR_DNA_INCISION	39	0.285149	0.969884	0.484663	0.885544	1	3597	tags=28%, list=18%, signal=34%
GOBP_THIOESTER_BIOSYNTHETIC_PROCESS	52	0.261243	0.969718	0.498871	0.885289	1	4133	tags=31%, list=21%, signal=39%
GOBP_RECEPTOR_MEDIATED_ENDOCYTOSIS	262	0.21429	0.968544	0.495122	0.88793	1	4939	tags=31%, list=25%, signal=40%
GOBP_INNER_DYNEIN_ARM_ASSEMBLY	16	0.350224	0.968422	0.498934	0.887541	1	4062	tags=31%, list=20%, signal=39%
GOBP_EXTRACELLULAR_TRANSPORT	35	0.277493	0.968081	0.466368	0.887776	1	6931	tags=49%, list=34%, signal=74%
GOBP_REGULATION_OF_SUPRAMOLECULAR_FIBER_ORGANIZATION	355	0.191861	0.967894	0.49061	0.887524	1	3978	tags=23%, list=20%, signal=28%
GOBP_NEGATIVE_REGULATION_OF_MRNA_PROCESSING	29	0.300384	0.967801	0.479839	0.887052	1	1708	tags=21%, list=8%, signal=23%
GOBP_NEGATIVE_REGULATION_OF_APOPTOTIC_SIGNALING_PATHWAY	216	0.20016	0.967088	0.508314	0.888372	1	5057	tags=28%, list=25%, signal=37%
GOBP_NEGATIVE_REGULATION_OF_ENDOTHELIAL_CELL_PROLIFERATION	40	0.28869	0.966896	0.504405	0.8882	1	4117	tags=30%, list=20%, signal=38%
GOBP_LIPID_TRANSLOCATION	50	0.256386	0.96663	0.50463	0.888205	1	2328	tags=18%, list=12%, signal=20%
GOBP_CARDIOCYTE_DIFFERENTIATION	126	0.22424	0.965952	0.492718	0.88944	1	5463	tags=33%, list=27%, signal=45%
GOBP_NEGATIVE_REGULATION_OF_PROTEASOMAL_UBIQUITIN_DEPENDENT_PROTEIN_CATABOLIC_PROCESS	35	0.271554	0.965451	0.529167	0.890068	1	2396	tags=23%, list=12%, signal=26%
GOBP_NEGATIVE_REGULATION_OF_ACTIN_FILAMENT_DEPOLYMERIZATION	43	0.255639	0.965361	0.516204	0.889612	1	3192	tags=26%, list=16%, signal=30%
GOBP_FEMALE_SEX_DIFFERENTIATION	110	0.227127	0.965345	0.515544	0.88893	1	4593	tags=25%, list=23%, signal=33%
GOBP_NEGATIVE_REGULATION_OF_PROTEIN_LOCALIZATION_TO_NUCLEUS	30	0.295753	0.96526	0.507692	0.888474	1	6295	tags=47%, list=31%, signal=68%
GOBP_RESPONSE_TO_AMYLOID_BETA	44	0.260337	0.965112	0.488665	0.88815	1	5002	tags=30%, list=25%, signal=39%
GOBP_AUDITORY_RECEPTOR_CELL_DEVELOPMENT	19	0.295134	0.964163	0.481069	0.890033	1	1687	tags=16%, list=8%, signal=17%
GOBP_ORGANELLE_FUSION	142	0.211838	0.963869	0.511111	0.890111	1	2718	tags=18%, list=13%, signal=21%
GOBP_MAINTENANCE_OF_PROTEIN_LOCATION	91	0.213587	0.963862	0.526652	0.889408	1	2579	tags=19%, list=13%, signal=21%
GOBP_ARTERY_MORPHOGENESIS	61	0.275163	0.963104	0.492408	0.890769	1	4022	tags=28%, list=20%, signal=35%
GOBP_CARDIAC_CELL_DEVELOPMENT	74	0.23709	0.962911	0.505938	0.890593	1	5463	tags=32%, list=27%, signal=44%
GOBP_ENDOCRINE_PANCREAS_DEVELOPMENT	44	0.257712	0.962499	0.519685	0.890984	1	4697	tags=34%, list=23%, signal=44%
GOBP_POSITIVE_REGULATION_OF_MESENCHYMAL_CELL_PROLIFERATION	21	0.352042	0.962263	0.501182	0.890902	1	5007	tags=48%, list=25%, signal=63%
GOBP_MODULATION_BY_SYMBIONT_OF_HOST_PROCESS	36	0.248393	0.961935	0.558333	0.891107	1	4494	tags=28%, list=22%, signal=36%
GOBP_PROTEIN_LOCALIZATION_TO_CELL_PERIPHERY	328	0.191524	0.961756	0.537129	0.89089	1	2582	tags=17%, list=13%, signal=19%
GOBP_CYCLIC_NUCLEOTIDE_MEDIATED_SIGNALING	88	0.229587	0.961736	0.528169	0.890242	1	4118	tags=28%, list=20%, signal=36%
GOBP_POST_TRANSLATIONAL_PROTEIN_MODIFICATION	361	0.199969	0.961668	0.537585	0.889702	1	3670	tags=23%, list=18%, signal=28%
GOBP_REGULATION_OF_SMOOTH_MUSCLE_CELL_DIFFERENTIATION	30	0.294581	0.961617	0.482759	0.889118	1	5180	tags=37%, list=26%, signal=49%
GOBP_REGULATION_OF_REPRODUCTIVE_PROCESS	154	0.209365	0.961254	0.539773	0.889422	1	5840	tags=32%, list=29%, signal=44%
GOBP_POSITIVE_REGULATION_OF_PEPTIDYL_SERINE_PHOSPHORYLATION	107	0.206321	0.961059	0.545894	0.88926	1	5050	tags=28%, list=25%, signal=37%
GOBP_POSITIVE_REGULATION_OF_SKELETAL_MUSCLE_TISSUE_DEVELOPMENT	19	0.307099	0.959486	0.503798	0.892999	1	3601	tags=37%, list=18%, signal=45%
GOBP_POSITIVE_REGULATION_OF_ERYTHROCYTE_DIFFERENTIATION	30	0.29528	0.959434	0.518182	0.892429	1	3361	tags=23%, list=17%, signal=28%
GOBP_VACUOLE_ORGANIZATION	172	0.211147	0.958821	0.496829	0.893397	1	1454	tags=14%, list=7%, signal=15%
GOBP_PEROXISOME_PROLIFERATOR_ACTIVATED_RECEPTOR_SIGNALING_PATHWAY	20	0.323298	0.958783	0.526549	0.892783	1	564	tags=15%, list=3%, signal=15%
GOBP_ENERGY_HOMEOSTASIS	35	0.269826	0.958537	0.510441	0.892723	1	5750	tags=34%, list=29%, signal=48%
GOBP_POSITIVE_REGULATION_OF_CELL_CYCLE_G2_M_PHASE_TRANSITION	30	0.3001	0.958506	0.492843	0.892101	1	3687	tags=27%, list=18%, signal=33%
GOBP_REGULATION_OF_PATTERN_RECOGNITION_RECEPTOR_SIGNALING_PATHWAY	96	0.241649	0.958207	0.475446	0.892216	1	4561	tags=29%, list=23%, signal=38%
GOBP_RESPONSE_TO_COLD	45	0.25426	0.957568	0.524362	0.893286	1	3845	tags=27%, list=19%, signal=33%
GOBP_REGULATION_OF_ACTIN_FILAMENT_BASED_PROCESS	376	0.195736	0.957435	0.537757	0.893017	1	4890	tags=28%, list=24%, signal=36%
GOBP_DEOXYRIBOSE_PHOSPHATE_CATABOLIC_PROCESS	26	0.270054	0.957395	0.541387	0.892416	1	2619	tags=19%, list=13%, signal=22%
GOBP_MATERNAL_PROCESS_INVOLVED_IN_FEMALE_PREGNANCY	56	0.249538	0.957032	0.534831	0.892729	1	1762	tags=16%, list=9%, signal=18%
GOBP_NUCLEOSIDE_MONOPHOSPHATE_METABOLIC_PROCESS	73	0.230574	0.955573	0.53139	0.896133	1	2570	tags=19%, list=13%, signal=22%
GOBP_HEART_GROWTH	83	0.244727	0.955532	0.522353	0.895532	1	5989	tags=36%, list=30%, signal=51%
GOBP_POSITIVE_REGULATION_OF_TRANSFORMING_GROWTH_FACTOR_BETA_PRODUCTION	20	0.317466	0.955514	0.515856	0.894878	1	3736	tags=30%, list=19%, signal=37%
GOBP_FOCAL_ADHESION_ASSEMBLY	84	0.246089	0.955303	0.503198	0.894745	1	5104	tags=32%, list=25%, signal=43%
GOBP_CELL_DEATH_IN_RESPONSE_TO_HYDROGEN_PEROXIDE	24	0.281859	0.955248	0.517316	0.894187	1	5919	tags=46%, list=29%, signal=65%
GOBP_SPECIFICATION_OF_SYMMETRY	126	0.229827	0.955087	0.542199	0.893942	1	4438	tags=28%, list=22%, signal=35%
GOBP_EPITHELIAL_TO_MESENCHYMAL_TRANSITION_INVOLVED_IN_ENDOCARDIAL_CUSHION_FORMATION	16	0.335358	0.954751	0.509009	0.894193	1	3145	tags=31%, list=16%, signal=37%
GOBP_REGULATION_OF_HISTONE_H3_K4_METHYLATION	28	0.279714	0.954676	0.517167	0.893693	1	5538	tags=39%, list=27%, signal=54%
GOBP_CYTOKINE_PRODUCTION_INVOLVED_IN_IMMUNE_RESPONSE	93	0.277342	0.954634	0.491071	0.893124	1	5001	tags=29%, list=25%, signal=38%
GOBP_POSITIVE_REGULATION_OF_BINDING	170	0.193136	0.954544	0.572864	0.892656	1	5303	tags=34%, list=26%, signal=45%
GOBP_CELL_PROLIFERATION_IN_FOREBRAIN	25	0.315944	0.954336	0.511574	0.892529	1	3275	tags=32%, list=16%, signal=38%
GOBP_INHIBITORY_SYNAPSE_ASSEMBLY	16	0.327852	0.954186	0.512887	0.892254	1	2480	tags=19%, list=12%, signal=21%
GOBP_DNA_LIGATION	15	0.32332	0.953638	0.528112	0.893001	1	4094	tags=40%, list=20%, signal=50%
GOBP_NEGATIVE_REGULATION_OF_CARTILAGE_DEVELOPMENT	26	0.312524	0.953357	0.513636	0.893079	1	4006	tags=31%, list=20%, signal=38%
GOBP_RIG_I_SIGNALING_PATHWAY	25	0.280209	0.953347	0.485944	0.89241	1	1652	tags=20%, list=8%, signal=22%
GOBP_MATING_BEHAVIOR	21	0.317085	0.952896	0.5	0.892965	1	5176	tags=38%, list=26%, signal=51%
GOBP_FEAR_RESPONSE	37	0.26666	0.952738	0.502551	0.892679	1	4483	tags=32%, list=22%, signal=42%
GOBP_CARBOHYDRATE_TRANSPORT	144	0.209879	0.952638	0.565789	0.892259	1	2755	tags=17%, list=14%, signal=20%
GOBP_PSEUDOURIDINE_SYNTHESIS	18	0.342568	0.951947	0.50823	0.893501	1	2120	tags=33%, list=11%, signal=37%
GOBP_REGULATION_OF_GENE_SILENCING	141	0.231309	0.951705	0.507625	0.893491	1	4419	tags=28%, list=22%, signal=35%
GOBP_NEGATIVE_REGULATION_OF_CELLULAR_RESPONSE_TO_GROWTH_FACTOR_STIMULUS	95	0.241374	0.951357	0.514673	0.893751	1	6033	tags=35%, list=30%, signal=49%
GOBP_POSITIVE_REGULATION_OF_ANION_TRANSPORT	472	0.186388	0.951187	0.619178	0.893471	1	4876	tags=27%, list=24%, signal=35%
GOBP_VESICLE_DOCKING	65	0.228898	0.950963	0.515766	0.893377	1	4117	tags=26%, list=20%, signal=33%
GOBP_EMBRYONIC_DIGESTIVE_TRACT_MORPHOGENESIS	16	0.370664	0.950804	0.540094	0.893184	1	3611	tags=31%, list=18%, signal=38%
GOBP_TRANSLATIONAL_INITIATION	190	0.294449	0.950724	0.513292	0.892719	1	3842	tags=27%, list=19%, signal=33%
GOBP_REGULATION_OF_LIPID_KINASE_ACTIVITY	66	0.259177	0.950139	0.511161	0.893605	1	2237	tags=18%, list=11%, signal=20%
GOBP_SOMITE_DEVELOPMENT	84	0.257342	0.950136	0.493976	0.892917	1	3898	tags=25%, list=19%, signal=31%
GOBP_CIRCADIAN_RHYTHM	212	0.202601	0.949884	0.542654	0.89292	1	4879	tags=27%, list=24%, signal=36%
GOBP_REGULATION_OF_CARBOHYDRATE_METABOLIC_PROCESS	201	0.1915	0.948961	0.540201	0.894808	1	3469	tags=21%, list=17%, signal=26%
GOBP_B_CELL_ACTIVATION	251	0.229419	0.94895	0.493421	0.894153	1	5403	tags=33%, list=27%, signal=45%
GOBP_POSITIVE_REGULATION_OF_SMOOTHENED_SIGNALING_PATHWAY	34	0.275351	0.948833	0.488789	0.893773	1	2689	tags=26%, list=13%, signal=30%
GOBP_REPRODUCTIVE_BEHAVIOR	28	0.29821	0.947949	0.520737	0.895437	1	5582	tags=39%, list=28%, signal=54%
GOBP_NEGATIVE_REGULATION_OF_INTRACELLULAR_SIGNAL_TRANSDUCTION	478	0.174256	0.947194	0.6025	0.896673	1	4805	tags=24%, list=24%, signal=31%
GOBP_POSITIVE_REGULATION_OF_SYNAPTIC_TRANSMISSION_GLUTAMATERGIC	30	0.288241	0.947017	0.522673	0.896471	1	5177	tags=37%, list=26%, signal=49%
GOBP_RNA_CATABOLIC_PROCESS	413	0.213236	0.946719	0.498929	0.896576	1	4596	tags=26%, list=23%, signal=33%
GOBP_NEUROTRANSMITTER_RECEPTOR_INTERNALIZATION	25	0.280146	0.946388	0.513127	0.896801	1	7222	tags=56%, list=36%, signal=87%
GOBP_KERATINOCYTE_PROLIFERATION	45	0.326307	0.946185	0.497835	0.896673	1	6381	tags=42%, list=32%, signal=62%
GOBP_MUSCLE_HYPERTROPHY	81	0.224417	0.94597	0.551069	0.896578	1	3703	tags=25%, list=18%, signal=30%
GOBP_PYRIMIDINE_NUCLEOTIDE_METABOLIC_PROCESS	49	0.248307	0.945957	0.541126	0.895914	1	2846	tags=22%, list=14%, signal=26%
GOBP_CELLULAR_RESPONSE_TO_BIOTIC_STIMULUS	219	0.233446	0.945651	0.467442	0.896021	1	4697	tags=27%, list=23%, signal=35%
GOBP_MODULATION_BY_VIRUS_OF_HOST_CELLULAR_PROCESS	18	0.283996	0.945129	0.526531	0.896814	1	3797	tags=28%, list=19%, signal=34%
GOBP_NEGATIVE_REGULATION_OF_HISTONE_MODIFICATION	43	0.251691	0.945039	0.523918	0.896352	1	1835	tags=16%, list=9%, signal=18%
GOBP_EPITHELIAL_CELL_DIFFERENTIATION_INVOLVED_IN_KIDNEY_DEVELOPMENT	48	0.276625	0.944873	0.534442	0.896093	1	5018	tags=33%, list=25%, signal=44%
GOBP_ENDOCHONDRAL_BONE_MORPHOGENESIS	52	0.261368	0.944391	0.511983	0.896753	1	4399	tags=31%, list=22%, signal=39%
GOBP_RECEPTOR_METABOLIC_PROCESS	165	0.199529	0.944199	0.539241	0.896547	1	5380	tags=34%, list=27%, signal=46%
GOBP_NEGATIVE_REGULATION_OF_SMOOTH_MUSCLE_CELL_MIGRATION	21	0.309196	0.944189	0.533799	0.895877	1	5848	tags=43%, list=29%, signal=60%
GOBP_IMMUNOGLOBULIN_PRODUCTION_INVOLVED_IN_IMMUNOGLOBULIN_MEDIATED_IMMUNE_RESPONSE	53	0.253265	0.943711	0.514412	0.896555	1	1532	tags=17%, list=8%, signal=18%
GOBP_NUCLEOBASE_METABOLIC_PROCESS	34	0.28051	0.943206	0.510288	0.897296	1	6344	tags=41%, list=31%, signal=60%
GOBP_GLOMERULUS_DEVELOPMENT	61	0.278312	0.941634	0.502273	0.900993	1	4399	tags=31%, list=22%, signal=40%
GOBP_REGULATION_OF_DENDRITE_MORPHOGENESIS	64	0.240783	0.941564	0.555305	0.90049	1	2328	tags=16%, list=12%, signal=18%
GOBP_ACTIVATION_OF_MAPK_ACTIVITY	154	0.199792	0.94087	0.516291	0.901747	1	4395	tags=25%, list=22%, signal=32%
GOBP_POSITIVE_REGULATION_OF_CYCLASE_ACTIVITY	21	0.297623	0.940841	0.554502	0.901127	1	1188	tags=14%, list=6%, signal=15%
GOBP_GLYCEROPHOSPHOLIPID_METABOLIC_PROCESS	343	0.183329	0.940171	0.620253	0.90236	1	4396	tags=24%, list=22%, signal=31%
GOBP_HINDBRAIN_DEVELOPMENT	136	0.217293	0.939658	0.555556	0.90304	1	3872	tags=23%, list=19%, signal=28%
GOBP_POSITIVE_REGULATION_OF_NF_KAPPAB_TRANSCRIPTION_FACTOR_ACTIVITY	157	0.219209	0.939436	0.524038	0.902949	1	4580	tags=29%, list=23%, signal=38%
GOBP_NEGATIVE_REGULATION_OF_TRANSPORT	401	0.19046	0.939342	0.566234	0.902524	1	3371	tags=19%, list=17%, signal=23%
GOBP_UROGENITAL_SYSTEM_DEVELOPMENT	319	0.227471	0.939241	0.538462	0.902125	1	4781	tags=28%, list=24%, signal=36%
GOBP_3_PHOSPHOADENOSINE_5_PHOSPHOSULFATE_METABOLIC_PROCESS	24	0.300224	0.938774	0.519397	0.902715	1	2355	tags=21%, list=12%, signal=24%
GOBP_REGULATION_OF_CARDIOCYTE_DIFFERENTIATION	27	0.288519	0.937928	0.521839	0.904283	1	5001	tags=37%, list=25%, signal=49%
GOBP_REGULATION_OF_MEMBRANE_INVAGINATION	16	0.345101	0.937869	0.517084	0.903745	1	1589	tags=19%, list=8%, signal=20%
GOBP_LIPOPOLYSACCHARIDE_MEDIATED_SIGNALING_PATHWAY	57	0.277924	0.937375	0.477876	0.904422	1	5889	tags=37%, list=29%, signal=52%
GOBP_CELLULAR_RESPONSE_TO_GONADOTROPIN_STIMULUS	15	0.334765	0.937338	0.531765	0.903846	1	3186	tags=27%, list=16%, signal=32%
GOBP_TYPE_I_INTERFERON_PRODUCTION	126	0.233703	0.937336	0.528017	0.903162	1	3298	tags=25%, list=16%, signal=30%
GOBP_NEGATIVE_REGULATION_OF_CELL_SUBSTRATE_ADHESION	61	0.249478	0.936948	0.527594	0.903563	1	5018	tags=36%, list=25%, signal=48%
GOBP_CENTRAL_NERVOUS_SYSTEM_NEURON_AXONOGENESIS	35	0.270771	0.936767	0.556845	0.903417	1	4562	tags=29%, list=23%, signal=37%
GOBP_OSSIFICATION	386	0.207362	0.936457	0.551402	0.90358	1	5585	tags=32%, list=28%, signal=44%
GOBP_NUCLEOLAR_LARGE_RRNA_TRANSCRIPTION_BY_RNA_POLYMERASE_I	17	0.347629	0.936182	0.541582	0.903664	1	3009	tags=24%, list=15%, signal=28%
GOBP_NEGATIVE_REGULATION_OF_RHO_PROTEIN_SIGNAL_TRANSDUCTION	21	0.292214	0.935653	0.530146	0.904431	1	5496	tags=38%, list=27%, signal=52%
GOBP_INTRACELLULAR_LIPID_TRANSPORT	45	0.252216	0.935631	0.560284	0.903803	1	4565	tags=31%, list=23%, signal=40%
GOBP_LIPOPROTEIN_CATABOLIC_PROCESS	15	0.320443	0.935177	0.543933	0.904381	1	1582	tags=27%, list=8%, signal=29%
GOBP_NEGATIVE_REGULATION_OF_PROTEIN_CATABOLIC_PROCESS	117	0.196251	0.935054	0.630695	0.904058	1	2667	tags=17%, list=13%, signal=20%
GOBP_POSITIVE_REGULATION_OF_CELLULAR_PROTEIN_LOCALIZATION	291	0.18454	0.934459	0.614657	0.905037	1	4803	tags=28%, list=24%, signal=36%
GOBP_CARTILAGE_DEVELOPMENT	183	0.230652	0.934163	0.532609	0.905149	1	4006	tags=25%, list=20%, signal=31%
GOBP_STEM_CELL_DIVISION	24	0.314988	0.933642	0.555066	0.905884	1	1809	tags=21%, list=9%, signal=23%
GOBP_REGULATION_OF_CELLULAR_COMPONENT_SIZE	363	0.18633	0.933273	0.606218	0.906215	1	4890	tags=28%, list=24%, signal=36%
GOBP_CELLULAR_RESPONSE_TO_CAMP	52	0.256747	0.933239	0.573604	0.905665	1	3082	tags=25%, list=15%, signal=29%
GOBP_RETROGRADE_VESICLE_MEDIATED_TRANSPORT_GOLGI_TO_ENDOPLASMIC_RETICULUM	87	0.247876	0.932793	0.520661	0.906222	1	3870	tags=32%, list=19%, signal=40%
GOBP_ACTIN_POLYMERIZATION_OR_DEPOLYMERIZATION	208	0.192411	0.932492	0.592506	0.906305	1	2201	tags=14%, list=11%, signal=16%
GOBP_AMINO_SUGAR_METABOLIC_PROCESS	41	0.241711	0.932174	0.569196	0.906501	1	3895	tags=29%, list=19%, signal=36%
GOBP_OSTEOBLAST_DIFFERENTIATION	209	0.214536	0.932005	0.560538	0.906325	1	4066	tags=25%, list=20%, signal=31%
GOBP_NEGATIVE_REGULATION_OF_ANION_TRANSPORT	192	0.196519	0.931552	0.619537	0.906883	1	2441	tags=17%, list=12%, signal=19%
GOBP_REGULATION_OF_GOLGI_ORGANIZATION	17	0.295669	0.931237	0.534591	0.907091	1	4256	tags=35%, list=21%, signal=45%
GOBP_SOMITOGENESIS	65	0.247497	0.930765	0.552752	0.907705	1	4455	tags=28%, list=22%, signal=35%
GOBP_EYE_PHOTORECEPTOR_CELL_DEVELOPMENT	32	0.265605	0.930571	0.55	0.90755	1	1757	tags=19%, list=9%, signal=21%
GOBP_POSITIVE_REGULATION_OF_GLYCOLYTIC_PROCESS	24	0.289351	0.930543	0.534404	0.906955	1	4121	tags=38%, list=20%, signal=47%
GOBP_SMOOTH_MUSCLE_CELL_DIFFERENTIATION	56	0.255748	0.930128	0.559633	0.907383	1	5441	tags=38%, list=27%, signal=51%
GOBP_POSITIVE_REGULATION_OF_VASCULAR_ENDOTHELIAL_CELL_PROLIFERATION	15	0.312959	0.929594	0.537445	0.908221	1	3624	tags=40%, list=18%, signal=49%
GOBP_ACTIN_FILAMENT_ORGANIZATION	423	0.18796	0.928691	0.596698	0.910084	1	4938	tags=28%, list=25%, signal=36%
GOBP_BARBED_END_ACTIN_FILAMENT_CAPPING	24	0.275535	0.928688	0.577465	0.909414	1	3192	tags=29%, list=16%, signal=35%
GOBP_POSITIVE_REGULATION_OF_GRANULOCYTE_CHEMOTAXIS	27	0.317627	0.928672	0.551876	0.908776	1	4844	tags=37%, list=24%, signal=49%
GOBP_RNA_SPLICING_VIA_ENDONUCLEOLYTIC_CLEAVAGE_AND_LIGATION	16	0.321005	0.928382	0.542683	0.90892	1	2745	tags=25%, list=14%, signal=29%
GOBP_RNA_PHOSPHODIESTER_BOND_HYDROLYSIS_ENDONUCLEOLYTIC	78	0.217514	0.928317	0.564655	0.908419	1	2870	tags=18%, list=14%, signal=21%
GOBP_PLASMA_MEMBRANE_PHOSPHOLIPID_SCRAMBLING	20	0.297929	0.928255	0.549107	0.907913	1	4225	tags=30%, list=21%, signal=38%
GOBP_NEUROMUSCULAR_PROCESS_CONTROLLING_BALANCE	42	0.262139	0.928145	0.519139	0.907562	1	4863	tags=31%, list=24%, signal=41%
GOBP_MATERNAL_PLACENTA_DEVELOPMENT	28	0.271782	0.928033	0.558635	0.907187	1	3082	tags=25%, list=15%, signal=29%
GOBP_REGULATION_OF_CELL_MORPHOGENESIS	300	0.197733	0.928002	0.603286	0.906594	1	5499	tags=31%, list=27%, signal=42%
GOBP_NEGATIVE_REGULATION_OF_CYTOSKELETON_ORGANIZATION	148	0.201422	0.927797	0.60095	0.906509	1	3937	tags=24%, list=20%, signal=29%
GOBP_NADPH_REGENERATION	18	0.309328	0.927538	0.536779	0.90653	1	1060	tags=17%, list=5%, signal=18%
GOBP_REGULATION_OF_PROTEIN_POLYMERIZATION	218	0.188517	0.926995	0.600939	0.90737	1	3978	tags=22%, list=20%, signal=27%
GOBP_GLYCEROL_ETHER_METABOLIC_PROCESS	21	0.276319	0.926959	0.556769	0.906807	1	4083	tags=29%, list=20%, signal=36%
GOBP_METANEPHRIC_NEPHRON_MORPHOGENESIS	25	0.306431	0.926838	0.536946	0.906441	1	4592	tags=36%, list=23%, signal=47%
GOBP_GLUCOSE_IMPORT	69	0.220362	0.926402	0.611247	0.906903	1	2688	tags=17%, list=13%, signal=20%
GOBP_TELENCEPHALON_DEVELOPMENT	228	0.200381	0.925778	0.598958	0.907897	1	6244	tags=38%, list=31%, signal=54%
GOBP_PROTEOGLYCAN_METABOLIC_PROCESS	87	0.233337	0.925176	0.555024	0.90881	1	4001	tags=29%, list=20%, signal=36%
GOBP_I_KAPPAB_KINASE_NF_KAPPAB_SIGNALING	276	0.20197	0.924277	0.53139	0.910607	1	1941	tags=14%, list=10%, signal=15%
GOBP_DEVELOPMENTAL_CELL_GROWTH	213	0.200625	0.924022	0.602978	0.9106	1	4829	tags=29%, list=24%, signal=38%
GOBP_CARDIAC_VENTRICLE_DEVELOPMENT	113	0.238619	0.923947	0.543779	0.910141	1	4658	tags=31%, list=23%, signal=40%
GOBP_PIGMENT_GRANULE_LOCALIZATION	26	0.287282	0.92383	0.533465	0.909822	1	710	tags=15%, list=4%, signal=16%
GOBP_POSITIVE_REGULATION_OF_RECEPTOR_SIGNALING_PATHWAY_VIA_STAT	47	0.266208	0.923489	0.548235	0.91007	1	6838	tags=45%, list=34%, signal=67%
GOBP_TRIPARTITE_REGIONAL_SUBDIVISION	16	0.322428	0.922837	0.561822	0.911141	1	4983	tags=31%, list=25%, signal=41%
GOBP_NEGATIVE_REGULATION_OF_RECEPTOR_MEDIATED_ENDOCYTOSIS	28	0.260594	0.922574	0.586758	0.911159	1	2102	tags=21%, list=10%, signal=24%
GOBP_EYE_MORPHOGENESIS	142	0.22554	0.921667	0.554273	0.912924	1	5007	tags=29%, list=25%, signal=38%
GOBP_POSITIVE_REGULATION_OF_ATPASE_ACTIVITY	58	0.225363	0.921197	0.585837	0.913526	1	3970	tags=24%, list=20%, signal=30%
GOBP_PHOTORECEPTOR_CELL_DIFFERENTIATION	60	0.230143	0.920958	0.621287	0.913477	1	2975	tags=18%, list=15%, signal=21%
GOBP_ANTIGEN_PROCESSING_AND_PRESENTATION_OF_PEPTIDE_OR_POLYSACCHARIDE_ANTIGEN_VIA_MHC_CLASS_II	100	0.244182	0.920686	0.554622	0.913601	1	5051	tags=37%, list=25%, signal=49%
GOBP_NEGATIVE_REGULATION_OF_GLUCOSE_TRANSMEMBRANE_TRANSPORT	16	0.312311	0.920644	0.574324	0.91304	1	2304	tags=19%, list=11%, signal=21%
GOBP_MEMBRANE_FUSION	169	0.194932	0.920639	0.599557	0.912392	1	2718	tags=17%, list=13%, signal=19%
GOBP_REGULATION_OF_LIPOPOLYSACCHARIDE_MEDIATED_SIGNALING_PATHWAY	24	0.295584	0.919849	0.556522	0.913886	1	6454	tags=46%, list=32%, signal=67%
GOBP_NUCLEAR_MEMBRANE_ORGANIZATION	17	0.308917	0.919786	0.53629	0.913394	1	2806	tags=29%, list=14%, signal=34%
GOBP_ROOF_OF_MOUTH_DEVELOPMENT	86	0.266887	0.919745	0.569712	0.912846	1	4880	tags=33%, list=24%, signal=43%
GOBP_PULMONARY_VALVE_MORPHOGENESIS	17	0.340433	0.918829	0.539503	0.914676	1	4006	tags=35%, list=20%, signal=44%
GOBP_REGULATION_OF_JNK_CASCADE	128	0.208253	0.918507	0.625	0.914853	1	3441	tags=20%, list=17%, signal=24%
GOBP_REGULATION_OF_SMALL_GTPASE_MEDIATED_SIGNAL_TRANSDUCTION	315	0.19396	0.918057	0.588235	0.915404	1	5582	tags=30%, list=28%, signal=41%
GOBP_PULMONARY_VALVE_DEVELOPMENT	21	0.309642	0.917611	0.543668	0.915952	1	4006	tags=33%, list=20%, signal=42%
GOBP_REGULATION_OF_B_CELL_ACTIVATION	119	0.248696	0.917578	0.511931	0.915367	1	6773	tags=46%, list=34%, signal=69%
GOBP_CHROMATIN_DISASSEMBLY	20	0.314542	0.917508	0.535714	0.914881	1	1835	tags=15%, list=9%, signal=16%
GOBP_POSITIVE_REGULATION_OF_AMINO_ACID_TRANSPORT	16	0.306963	0.917268	0.579545	0.914849	1	4648	tags=31%, list=23%, signal=41%
GOBP_HEPARAN_SULFATE_PROTEOGLYCAN_METABOLIC_PROCESS	31	0.277206	0.917199	0.545249	0.914367	1	4555	tags=42%, list=23%, signal=54%
GOBP_EPIDERMAL_GROWTH_FACTOR_RECEPTOR_SIGNALING_PATHWAY	120	0.205374	0.916674	0.628362	0.915138	1	5862	tags=38%, list=29%, signal=53%
GOBP_NEGATIVE_REGULATION_OF_INTRINSIC_APOPTOTIC_SIGNALING_PATHWAY_IN_RESPONSE_TO_DNA_DAMAGE	29	0.262219	0.91661	0.60181	0.914666	1	4261	tags=28%, list=21%, signal=35%
GOBP_BETA_CATENIN_TCF_COMPLEX_ASSEMBLY	31	0.302218	0.916045	0.528017	0.91552	1	2765	tags=19%, list=14%, signal=22%
GOBP_REGULATION_OF_GLIAL_CELL_PROLIFERATION	29	0.263245	0.915529	0.604211	0.916246	1	3651	tags=28%, list=18%, signal=34%
GOBP_NEGATIVE_REGULATION_OF_FIBROBLAST_PROLIFERATION	30	0.258152	0.915138	0.570787	0.916652	1	2869	tags=27%, list=14%, signal=31%
GOBP_MORPHOGENESIS_OF_EMBRYONIC_EPITHELIUM	140	0.242632	0.914973	0.572104	0.916435	1	5001	tags=29%, list=25%, signal=38%
GOBP_REGULATION_OF_RAS_PROTEIN_SIGNAL_TRANSDUCTION	187	0.196967	0.914046	0.595506	0.918188	1	5579	tags=32%, list=28%, signal=43%
GOBP_PIGMENT_GRANULE_ORGANIZATION	28	0.288127	0.913428	0.541053	0.919246	1	3419	tags=32%, list=17%, signal=39%
GOBP_REGULATION_OF_FIBROBLAST_MIGRATION	34	0.252773	0.913389	0.592191	0.918677	1	2034	tags=21%, list=10%, signal=23%
GOBP_POSITIVE_REGULATION_OF_HORMONE_SECRETION	124	0.215704	0.912196	0.629243	0.921198	1	4657	tags=26%, list=23%, signal=33%
GOBP_NEGATIVE_REGULATION_OF_ORGAN_GROWTH	31	0.263632	0.911692	0.575448	0.921892	1	5789	tags=45%, list=29%, signal=63%
GOBP_MIDBRAIN_DOPAMINERGIC_NEURON_DIFFERENTIATION	16	0.325638	0.911187	0.585683	0.922621	1	2578	tags=19%, list=13%, signal=21%
GOBP_CORTICAL_CYTOSKELETON_ORGANIZATION	58	0.240514	0.91083	0.56341	0.922922	1	1745	tags=14%, list=9%, signal=15%
GOBP_REGULATION_OF_PH	103	0.219593	0.910652	0.613426	0.922755	1	5401	tags=32%, list=27%, signal=44%
GOBP_BLASTODERM_SEGMENTATION	19	0.298888	0.910637	0.56833	0.922135	1	5516	tags=32%, list=27%, signal=43%
GOBP_ASSOCIATIVE_LEARNING	68	0.21005	0.910598	0.655	0.92159	1	4623	tags=28%, list=23%, signal=36%
GOBP_REGULATION_OF_BMP_SIGNALING_PATHWAY	87	0.238934	0.910476	0.562929	0.921239	1	1195	tags=13%, list=6%, signal=13%
GOBP_REGULATION_OF_GRANULOCYTE_CHEMOTAXIS	48	0.289759	0.909734	0.577778	0.922596	1	5617	tags=40%, list=28%, signal=55%
GOBP_NEGATIVE_REGULATION_OF_EXTRINSIC_APOPTOTIC_SIGNALING_PATHWAY	101	0.20859	0.909288	0.658354	0.923066	1	5057	tags=30%, list=25%, signal=39%
GOBP_PURINE_NUCLEOBASE_METABOLIC_PROCESS	19	0.298876	0.908929	0.58114	0.923358	1	3047	tags=21%, list=15%, signal=25%
GOBP_POSITIVE_REGULATION_OF_PATHWAY_RESTRICTED_SMAD_PROTEIN_PHOSPHORYLATION	48	0.264323	0.908861	0.568765	0.922913	1	5001	tags=31%, list=25%, signal=41%
GOBP_REGULATION_OF_TISSUE_REMODELING	73	0.234127	0.908712	0.597122	0.922657	1	5514	tags=38%, list=27%, signal=53%
GOBP_NEGATIVE_REGULATION_OF_NEURON_DEATH	190	0.188224	0.908702	0.683511	0.92203	1	4863	tags=27%, list=24%, signal=36%
GOBP_B_CELL_DIFFERENTIATION	137	0.22834	0.90832	0.539648	0.922347	1	3851	tags=23%, list=19%, signal=28%
GOBP_L_GLUTAMATE_IMPORT_ACROSS_PLASMA_MEMBRANE	15	0.336847	0.908202	0.556044	0.922022	1	3577	tags=33%, list=18%, signal=40%
GOBP_ARTERY_DEVELOPMENT	86	0.24122	0.90773	0.559211	0.922595	1	4022	tags=28%, list=20%, signal=35%
GOBP_LONG_CHAIN_FATTY_ACYL_COA_METABOLIC_PROCESS	25	0.26295	0.907471	0.589327	0.922649	1	2477	tags=20%, list=12%, signal=23%
GOBP_GLUCOSAMINE_CONTAINING_COMPOUND_METABOLIC_PROCESS	26	0.259446	0.906855	0.586517	0.92363	1	3895	tags=31%, list=19%, signal=38%
GOBP_POSITIVE_REGULATION_OF_SIGNAL_TRANSDUCTION_BY_P53_CLASS_MEDIATOR	22	0.290487	0.906332	0.578261	0.92441	1	2845	tags=23%, list=14%, signal=26%
GOBP_NEGATIVE_REGULATION_OF_VIRAL_TRANSCRIPTION	15	0.299571	0.906017	0.603734	0.924589	1	1830	tags=27%, list=9%, signal=29%
GOBP_REGULATION_OF_NEUTROPHIL_CHEMOTAXIS	31	0.301034	0.905867	0.567929	0.924285	1	5617	tags=42%, list=28%, signal=58%
GOBP_REGULATION_OF_TRANSMEMBRANE_RECEPTOR_PROTEIN_SERINE_THREONINE_KINASE_SIGNALING_PATHWAY	239	0.206266	0.904555	0.591017	0.927029	1	6033	tags=33%, list=30%, signal=47%
GOBP_POSITIVE_REGULATION_OF_MACROPHAGE_DERIVED_FOAM_CELL_DIFFERENTIATION	18	0.318361	0.904326	0.563474	0.926971	1	7238	tags=50%, list=36%, signal=78%
GOBP_REGULATION_OF_ACTOMYOSIN_STRUCTURE_ORGANIZATION	93	0.215984	0.904316	0.595833	0.926342	1	5104	tags=31%, list=25%, signal=42%
GOBP_EYE_PHOTORECEPTOR_CELL_DIFFERENTIATION	43	0.245415	0.903822	0.58753	0.926955	1	1757	tags=16%, list=9%, signal=18%
GOBP_POSITIVE_REGULATION_OF_CELL_AGING	15	0.296764	0.903247	0.591579	0.927841	1	2869	tags=33%, list=14%, signal=39%
GOBP_BONE_DEVELOPMENT	192	0.209171	0.903062	0.590909	0.927712	1	4645	tags=27%, list=23%, signal=35%
GOBP_REGULATION_OF_MYELOID_CELL_APOPTOTIC_PROCESS	23	0.2809	0.90291	0.611111	0.927467	1	4562	tags=35%, list=23%, signal=45%
GOBP_RESPONSE_TO_MISFOLDED_PROTEIN	24	0.261712	0.902464	0.578838	0.928035	1	1409	tags=17%, list=7%, signal=18%
GOBP_REGULATION_OF_ATPASE_ACTIVITY	81	0.208499	0.902347	0.614865	0.92769	1	3970	tags=25%, list=20%, signal=31%
GOBP_KERATINOCYTE_MIGRATION	18	0.315207	0.902162	0.553611	0.927531	1	6085	tags=56%, list=30%, signal=80%
GOBP_HEAT_GENERATION	16	0.32376	0.901806	0.582569	0.927882	1	8238	tags=69%, list=41%, signal=116%
GOBP_MICROVILLUS_ASSEMBLY	16	0.303522	0.901768	0.567742	0.927323	1	5019	tags=31%, list=25%, signal=42%
GOBP_HEPATOCYTE_GROWTH_FACTOR_RECEPTOR_SIGNALING_PATHWAY	16	0.304501	0.901753	0.589011	0.926716	1	5616	tags=44%, list=28%, signal=61%
GOBP_RESPONSE_TO_DEXAMETHASONE	38	0.248112	0.900896	0.577181	0.928348	1	2319	tags=16%, list=12%, signal=18%
GOBP_GUANOSINE_CONTAINING_COMPOUND_METABOLIC_PROCESS	40	0.242127	0.900851	0.600823	0.927827	1	5499	tags=40%, list=27%, signal=55%
GOBP_NEGATIVE_REGULATION_OF_CALCIUM_ION_TRANSMEMBRANE_TRANSPORTER_ACTIVITY	31	0.251744	0.900846	0.607565	0.927192	1	4506	tags=29%, list=22%, signal=37%
GOBP_PURINE_NUCLEOSIDE_METABOLIC_PROCESS	61	0.219369	0.900719	0.639198	0.926874	1	5499	tags=34%, list=27%, signal=47%
GOBP_BONE_CELL_DEVELOPMENT	32	0.267628	0.900708	0.593607	0.926254	1	5261	tags=41%, list=26%, signal=55%
GOBP_T_CELL_CHEMOTAXIS	26	0.32212	0.900094	0.547046	0.927173	1	3066	tags=23%, list=15%, signal=27%
GOBP_OVULATION	16	0.32781	0.899999	0.591324	0.926775	1	1373	tags=19%, list=7%, signal=20%
GOBP_RELAXATION_OF_CARDIAC_MUSCLE	17	0.292457	0.89997	0.606383	0.926201	1	5443	tags=41%, list=27%, signal=56%
GOBP_EMBRYONIC_DIGESTIVE_TRACT_DEVELOPMENT	31	0.293228	0.899943	0.604878	0.925623	1	4592	tags=32%, list=23%, signal=42%
GOBP_METAL_ION_TRANSPORT	477	0.178178	0.899421	0.68232	0.926365	1	4204	tags=21%, list=21%, signal=26%
GOBP_TOLL_LIKE_RECEPTOR_9_SIGNALING_PATHWAY	25	0.303093	0.899046	0.573009	0.926704	1	5134	tags=48%, list=25%, signal=64%
GOBP_RESPONSE_TO_FIBROBLAST_GROWTH_FACTOR	139	0.208829	0.89902	0.661137	0.926137	1	5219	tags=30%, list=26%, signal=40%
GOBP_POSITIVE_REGULATION_OF_SMALL_GTPASE_MEDIATED_SIGNAL_TRANSDUCTION	75	0.226118	0.899016	0.602326	0.925503	1	5558	tags=36%, list=28%, signal=50%
GOBP_CARDIAC_RIGHT_VENTRICLE_MORPHOGENESIS	20	0.304181	0.898427	0.576233	0.926355	1	3898	tags=25%, list=19%, signal=31%
GOBP_POSITIVE_REGULATION_OF_CELL_CYCLE_ARREST	79	0.212414	0.897247	0.621978	0.928733	1	5924	tags=39%, list=29%, signal=55%
GOBP_LYMPHOCYTE_HOMEOSTASIS	57	0.253281	0.895475	0.537037	0.932737	1	1896	tags=16%, list=9%, signal=17%
GOBP_REGULATION_OF_MEMBRANE_LIPID_DISTRIBUTION	55	0.225674	0.895382	0.60274	0.93232	1	2328	tags=16%, list=12%, signal=18%
GOBP_TELOMERE_MAINTENANCE_VIA_SEMI_CONSERVATIVE_REPLICATION	27	0.337859	0.895368	0.571134	0.931715	1	5189	tags=41%, list=26%, signal=55%
GOBP_POSITIVE_REGULATION_OF_STEM_CELL_DIFFERENTIATION	18	0.270308	0.895134	0.636364	0.931689	1	2873	tags=22%, list=14%, signal=26%
GOBP_POSITIVE_REGULATION_OF_STEM_CELL_PROLIFERATION	22	0.287371	0.894515	0.596577	0.932636	1	6690	tags=45%, list=33%, signal=68%
GOBP_POSITIVE_REGULATION_OF_B_CELL_ACTIVATION	76	0.237801	0.894303	0.556769	0.932538	1	4596	tags=29%, list=23%, signal=37%
GOBP_POSITIVE_REGULATION_OF_BLOOD_VESSEL_ENDOTHELIAL_CELL_MIGRATION	51	0.242946	0.893643	0.621277	0.93357	1	6231	tags=45%, list=31%, signal=65%
GOBP_ERYTHROCYTE_DEVELOPMENT	32	0.25226	0.89347	0.623632	0.933404	1	4058	tags=34%, list=20%, signal=43%
GOBP_REGULATION_OF_MONONUCLEAR_CELL_MIGRATION	110	0.247732	0.893171	0.564835	0.933543	1	5492	tags=37%, list=27%, signal=51%
GOBP_REGULATION_OF_TRANSCRIPTION_INVOLVED_IN_G1_S_TRANSITION_OF_MITOTIC_CELL_CYCLE	34	0.278842	0.893102	0.555556	0.933107	1	6365	tags=44%, list=32%, signal=64%
GOBP_TYPE_B_PANCREATIC_CELL_DEVELOPMENT	20	0.295646	0.89288	0.585421	0.93301	1	4697	tags=45%, list=23%, signal=59%
GOBP_REGULATION_OF_BROWN_FAT_CELL_DIFFERENTIATION	22	0.301721	0.892573	0.613636	0.933128	1	6263	tags=45%, list=31%, signal=66%
GOBP_REGULATION_OF_MAST_CELL_ACTIVATION	41	0.276254	0.891335	0.555809	0.935738	1	6797	tags=41%, list=34%, signal=62%
GOBP_OLFACTORY_LOBE_DEVELOPMENT	28	0.257112	0.890507	0.638677	0.93725	1	5808	tags=43%, list=29%, signal=60%
GOBP_MALE_SEX_DIFFERENTIATION	153	0.201785	0.890322	0.647343	0.937069	1	4458	tags=25%, list=22%, signal=32%
GOBP_SYNAPTIC_VESICLE_TRANSPORT	43	0.232258	0.890141	0.634884	0.936881	1	3662	tags=26%, list=18%, signal=31%
GOBP_APICAL_JUNCTION_ASSEMBLY	83	0.234604	0.890107	0.591518	0.936327	1	1805	tags=16%, list=9%, signal=17%
GOBP_MICROTUBULE_POLYMERIZATION	76	0.213622	0.890011	0.657952	0.935946	1	3040	tags=20%, list=15%, signal=23%
GOBP_CELLULAR_MONOVALENT_INORGANIC_CATION_HOMEOSTASIS	115	0.207703	0.889741	0.667453	0.935995	1	5443	tags=29%, list=27%, signal=39%
GOBP_ASTROCYTE_DEVELOPMENT	39	0.251947	0.889523	0.604119	0.935908	1	2427	tags=18%, list=12%, signal=20%
GOBP_CHROMATIN_REMODELING_AT_CENTROMERE	45	0.299103	0.889359	0.566116	0.935681	1	4442	tags=29%, list=22%, signal=37%
GOBP_NEUROMUSCULAR_PROCESS	90	0.213614	0.889277	0.685185	0.935251	1	1038	tags=10%, list=5%, signal=10%
GOBP_POSITIVE_REGULATION_OF_GROWTH	240	0.183715	0.889211	0.714628	0.934797	1	6504	tags=38%, list=32%, signal=56%
GOBP_NEGATIVE_REGULATION_OF_CALCIUM_ION_TRANSPORT_INTO_CYTOSOL	16	0.297927	0.888775	0.611241	0.9353	1	4506	tags=31%, list=22%, signal=40%
GOBP_POSITIVE_REGULATION_OF_CARBOHYDRATE_METABOLIC_PROCESS	75	0.211253	0.888262	0.67268	0.935933	1	3469	tags=23%, list=17%, signal=27%
GOBP_NEGATIVE_REGULATION_OF_CHROMATIN_ORGANIZATION	62	0.222466	0.888222	0.628062	0.935397	1	4154	tags=24%, list=21%, signal=30%
GOBP_REGULATION_OF_CAMP_MEDIATED_SIGNALING	37	0.252089	0.888047	0.663573	0.935191	1	4118	tags=32%, list=20%, signal=41%
GOBP_CARTILAGE_DEVELOPMENT_INVOLVED_IN_ENDOCHONDRAL_BONE_MORPHOGENESIS	26	0.271386	0.887926	0.642697	0.934859	1	3082	tags=23%, list=15%, signal=27%
GOBP_REGULATION_OF_TRANSLATION_NCRNA_MEDIATED	17	0.301642	0.887731	0.594118	0.934706	1	5003	tags=41%, list=25%, signal=55%
GOBP_INSULIN_SECRETION	206	0.193813	0.887051	0.72818	0.935857	1	4876	tags=28%, list=24%, signal=36%
GOBP_DENDRITE_EXTENSION	35	0.264646	0.886572	0.609639	0.936518	1	3973	tags=29%, list=20%, signal=36%
GOBP_REGULATION_OF_ANDROGEN_RECEPTOR_SIGNALING_PATHWAY	25	0.257889	0.886251	0.627049	0.93672	1	5261	tags=40%, list=26%, signal=54%
GOBP_NEGATIVE_REGULATION_OF_ENDOPLASMIC_RETICULUM_STRESS_INDUCED_INTRINSIC_APOPTOTIC_SIGNALING_PATHWAY	18	0.287048	0.885713	0.60124	0.937542	1	559	tags=11%, list=3%, signal=11%
GOBP_PYRIMIDINE_CONTAINING_COMPOUND_METABOLIC_PROCESS	84	0.200936	0.885701	0.684444	0.936939	1	2846	tags=18%, list=14%, signal=21%
GOBP_HISTONE_EXCHANGE	56	0.281448	0.88541	0.568085	0.937047	1	3759	tags=25%, list=19%, signal=31%
GOBP_MITOCHONDRIAL_CALCIUM_ION_TRANSMEMBRANE_TRANSPORT	25	0.277031	0.884567	0.594937	0.93861	1	3955	tags=32%, list=20%, signal=40%
GOBP_CELLULAR_RESPONSE_TO_CARBOHYDRATE_STIMULUS	133	0.194182	0.884566	0.724311	0.937979	1	3627	tags=22%, list=18%, signal=26%
GOBP_RESPONSE_TO_UV_B	16	0.292241	0.884533	0.625541	0.937424	1	3595	tags=31%, list=18%, signal=38%
GOBP_PTERIDINE_CONTAINING_COMPOUND_METABOLIC_PROCESS	32	0.280548	0.884365	0.597046	0.937205	1	4259	tags=31%, list=21%, signal=40%
GOBP_REGULATION_OF_STEM_CELL_POPULATION_MAINTENANCE	30	0.265946	0.884236	0.643653	0.9369	1	5547	tags=40%, list=28%, signal=55%
GOBP_PANCREAS_DEVELOPMENT	72	0.222153	0.88418	0.675749	0.936424	1	4777	tags=31%, list=24%, signal=40%
GOBP_CELLULAR_TRANSITION_METAL_ION_HOMEOSTASIS	113	0.200507	0.883937	0.699541	0.936442	1	2746	tags=19%, list=14%, signal=21%
GOBP_POSITIVE_REGULATION_OF_MAST_CELL_ACTIVATION	19	0.28999	0.883915	0.603037	0.935865	1	6797	tags=47%, list=34%, signal=71%
GOBP_PALLIUM_DEVELOPMENT	153	0.191507	0.882724	0.71358	0.938222	1	5462	tags=31%, list=27%, signal=42%
GOBP_POSITIVE_REGULATION_OF_MUSCLE_CELL_DIFFERENTIATION	71	0.211422	0.882429	0.688095	0.938341	1	5052	tags=30%, list=25%, signal=39%
GOBP_REGULATION_OF_TRANSLATIONAL_ELONGATION	20	0.284465	0.881901	0.642544	0.939074	1	7148	tags=50%, list=35%, signal=77%
GOBP_PH_REDUCTION	58	0.246032	0.881481	0.612033	0.939522	1	5055	tags=31%, list=25%, signal=41%
GOBP_POSITIVE_REGULATION_OF_LEUKOCYTE_CHEMOTAXIS	90	0.255955	0.881311	0.587699	0.939299	1	5274	tags=34%, list=26%, signal=46%
GOBP_POSITIVE_REGULATION_OF_CARTILAGE_DEVELOPMENT	29	0.302462	0.881061	0.597046	0.939308	1	4006	tags=31%, list=20%, signal=39%
GOBP_PEPTIDYL_LYSINE_DIMETHYLATION	21	0.290452	0.880521	0.585417	0.940038	1	5795	tags=52%, list=29%, signal=73%
GOBP_REGULATION_OF_NEURON_PROJECTION_DEVELOPMENT	418	0.180083	0.880212	0.742574	0.940233	1	5208	tags=27%, list=26%, signal=36%
GOBP_PYRIMIDINE_NUCLEOBASE_METABOLIC_PROCESS	16	0.311354	0.879897	0.579957	0.940423	1	6917	tags=56%, list=34%, signal=86%
GOBP_RESPONSE_TO_REACTIVE_OXYGEN_SPECIES	212	0.184504	0.879791	0.72488	0.940049	1	4022	tags=22%, list=20%, signal=27%
GOBP_MEGAKARYOCYTE_DEVELOPMENT	16	0.296405	0.879243	0.618736	0.940814	1	298	tags=13%, list=1%, signal=13%
GOBP_UTERUS_DEVELOPMENT	18	0.340818	0.878833	0.591837	0.941277	1	1809	tags=22%, list=9%, signal=24%
GOBP_NEUROBLAST_PROLIFERATION	54	0.233663	0.87867	0.654428	0.941051	1	6222	tags=37%, list=31%, signal=53%
GOBP_CELL_AGGREGATION	23	0.267973	0.878466	0.651481	0.940939	1	5177	tags=39%, list=26%, signal=53%
GOBP_SMAD_PROTEIN_SIGNAL_TRANSDUCTION	76	0.230896	0.877115	0.628319	0.9438	1	5395	tags=33%, list=27%, signal=45%
GOBP_NEGATIVE_REGULATION_OF_ANION_TRANSMEMBRANE_TRANSPORT	32	0.251038	0.877051	0.656471	0.943333	1	2304	tags=19%, list=11%, signal=21%
GOBP_REGULATION_OF_CAMP_DEPENDENT_PROTEIN_KINASE_ACTIVITY	20	0.268149	0.876957	0.650759	0.942927	1	3845	tags=35%, list=19%, signal=43%
GOBP_ACTIN_FILAMENT_BUNDLE_ORGANIZATION	153	0.196349	0.876756	0.709382	0.942803	1	4938	tags=30%, list=25%, signal=40%
GOBP_TRANSITION_METAL_ION_HOMEOSTASIS	134	0.19168	0.876725	0.734694	0.942247	1	2746	tags=17%, list=14%, signal=20%
GOBP_POSITIVE_REGULATION_OF_CELL_MIGRATION_INVOLVED_IN_SPROUTING_ANGIOGENESIS	20	0.306796	0.87603	0.611344	0.943336	1	6231	tags=45%, list=31%, signal=65%
GOBP_NEGATIVE_REGULATION_OF_SIGNAL_TRANSDUCTION_BY_P53_CLASS_MEDIATOR	29	0.251717	0.875663	0.635165	0.943638	1	4578	tags=28%, list=23%, signal=36%
GOBP_GPI_ANCHOR_METABOLIC_PROCESS	32	0.266788	0.875594	0.613497	0.943178	1	5329	tags=44%, list=26%, signal=59%
GOBP_MAINTENANCE_OF_GASTROINTESTINAL_EPITHELIUM	22	0.270395	0.87539	0.661616	0.943018	1	2982	tags=23%, list=15%, signal=27%
GOBP_NEGATIVE_REGULATION_OF_PRODUCTION_OF_MOLECULAR_MEDIATOR_OF_IMMUNE_RESPONSE	39	0.278371	0.875096	0.591304	0.943169	1	5001	tags=33%, list=25%, signal=44%
GOBP_MIDBRAIN_DEVELOPMENT	85	0.210248	0.874951	0.695444	0.942914	1	2586	tags=16%, list=13%, signal=19%
GOBP_COCHLEA_DEVELOPMENT	45	0.255888	0.874081	0.66005	0.944482	1	3307	tags=20%, list=16%, signal=24%
GOBP_REGULATION_OF_HORMONE_BIOSYNTHETIC_PROCESS	20	0.281869	0.873702	0.624733	0.944805	1	1903	tags=15%, list=9%, signal=17%
GOBP_ORGANOPHOSPHATE_ESTER_TRANSPORT	133	0.198197	0.873203	0.706024	0.945469	1	4375	tags=23%, list=22%, signal=30%
GOBP_OVULATION_CYCLE	62	0.232096	0.873043	0.643357	0.945243	1	4284	tags=26%, list=21%, signal=33%
GOBP_MECHANORECEPTOR_DIFFERENTIATION	62	0.22136	0.872832	0.682759	0.945139	1	2366	tags=15%, list=12%, signal=16%
GOBP_REGULATION_OF_MAP_KINASE_ACTIVITY	305	0.182317	0.872609	0.7025	0.945106	1	4580	tags=25%, list=23%, signal=32%
GOBP_RESPONSE_TO_INCREASED_OXYGEN_LEVELS	27	0.258716	0.872467	0.652263	0.944866	1	3265	tags=22%, list=16%, signal=26%
GOBP_CIRCADIAN_REGULATION_OF_GENE_EXPRESSION	67	0.210675	0.872362	0.68319	0.944521	1	3279	tags=22%, list=16%, signal=27%
GOBP_REGULATION_OF_SIGNALING_RECEPTOR_ACTIVITY	171	0.197896	0.871993	0.706468	0.944782	1	5560	tags=33%, list=28%, signal=46%
GOBP_POSITIVE_REGULATION_OF_B_CELL_DIFFERENTIATION	15	0.335658	0.871119	0.588358	0.946353	1	2927	tags=27%, list=15%, signal=31%
GOBP_NEPHRON_DEVELOPMENT	137	0.223614	0.87073	0.628235	0.946698	1	5018	tags=29%, list=25%, signal=39%
GOBP_MISMATCH_REPAIR	37	0.261594	0.870674	0.606383	0.946217	1	3890	tags=30%, list=19%, signal=37%
GOBP_CELLULAR_RESPONSE_TO_LOW_DENSITY_LIPOPROTEIN_PARTICLE_STIMULUS	19	0.275874	0.870493	0.676289	0.946051	1	4233	tags=37%, list=21%, signal=47%
GOBP_PROGRAMMED_NECROTIC_CELL_DEATH	44	0.245779	0.870382	0.624473	0.945702	1	860	tags=9%, list=4%, signal=9%
GOBP_DIGESTIVE_SYSTEM_DEVELOPMENT	132	0.22344	0.870124	0.671958	0.94571	1	4781	tags=29%, list=24%, signal=37%
GOBP_IMMUNOGLOBULIN_PRODUCTION	104	0.218978	0.868588	0.630769	0.948848	1	5161	tags=34%, list=26%, signal=45%
GOBP_NEGATIVE_REGULATION_OF_OXIDATIVE_STRESS_INDUCED_NEURON_DEATH	16	0.278271	0.867689	0.660819	0.95052	1	2539	tags=19%, list=13%, signal=21%
GOBP_BRANCHING_INVOLVED_IN_MAMMARY_GLAND_DUCT_MORPHOGENESIS	20	0.282714	0.867284	0.631461	0.950934	1	4970	tags=35%, list=25%, signal=46%
GOBP_REGULATION_OF_EPITHELIAL_TO_MESENCHYMAL_TRANSITION	92	0.220167	0.866623	0.660907	0.951935	1	5001	tags=29%, list=25%, signal=39%
GOBP_NEURON_PROJECTION_EXTENSION	163	0.195778	0.866577	0.668965	0.951427	1	5187	tags=32%, list=26%, signal=43%
GOBP_REGULATION_OF_RESPONSE_TO_REACTIVE_OXYGEN_SPECIES	29	0.245726	0.865845	0.683371	0.95258	1	5750	tags=41%, list=29%, signal=58%
GOBP_VENTRICULAR_SYSTEM_DEVELOPMENT	27	0.249136	0.865721	0.671429	0.952287	1	2622	tags=19%, list=13%, signal=21%
GOBP_SEMI_LUNAR_VALVE_DEVELOPMENT	41	0.259477	0.865274	0.640625	0.952777	1	4006	tags=24%, list=20%, signal=30%
GOBP_T_HELPER_1_CELL_DIFFERENTIATION	18	0.3075	0.864741	0.616034	0.953492	1	3946	tags=28%, list=20%, signal=35%
GOBP_REGULATION_OF_SYNAPTIC_TRANSMISSION_GLUTAMATERGIC	68	0.223294	0.864655	0.716456	0.953099	1	5303	tags=35%, list=26%, signal=48%
GOBP_MALE_MEIOSIS_I	23	0.281406	0.864216	0.641723	0.953518	1	4414	tags=26%, list=22%, signal=33%
GOBP_NEGATIVE_REGULATION_OF_B_CELL_ACTIVATION	33	0.312862	0.863394	0.597753	0.954866	1	6547	tags=48%, list=32%, signal=72%
GOBP_MYELOID_CELL_DEVELOPMENT	66	0.22692	0.863031	0.662679	0.955074	1	4645	tags=33%, list=23%, signal=43%
GOBP_NEGATIVE_REGULATION_OF_ERK1_AND_ERK2_CASCADE	70	0.204659	0.862592	0.731235	0.955569	1	5819	tags=33%, list=29%, signal=46%
GOBP_ERROR_FREE_TRANSLESION_SYNTHESIS	22	0.299879	0.862562	0.630705	0.955029	1	3693	tags=32%, list=18%, signal=39%
GOBP_TISSUE_REMODELING	162	0.201283	0.862181	0.693467	0.95535	1	5514	tags=31%, list=27%, signal=43%
GOBP_NEGATIVE_REGULATION_OF_INTRINSIC_APOPTOTIC_SIGNALING_PATHWAY	91	0.195297	0.861976	0.729614	0.955247	1	4261	tags=23%, list=21%, signal=29%
GOBP_REGULATION_OF_ANATOMICAL_STRUCTURE_SIZE	483	0.172067	0.860914	0.823848	0.957168	1	5124	tags=27%, list=25%, signal=36%
GOBP_EPITHELIAL_TO_MESENCHYMAL_TRANSITION	144	0.198295	0.859889	0.700441	0.95904	1	5156	tags=30%, list=26%, signal=40%
GOBP_PYRIMIDINE_CONTAINING_COMPOUND_BIOSYNTHETIC_PROCESS	39	0.23833	0.859525	0.692623	0.959299	1	2846	tags=23%, list=14%, signal=27%
GOBP_DNA_PACKAGING	228	0.206654	0.859368	0.623932	0.959067	1	4077	tags=22%, list=20%, signal=28%
GOBP_PHOSPHOLIPID_METABOLIC_PROCESS	415	0.165633	0.859288	0.863291	0.958603	1	4440	tags=23%, list=22%, signal=29%
GOBP_REGULATION_OF_CIRCADIAN_RHYTHM	118	0.196392	0.859203	0.721311	0.958187	1	4118	tags=23%, list=20%, signal=29%
GOBP_POSITIVE_REGULATION_OF_CELL_GROWTH	153	0.189173	0.859101	0.763855	0.957798	1	6504	tags=40%, list=32%, signal=58%
GOBP_NEGATIVE_REGULATION_OF_CELL_MIGRATION_INVOLVED_IN_SPROUTING_ANGIOGENESIS	15	0.287668	0.858576	0.638075	0.958494	1	4104	tags=20%, list=20%, signal=25%
GOBP_SNO_S_RNA_METABOLIC_PROCESS	16	0.303359	0.8582	0.632609	0.958775	1	1763	tags=19%, list=9%, signal=21%
GOBP_NEGATIVE_REGULATION_OF_MONONUCLEAR_CELL_MIGRATION	22	0.267862	0.858069	0.664516	0.958507	1	5428	tags=41%, list=27%, signal=56%
GOBP_PLACENTA_DEVELOPMENT	133	0.208643	0.857716	0.696833	0.958778	1	4069	tags=23%, list=20%, signal=28%
GOBP_NEGATIVE_REGULATION_OF_AUTOPHAGY	80	0.207714	0.857068	0.711712	0.959696	1	3467	tags=24%, list=17%, signal=29%
GOBP_REGULATION_OF_DEVELOPMENTAL_GROWTH	303	0.180647	0.857045	0.795276	0.95913	1	5654	tags=31%, list=28%, signal=43%
GOBP_RESPONSE_TO_CAFFEINE	17	0.2803	0.856697	0.656951	0.959317	1	5537	tags=41%, list=27%, signal=57%
GOBP_GMP_METABOLIC_PROCESS	15	0.279057	0.856038	0.678937	0.960318	1	3388	tags=27%, list=17%, signal=32%
GOBP_PIGMENT_CELL_DIFFERENTIATION	34	0.263956	0.855497	0.623853	0.96103	1	4395	tags=32%, list=22%, signal=41%
GOBP_NEGATIVE_REGULATION_OF_RESPONSE_TO_OXIDATIVE_STRESS	20	0.280727	0.855162	0.660907	0.961183	1	5750	tags=45%, list=29%, signal=63%
GOBP_REGULATION_OF_SKELETAL_MUSCLE_TISSUE_DEVELOPMENT	25	0.255276	0.855057	0.673913	0.960825	1	5001	tags=36%, list=25%, signal=48%
GOBP_REGULATION_OF_ORGAN_GROWTH	88	0.210108	0.854324	0.768856	0.96192	1	5989	tags=38%, list=30%, signal=53%
GOBP_REGULATION_OF_HEART_GROWTH	63	0.226854	0.854025	0.73747	0.962064	1	6162	tags=38%, list=31%, signal=55%
GOBP_POSITIVE_REGULATION_OF_TRANSMEMBRANE_TRANSPORT	200	0.176875	0.853361	0.819672	0.963086	1	4876	tags=26%, list=24%, signal=33%
GOBP_CYTOPLASMIC_TRANSLATION	99	0.265148	0.853271	0.590909	0.962691	1	2997	tags=21%, list=15%, signal=25%
GOBP_ORGANELLE_INHERITANCE	15	0.29123	0.852847	0.649438	0.963138	1	5219	tags=40%, list=26%, signal=54%
GOBP_STRIATED_MUSCLE_CELL_APOPTOTIC_PROCESS	34	0.230379	0.85272	0.692478	0.962846	1	4562	tags=24%, list=23%, signal=30%
GOBP_VESICLE_MEDIATED_TRANSPORT_IN_SYNAPSE	192	0.175002	0.852453	0.823684	0.962882	1	5380	tags=30%, list=27%, signal=41%
GOBP_CELLULAR_RESPONSE_TO_INORGANIC_SUBSTANCE	212	0.172577	0.852435	0.880556	0.962319	1	2956	tags=16%, list=15%, signal=19%
GOBP_BONE_RESORPTION	62	0.222338	0.852354	0.684964	0.961893	1	5395	tags=34%, list=27%, signal=46%
GOBP_NEURON_CELL_CELL_ADHESION	17	0.294849	0.852176	0.683938	0.961705	1	6181	tags=35%, list=31%, signal=51%
GOBP_REGULATION_OF_PRESYNAPTIC_CYTOSOLIC_CALCIUM_ION_CONCENTRATION	16	0.289657	0.852176	0.673611	0.961094	1	2239	tags=19%, list=11%, signal=21%
GOBP_PLATELET_MORPHOGENESIS	21	0.274618	0.852092	0.646186	0.960684	1	1853	tags=19%, list=9%, signal=21%
GOBP_NEGATIVE_REGULATION_OF_PHOSPHORYLATION	383	0.163963	0.8519	0.857506	0.960545	1	2325	tags=13%, list=12%, signal=14%
GOBP_PURINE_NUCLEOSIDE_MONOPHOSPHATE_METABOLIC_PROCESS	43	0.224812	0.851756	0.681034	0.960294	1	3388	tags=21%, list=17%, signal=25%
GOBP_EPITHELIAL_CELL_CELL_ADHESION	17	0.301401	0.85166	0.651709	0.959935	1	5243	tags=41%, list=26%, signal=56%
GOBP_MYOBLAST_DIFFERENTIATION	80	0.204327	0.85139	0.755556	0.959951	1	5068	tags=28%, list=25%, signal=37%
GOBP_EMBRYONIC_DIGIT_MORPHOGENESIS	51	0.259775	0.849022	0.634744	0.96508	1	5744	tags=35%, list=29%, signal=49%
GOBP_MULTI_MULTICELLULAR_ORGANISM_PROCESS	198	0.194912	0.847936	0.761905	0.967062	1	5370	tags=28%, list=27%, signal=37%
GOBP_CELL_REDOX_HOMEOSTASIS	43	0.23073	0.847795	0.69958	0.966811	1	5691	tags=40%, list=28%, signal=55%
GOBP_REGULATION_OF_CELL_MIGRATION_INVOLVED_IN_SPROUTING_ANGIOGENESIS	37	0.256019	0.847692	0.63871	0.966426	1	8172	tags=54%, list=41%, signal=91%
GOBP_CALCIUM_ION_IMPORT	80	0.200282	0.847035	0.741667	0.967413	1	4191	tags=26%, list=21%, signal=33%
GOBP_POSITIVE_REGULATION_OF_MONONUCLEAR_CELL_MIGRATION	63	0.251401	0.846736	0.615385	0.967558	1	4900	tags=32%, list=24%, signal=42%
GOBP_CELL_DIFFERENTIATION_INVOLVED_IN_KIDNEY_DEVELOPMENT	58	0.248923	0.846147	0.689252	0.968429	1	4637	tags=29%, list=23%, signal=38%
GOBP_AXIS_ELONGATION	27	0.280318	0.845671	0.687927	0.968998	1	4847	tags=37%, list=24%, signal=49%
GOBP_LIPID_EXPORT_FROM_CELL	81	0.221102	0.845296	0.755611	0.969291	1	5415	tags=35%, list=27%, signal=47%
GOBP_POSITIVE_REGULATION_OF_CELLULAR_RESPONSE_TO_TRANSFORMING_GROWTH_FACTOR_BETA_STIMULUS	27	0.242291	0.845287	0.688034	0.968699	1	5496	tags=33%, list=27%, signal=46%
GOBP_REGULATION_OF_INTRINSIC_APOPTOTIC_SIGNALING_PATHWAY	153	0.179972	0.845085	0.760776	0.968585	1	3825	tags=20%, list=19%, signal=24%
GOBP_MESONEPHRIC_TUBULE_MORPHOGENESIS	59	0.253053	0.845014	0.661215	0.968142	1	5415	tags=36%, list=27%, signal=49%
GOBP_GENITALIA_DEVELOPMENT	42	0.24336	0.844847	0.702179	0.967929	1	5177	tags=31%, list=26%, signal=42%
GOBP_NEGATIVE_REGULATION_OF_REPRODUCTIVE_PROCESS	55	0.2152	0.844704	0.765743	0.967634	1	5820	tags=35%, list=29%, signal=48%
GOBP_ANTERIOR_POSTERIOR_AXIS_SPECIFICATION	49	0.239409	0.844477	0.661728	0.967592	1	1110	tags=12%, list=6%, signal=13%
GOBP_EMBRYONIC_PLACENTA_DEVELOPMENT	79	0.22219	0.844398	0.667411	0.967174	1	2258	tags=15%, list=11%, signal=17%
GOBP_REGULATION_OF_MUSCLE_ORGAN_DEVELOPMENT	42	0.241718	0.844104	0.705742	0.967246	1	4006	tags=24%, list=20%, signal=30%
GOBP_RNA_DECAPPING	16	0.27804	0.843577	0.678497	0.967868	1	5003	tags=38%, list=25%, signal=50%
GOBP_PHYSIOLOGICAL_CARDIAC_MUSCLE_HYPERTROPHY	25	0.246465	0.843422	0.723039	0.967639	1	3236	tags=24%, list=16%, signal=29%
GOBP_ENDOCRINE_HORMONE_SECRETION	45	0.238924	0.843155	0.731343	0.967672	1	4262	tags=29%, list=21%, signal=37%
GOBP_MEMBRANE_REPOLARIZATION_DURING_ACTION_POTENTIAL	24	0.258895	0.841505	0.679814	0.971015	1	5632	tags=33%, list=28%, signal=46%
GOBP_POSITIVE_REGULATION_OF_CYTOKINE_PRODUCTION_INVOLVED_IN_INFLAMMATORY_RESPONSE	21	0.299717	0.841113	0.60771	0.971354	1	167	tags=10%, list=1%, signal=10%
GOBP_RESPONSE_TO_ELECTRICAL_STIMULUS	40	0.218772	0.841015	0.749373	0.970983	1	1651	tags=10%, list=8%, signal=11%
GOBP_ADRENAL_GLAND_DEVELOPMENT	21	0.284095	0.840037	0.698851	0.972616	1	5802	tags=43%, list=29%, signal=60%
GOBP_REGULATION_OF_RESPONSE_TO_TUMOR_CELL	17	0.312185	0.838967	0.644592	0.974582	1	6198	tags=47%, list=31%, signal=68%
GOBP_NEGATIVE_REGULATION_OF_DNA_BINDING_TRANSCRIPTION_FACTOR_ACTIVITY	157	0.17992	0.838932	0.79	0.974049	1	4785	tags=27%, list=24%, signal=35%
GOBP_CARDIAC_MUSCLE_TISSUE_DEVELOPMENT	190	0.197074	0.838498	0.73913	0.974456	1	4006	tags=22%, list=20%, signal=27%
GOBP_PYRIMIDINE_NUCLEOSIDE_MONOPHOSPHATE_METABOLIC_PROCESS	18	0.273597	0.838275	0.703057	0.974361	1	2080	tags=22%, list=10%, signal=25%
GOBP_REGULATION_OF_APOPTOTIC_SIGNALING_PATHWAY	334	0.166162	0.837818	0.855769	0.974835	1	4726	tags=24%, list=23%, signal=31%
GOBP_REGULATION_OF_CELL_SHAPE	148	0.195563	0.837675	0.719912	0.974556	1	5499	tags=32%, list=27%, signal=43%
GOBP_REGULATION_OF_CELL_SUBSTRATE_ADHESION	211	0.196161	0.837436	0.747178	0.974483	1	5123	tags=28%, list=25%, signal=38%
GOBP_DNA_REPLICATION_INDEPENDENT_NUCLEOSOME_ORGANIZATION	52	0.264633	0.837404	0.617886	0.973958	1	993	tags=12%, list=5%, signal=12%
GOBP_POSITIVE_REGULATION_OF_CELLULAR_CARBOHYDRATE_METABOLIC_PROCESS	51	0.204506	0.837329	0.741772	0.973539	1	3295	tags=20%, list=16%, signal=23%
GOBP_THYMOCYTE_APOPTOTIC_PROCESS	16	0.281878	0.837093	0.69181	0.973505	1	5885	tags=44%, list=29%, signal=62%
GOBP_REGULATION_OF_CELL_DEVELOPMENT	473	0.167609	0.837031	0.884211	0.973049	1	5124	tags=26%, list=25%, signal=35%
GOBP_AUDITORY_RECEPTOR_CELL_MORPHOGENESIS	16	0.263372	0.836961	0.693478	0.97262	1	1438	tags=13%, list=7%, signal=13%
GOBP_SYNAPTONEMAL_COMPLEX_ORGANIZATION	24	0.261342	0.836754	0.648107	0.97252	1	2294	tags=17%, list=11%, signal=19%
GOBP_CARDIAC_EPITHELIAL_TO_MESENCHYMAL_TRANSITION	30	0.243452	0.836606	0.703196	0.972265	1	4578	tags=30%, list=23%, signal=39%
GOBP_SEQUESTERING_OF_TRIGLYCERIDE	17	0.278926	0.835488	0.689579	0.974269	1	3236	tags=24%, list=16%, signal=28%
GOBP_REGULATION_OF_RECEPTOR_RECYCLING	23	0.250425	0.835331	0.693833	0.97402	1	4737	tags=30%, list=24%, signal=40%
GOBP_BROWN_FAT_CELL_DIFFERENTIATION	46	0.238311	0.835169	0.70068	0.973768	1	6263	tags=41%, list=31%, signal=60%
GOBP_PROTEIN_INSERTION_INTO_MITOCHONDRIAL_MEMBRANE_INVOLVED_IN_APOPTOTIC_SIGNALING_PATHWAY	30	0.237988	0.834491	0.691176	0.974709	1	6123	tags=47%, list=30%, signal=67%
GOBP_ADRENERGIC_RECEPTOR_SIGNALING_PATHWAY	28	0.248103	0.834444	0.708609	0.974219	1	5257	tags=32%, list=26%, signal=43%
GOBP_REGULATION_OF_EPITHELIAL_CELL_MIGRATION	227	0.187656	0.8337	0.754967	0.975322	1	5534	tags=30%, list=27%, signal=41%
GOBP_CELLULAR_RESPONSE_TO_MECHANICAL_STIMULUS	73	0.218583	0.833622	0.696833	0.974921	1	4249	tags=25%, list=21%, signal=31%
GOBP_PRESYNAPSE_ORGANIZATION	49	0.228253	0.83349	0.72973	0.974614	1	3056	tags=18%, list=15%, signal=22%
GOBP_NEGATIVE_REGULATION_OF_GENE_SILENCING	36	0.229403	0.833422	0.693512	0.974172	1	5439	tags=31%, list=27%, signal=42%
GOBP_SENSORY_SYSTEM_DEVELOPMENT	365	0.184636	0.833244	0.8	0.973984	1	4463	tags=22%, list=22%, signal=28%
GOBP_FATTY_ACYL_COA_BIOSYNTHETIC_PROCESS	30	0.239372	0.832744	0.715278	0.974537	1	3439	tags=23%, list=17%, signal=28%
GOBP_NEGATIVE_REGULATION_OF_HISTONE_METHYLATION	20	0.277293	0.832608	0.645923	0.974225	1	4130	tags=25%, list=20%, signal=31%
GOBP_RIBONUCLEOSIDE_MONOPHOSPHATE_METABOLIC_PROCESS	56	0.216678	0.832331	0.720879	0.974252	1	3388	tags=21%, list=17%, signal=26%
GOBP_METANEPHROS_MORPHOGENESIS	31	0.259772	0.83196	0.712195	0.97446	1	4592	tags=29%, list=23%, signal=38%
GOBP_NEGATIVE_REGULATION_OF_CELL_ADHESION	273	0.195337	0.831869	0.726635	0.974071	1	5811	tags=36%, list=29%, signal=49%
GOBP_CELL_DIFFERENTIATION_INVOLVED_IN_METANEPHROS_DEVELOPMENT	25	0.277841	0.831836	0.673861	0.973549	1	4637	tags=36%, list=23%, signal=47%
GOBP_CEREBELLAR_PURKINJE_CELL_LAYER_MORPHOGENESIS	16	0.276108	0.831773	0.685144	0.973095	1	3272	tags=25%, list=16%, signal=30%
GOBP_ALCOHOL_BIOSYNTHETIC_PROCESS	149	0.188549	0.830664	0.795872	0.975007	1	3797	tags=23%, list=19%, signal=28%
GOBP_POSITIVE_REGULATION_OF_STRESS_ACTIVATED_PROTEIN_KINASE_SIGNALING_CASCADE	115	0.196325	0.830545	0.764423	0.974687	1	2159	tags=14%, list=11%, signal=15%
GOBP_ALPHA_AMINO_ACID_BIOSYNTHETIC_PROCESS	64	0.225487	0.830519	0.729258	0.974148	1	4680	tags=30%, list=23%, signal=39%
GOBP_REGULATION_OF_CELL_SIZE	172	0.179995	0.83032	0.827763	0.974022	1	5124	tags=29%, list=25%, signal=39%
GOBP_CELLULAR_GLUCOSE_HOMEOSTASIS	139	0.180155	0.829817	0.861619	0.974517	1	3509	tags=19%, list=17%, signal=23%
GOBP_CELLULAR_RESPONSE_TO_LEPTIN_STIMULUS	19	0.283566	0.829656	0.728736	0.974316	1	1872	tags=16%, list=9%, signal=17%
GOBP_REGULATION_OF_WNT_SIGNALING_PATHWAY	357	0.181788	0.829593	0.778291	0.973869	1	5311	tags=30%, list=26%, signal=40%
GOBP_ESTABLISHMENT_OF_EPITHELIAL_CELL_POLARITY	29	0.25073	0.82868	0.714286	0.97534	1	3108	tags=21%, list=15%, signal=24%
GOBP_EPIDERMIS_MORPHOGENESIS	31	0.291244	0.828674	0.657407	0.974764	1	2496	tags=19%, list=12%, signal=22%
GOBP_MESENCHYME_MORPHOGENESIS	49	0.243106	0.828586	0.708134	0.974378	1	4578	tags=29%, list=23%, signal=37%
GOBP_REPLACEMENT_OSSIFICATION	28	0.256366	0.8278	0.70045	0.975551	1	4942	tags=36%, list=25%, signal=47%
GOBP_NEGATIVE_REGULATION_OF_DEVELOPMENTAL_GROWTH	101	0.205927	0.827564	0.78836	0.975493	1	5914	tags=37%, list=29%, signal=52%
GOBP_RRNA_CATABOLIC_PROCESS	20	0.261302	0.827382	0.686147	0.97532	1	2263	tags=15%, list=11%, signal=17%
GOBP_REGULATION_OF_LEUKOCYTE_CHEMOTAXIS	116	0.233965	0.827268	0.654545	0.975008	1	5617	tags=34%, list=28%, signal=48%
GOBP_BIOLOGICAL_PROCESS_INVOLVED_IN_INTERACTION_WITH_HOST	218	0.178986	0.826577	0.754258	0.975996	1	5407	tags=30%, list=27%, signal=41%
GOBP_DNA_METHYLATION_INVOLVED_IN_GAMETE_GENERATION	19	0.284246	0.825483	0.715711	0.977794	1	6742	tags=53%, list=33%, signal=79%
GOBP_CELLULAR_RESPONSE_TO_MOLECULE_OF_BACTERIAL_ORIGIN	195	0.214856	0.825094	0.640187	0.978049	1	4619	tags=26%, list=23%, signal=33%
GOBP_EMBRYONIC_AXIS_SPECIFICATION	36	0.24238	0.824727	0.704918	0.978273	1	5442	tags=36%, list=27%, signal=49%
GOBP_REGULATION_OF_OSTEOBLAST_DIFFERENTIATION	115	0.20914	0.824719	0.722348	0.977704	1	4006	tags=24%, list=20%, signal=30%
GOBP_MICROVILLUS_ORGANIZATION	24	0.246343	0.824036	0.741648	0.978673	1	2024	tags=17%, list=10%, signal=19%
GOBP_CHROMATIN_ASSEMBLY_OR_DISASSEMBLY	209	0.192919	0.823829	0.68476	0.978539	1	4672	tags=24%, list=23%, signal=31%
GOBP_NEGATIVE_REGULATION_OF_POTASSIUM_ION_TRANSMEMBRANE_TRANSPORT	23	0.25395	0.823813	0.721823	0.977987	1	4682	tags=26%, list=23%, signal=34%
GOBP_ENDOCARDIAL_CUSHION_DEVELOPMENT	42	0.241718	0.823778	0.699029	0.977487	1	4006	tags=26%, list=20%, signal=33%
GOBP_NEGATIVE_REGULATION_OF_LEUKOCYTE_PROLIFERATION	86	0.246188	0.823538	0.627854	0.97745	1	6619	tags=41%, list=33%, signal=60%
GOBP_GROWTH_PLATE_CARTILAGE_DEVELOPMENT	15	0.285658	0.823406	0.704104	0.977171	1	3082	tags=27%, list=15%, signal=31%
GOBP_RESPONSE_TO_ATP	31	0.231628	0.823358	0.723039	0.976705	1	1467	tags=13%, list=7%, signal=14%
GOBP_CELLULAR_RESPONSE_TO_STEROL	21	0.263517	0.823342	0.726852	0.976156	1	3494	tags=24%, list=17%, signal=29%
GOBP_REGULATION_OF_MICROTUBULE_POLYMERIZATION_OR_DEPOLYMERIZATION	79	0.199359	0.822483	0.790433	0.977479	1	2909	tags=19%, list=14%, signal=22%
GOBP_NEGATIVE_REGULATION_OF_CALCIUM_ION_TRANSMEMBRANE_TRANSPORT	35	0.228282	0.822378	0.752359	0.977124	1	4506	tags=29%, list=22%, signal=37%
GOBP_PYRIMIDINE_CONTAINING_COMPOUND_CATABOLIC_PROCESS	39	0.21869	0.822123	0.748401	0.977112	1	2619	tags=15%, list=13%, signal=18%
GOBP_POSITIVE_REGULATION_OF_MICROTUBULE_POLYMERIZATION_OR_DEPOLYMERIZATION	33	0.227697	0.822101	0.73516	0.97658	1	6489	tags=45%, list=32%, signal=67%
GOBP_EAR_DEVELOPMENT	202	0.197627	0.822058	0.779188	0.976104	1	1809	tags=12%, list=9%, signal=13%
GOBP_MUSCLE_CELL_PROLIFERATION	178	0.195233	0.821737	0.79064	0.976254	1	6162	tags=34%, list=31%, signal=49%
GOBP_POSITIVE_REGULATION_OF_PROTEIN_KINASE_B_SIGNALING	165	0.19795	0.821712	0.735577	0.975714	1	5897	tags=35%, list=29%, signal=48%
GOBP_INORGANIC_ION_IMPORT_ACROSS_PLASMA_MEMBRANE	95	0.199058	0.821354	0.821429	0.975918	1	4163	tags=21%, list=21%, signal=26%
GOBP_CALCIUM_ION_IMPORT_INTO_CYTOSOL	21	0.252268	0.821118	0.751958	0.975875	1	5728	tags=43%, list=28%, signal=60%
GOBP_POSITIVE_REGULATION_OF_MUSCLE_CELL_APOPTOTIC_PROCESS	24	0.24146	0.820707	0.75	0.976155	1	5282	tags=42%, list=26%, signal=56%
GOBP_BETA_CATENIN_DESTRUCTION_COMPLEX_DISASSEMBLY	21	0.2719	0.820706	0.68913	0.975574	1	1600	tags=14%, list=8%, signal=16%
GOBP_CORONARY_VASCULATURE_DEVELOPMENT	41	0.228465	0.820332	0.716518	0.975806	1	1417	tags=15%, list=7%, signal=16%
GOBP_DIGESTIVE_TRACT_MORPHOGENESIS	43	0.262213	0.819603	0.742015	0.976847	1	4177	tags=30%, list=21%, signal=38%
GOBP_REGULATION_OF_NERVOUS_SYSTEM_DEVELOPMENT	413	0.171106	0.819509	0.887139	0.976476	1	5176	tags=27%, list=26%, signal=35%
GOBP_CARDIAC_SEPTUM_MORPHOGENESIS	63	0.232907	0.819289	0.716186	0.97636	1	4006	tags=27%, list=20%, signal=34%
GOBP_RRNA_MODIFICATION	39	0.244588	0.818754	0.650728	0.976945	1	2171	tags=23%, list=11%, signal=26%
GOBP_EPITHELIAL_CELL_APOPTOTIC_PROCESS	102	0.19689	0.818452	0.815166	0.976988	1	4637	tags=28%, list=23%, signal=37%
GOBP_RESPONSE_TO_PURINE_CONTAINING_COMPOUND	143	0.188048	0.818112	0.846361	0.977143	1	3082	tags=17%, list=15%, signal=20%
GOBP_LENS_DEVELOPMENT_IN_CAMERA_TYPE_EYE	76	0.203787	0.818087	0.789474	0.976621	1	4787	tags=28%, list=24%, signal=36%
GOBP_ANDROGEN_METABOLIC_PROCESS	30	0.250171	0.817883	0.75188	0.976501	1	2359	tags=17%, list=12%, signal=19%
GOBP_AXIS_SPECIFICATION	82	0.221341	0.81634	0.738928	0.979333	1	4372	tags=28%, list=22%, signal=36%
GOBP_PITUITARY_GLAND_DEVELOPMENT	41	0.237415	0.816293	0.775701	0.978857	1	6271	tags=39%, list=31%, signal=57%
GOBP_BASE_EXCISION_REPAIR	39	0.236065	0.816142	0.701461	0.97862	1	4094	tags=28%, list=20%, signal=35%
GOBP_POSITIVE_REGULATION_OF_NEUROGENESIS	212	0.174957	0.815998	0.83455	0.978349	1	5007	tags=27%, list=25%, signal=35%
GOBP_REGULATION_OF_VESICLE_MEDIATED_TRANSPORT	498	0.163103	0.815449	0.9225	0.978974	1	5396	tags=30%, list=27%, signal=39%
GOBP_SEQUESTERING_OF_METAL_ION	15	0.298353	0.815369	0.685022	0.978566	1	3263	tags=20%, list=16%, signal=24%
GOBP_SMOOTH_MUSCLE_TISSUE_DEVELOPMENT	19	0.273181	0.815356	0.694805	0.978015	1	4847	tags=37%, list=24%, signal=48%
GOBP_CARDIAC_SEPTUM_DEVELOPMENT	95	0.21519	0.814865	0.711111	0.978531	1	4658	tags=29%, list=23%, signal=38%
GOBP_CHONDROCYTE_PROLIFERATION	19	0.259182	0.81475	0.747153	0.978191	1	5243	tags=47%, list=26%, signal=64%
GOBP_RENAL_TUBULE_DEVELOPMENT	90	0.231119	0.814409	0.720554	0.978361	1	5007	tags=30%, list=25%, signal=40%
GOBP_REGULATION_OF_B_CELL_PROLIFERATION	61	0.254823	0.814231	0.645309	0.978151	1	6773	tags=43%, list=34%, signal=64%
GOBP_NITRIC_OXIDE_MEDIATED_SIGNAL_TRANSDUCTION	27	0.251521	0.814141	0.744186	0.977764	1	6074	tags=48%, list=30%, signal=69%
GOBP_REGULATION_OF_ACTIN_FILAMENT_BUNDLE_ASSEMBLY	98	0.192074	0.814029	0.820734	0.977448	1	5104	tags=32%, list=25%, signal=42%
GOBP_REGULATION_OF_T_CELL_MIGRATION	43	0.247806	0.814012	0.674107	0.976899	1	4746	tags=33%, list=24%, signal=42%
GOBP_REGULATION_OF_STEROID_BIOSYNTHETIC_PROCESS	84	0.200271	0.813943	0.767816	0.976476	1	3797	tags=25%, list=19%, signal=31%
GOBP_NEGATIVE_REGULATION_OF_MUSCLE_HYPERTROPHY	28	0.235571	0.813774	0.767654	0.976253	1	3656	tags=29%, list=18%, signal=35%
GOBP_NEURON_MIGRATION	144	0.184054	0.812789	0.823678	0.977787	1	6586	tags=35%, list=33%, signal=52%
GOBP_INTERLEUKIN_12_PRODUCTION	59	0.263468	0.812342	0.626638	0.978175	1	6602	tags=47%, list=33%, signal=70%
GOBP_INNER_EAR_AUDITORY_RECEPTOR_CELL_DIFFERENTIATION	34	0.224421	0.812186	0.731651	0.977927	1	1687	tags=12%, list=8%, signal=13%
GOBP_CENTRAL_NERVOUS_SYSTEM_PROJECTION_NEURON_AXONOGENESIS	26	0.259376	0.811761	0.71167	0.978256	1	3807	tags=23%, list=19%, signal=28%
GOBP_EMBRYONIC_PATTERN_SPECIFICATION	65	0.227299	0.811472	0.732861	0.978269	1	5524	tags=35%, list=27%, signal=49%
GOBP_MACROPHAGE_DIFFERENTIATION	45	0.241125	0.811455	0.675057	0.977727	1	7196	tags=47%, list=36%, signal=72%
GOBP_COLLAGEN_ACTIVATED_SIGNALING_PATHWAY	15	0.300655	0.810932	0.673597	0.978277	1	6029	tags=40%, list=30%, signal=57%
GOBP_REGULATION_OF_AMYLOID_BETA_CLEARANCE	17	0.272751	0.810833	0.697826	0.977911	1	2094	tags=18%, list=10%, signal=20%
GOBP_RIBONUCLEOSIDE_METABOLIC_PROCESS	72	0.196161	0.809479	0.76383	0.980253	1	1307	tags=11%, list=6%, signal=12%
GOBP_CELLULAR_COMPONENT_ASSEMBLY_INVOLVED_IN_MORPHOGENESIS	99	0.200137	0.809295	0.783848	0.98008	1	3872	tags=20%, list=19%, signal=25%
GOBP_INTRACELLULAR_STEROL_TRANSPORT	25	0.241297	0.808642	0.717439	0.980891	1	3404	tags=24%, list=17%, signal=29%
GOBP_PYRIMIDINE_NUCLEOTIDE_CATABOLIC_PROCESS	19	0.249564	0.808585	0.754505	0.980431	1	2619	tags=21%, list=13%, signal=24%
GOBP_AXON_EXTENSION	114	0.189256	0.808404	0.817102	0.980212	1	5124	tags=32%, list=25%, signal=42%
GOBP_GASTRULATION	172	0.192667	0.807948	0.793503	0.980584	1	4480	tags=25%, list=22%, signal=32%
GOBP_REGULATION_OF_EPIDERMAL_GROWTH_FACTOR_ACTIVATED_RECEPTOR_ACTIVITY	30	0.255268	0.807387	0.677647	0.981201	1	5862	tags=47%, list=29%, signal=66%
GOBP_RESPONSE_TO_ISCHEMIA	49	0.211644	0.806909	0.779412	0.981629	1	5537	tags=31%, list=27%, signal=42%
GOBP_REGULATION_OF_SYNAPTIC_VESICLE_EXOCYTOSIS	53	0.200084	0.806675	0.798122	0.981568	1	6286	tags=38%, list=31%, signal=55%
GOBP_NEGATIVE_REGULATION_OF_BLOOD_VESSEL_ENDOTHELIAL_CELL_MIGRATION	35	0.22403	0.806618	0.766739	0.981113	1	4104	tags=26%, list=20%, signal=32%
GOBP_MORPHOGENESIS_OF_A_BRANCHING_STRUCTURE	184	0.201169	0.806197	0.757919	0.981488	1	5492	tags=32%, list=27%, signal=43%
GOBP_RESPONSE_TO_INTERLEUKIN_6	41	0.219442	0.805871	0.801802	0.981606	1	5616	tags=34%, list=28%, signal=47%
GOBP_RESPONSE_TO_LEAD_ION	22	0.239915	0.805818	0.733333	0.981159	1	4953	tags=36%, list=25%, signal=48%
GOBP_IMPORT_INTO_CELL	228	0.17678	0.80564	0.911429	0.980991	1	4682	tags=25%, list=23%, signal=33%
GOBP_REGULATION_OF_SMOOTHENED_SIGNALING_PATHWAY	77	0.209212	0.805558	0.767123	0.980603	1	2291	tags=17%, list=11%, signal=19%
GOBP_REGULATION_OF_BRANCHING_INVOLVED_IN_URETERIC_BUD_MORPHOGENESIS	20	0.266129	0.805388	0.748858	0.980404	1	6982	tags=55%, list=35%, signal=84%
GOBP_REGULATION_OF_SMOOTH_MUSCLE_CONTRACTION	55	0.220124	0.805276	0.757143	0.980094	1	5176	tags=25%, list=26%, signal=34%
GOBP_REGULATION_OF_CELLULAR_RESPONSE_TO_VASCULAR_ENDOTHELIAL_GROWTH_FACTOR_STIMULUS	22	0.260971	0.805088	0.723769	0.97994	1	5819	tags=45%, list=29%, signal=64%
GOBP_REGULATION_OF_MYELOID_LEUKOCYTE_MEDIATED_IMMUNITY	52	0.247888	0.805064	0.662309	0.97942	1	3534	tags=19%, list=18%, signal=23%
GOBP_REGULATION_OF_ENDOTHELIAL_CELL_DEVELOPMENT	17	0.282191	0.804449	0.708889	0.980136	1	1518	tags=18%, list=8%, signal=19%
GOBP_KIDNEY_MORPHOGENESIS	88	0.226738	0.804073	0.752969	0.980351	1	5439	tags=32%, list=27%, signal=43%
GOBP_REGULATION_OF_LIPID_STORAGE	52	0.208452	0.803902	0.809955	0.980146	1	3236	tags=19%, list=16%, signal=23%
GOBP_CHROMATIN_ORGANIZATION_INVOLVED_IN_REGULATION_OF_TRANSCRIPTION	147	0.191994	0.803812	0.730689	0.979761	1	3965	tags=21%, list=20%, signal=26%
GOBP_POSITIVE_REGULATION_OF_CYTOKINE_PRODUCTION_INVOLVED_IN_IMMUNE_RESPONSE	53	0.244097	0.803538	0.686534	0.979786	1	1903	tags=13%, list=9%, signal=15%
GOBP_CEREBRAL_CORTEX_RADIALLY_ORIENTED_CELL_MIGRATION	28	0.241392	0.803329	0.744635	0.979634	1	1240	tags=11%, list=6%, signal=11%
GOBP_FOAM_CELL_DIFFERENTIATION	37	0.229929	0.803315	0.746341	0.979104	1	6214	tags=38%, list=31%, signal=55%
GOBP_TRACHEA_DEVELOPMENT	17	0.297126	0.802652	0.690367	0.979875	1	4256	tags=35%, list=21%, signal=45%
GOBP_O_GLYCAN_PROCESSING	57	0.207952	0.802169	0.828431	0.980297	1	6415	tags=40%, list=32%, signal=59%
GOBP_SPERMATID_DIFFERENTIATION	157	0.184695	0.801807	0.789976	0.980441	1	3374	tags=18%, list=17%, signal=21%
GOBP_PHOTOTRANSDUCTION_VISIBLE_LIGHT	34	0.222466	0.801341	0.79397	0.980869	1	896	tags=9%, list=4%, signal=9%
GOBP_REGULATION_OF_MACROPHAGE_CHEMOTAXIS	27	0.274004	0.801199	0.686956	0.980586	1	5492	tags=41%, list=27%, signal=56%
GOBP_IMPORT_ACROSS_PLASMA_MEMBRANE	159	0.181629	0.799533	0.894459	0.983428	1	4682	tags=25%, list=23%, signal=32%
GOBP_MITOCHONDRIAL_CALCIUM_ION_HOMEOSTASIS	26	0.236932	0.799242	0.771167	0.983488	1	4526	tags=31%, list=22%, signal=40%
GOBP_TISSUE_MIGRATION	298	0.176319	0.797846	0.835214	0.985826	1	5534	tags=30%, list=27%, signal=41%
GOBP_B_CELL_RECEPTOR_SIGNALING_PATHWAY	58	0.269551	0.797436	0.68018	0.986074	1	3651	tags=26%, list=18%, signal=31%
GOBP_LEFT_RIGHT_PATTERN_FORMATION	19	0.251336	0.796985	0.751121	0.986448	1	4334	tags=37%, list=22%, signal=47%
GOBP_TOLL_LIKE_RECEPTOR_4_SIGNALING_PATHWAY	37	0.257962	0.796288	0.683628	0.987352	1	6454	tags=43%, list=32%, signal=63%
GOBP_AORTIC_VALVE_MORPHOGENESIS	31	0.253286	0.796146	0.729437	0.987028	1	5001	tags=29%, list=25%, signal=39%
GOBP_FOLIC_ACID_METABOLIC_PROCESS	19	0.266854	0.795668	0.708511	0.987443	1	4052	tags=26%, list=20%, signal=33%
GOBP_POSITIVE_REGULATION_OF_BROWN_FAT_CELL_DIFFERENTIATION	16	0.2833	0.795375	0.759834	0.987498	1	5084	tags=38%, list=25%, signal=50%
GOBP_POSITIVE_REGULATION_OF_TRANSCRIPTION_REGULATORY_REGION_DNA_BINDING	25	0.226693	0.795363	0.810304	0.986958	1	5261	tags=36%, list=26%, signal=49%
GOBP_INOSITOL_PHOSPHATE_METABOLIC_PROCESS	70	0.190203	0.794855	0.83223	0.987397	1	5553	tags=29%, list=28%, signal=39%
GOBP_REGULATION_OF_FATTY_ACID_METABOLIC_PROCESS	89	0.189259	0.79467	0.861111	0.987278	1	2623	tags=16%, list=13%, signal=18%
GOBP_REGULATION_OF_VASCULAR_ASSOCIATED_SMOOTH_MUSCLE_CELL_PROLIFERATION	50	0.221775	0.794444	0.777778	0.987171	1	4562	tags=28%, list=23%, signal=36%
GOBP_HINDBRAIN_MORPHOGENESIS	41	0.213836	0.793913	0.795964	0.987677	1	4568	tags=29%, list=23%, signal=38%
GOBP_PROSTAGLANDIN_TRANSPORT	17	0.275905	0.793898	0.762332	0.987142	1	7787	tags=53%, list=39%, signal=86%
GOBP_REGULATION_OF_DENDRITE_DEVELOPMENT	96	0.195951	0.793563	0.851852	0.987255	1	2964	tags=17%, list=15%, signal=19%
GOBP_PROTEIN_CATABOLIC_PROCESS_IN_THE_VACUOLE	18	0.266173	0.79347	0.720682	0.986897	1	1174	tags=17%, list=6%, signal=18%
GOBP_OLIGOSACCHARIDE_LIPID_INTERMEDIATE_BIOSYNTHETIC_PROCESS	21	0.273655	0.792977	0.687984	0.987367	1	1118	tags=14%, list=6%, signal=15%
GOBP_POSITIVE_REGULATION_OF_WNT_SIGNALING_PATHWAY	176	0.188016	0.792048	0.769406	0.988663	1	5562	tags=33%, list=28%, signal=45%
GOBP_POSITIVE_REGULATION_OF_MACROPHAGE_ACTIVATION	26	0.266838	0.791947	0.712018	0.988294	1	2796	tags=15%, list=14%, signal=18%
GOBP_MOTOR_NEURON_AXON_GUIDANCE	30	0.244184	0.791569	0.734266	0.988456	1	854	tags=10%, list=4%, signal=10%
GOBP_TRABECULA_MORPHOGENESIS	43	0.223427	0.791221	0.775701	0.988586	1	4026	tags=21%, list=20%, signal=26%
GOBP_REGULATION_OF_NEUROGENESIS	339	0.161761	0.790297	0.921875	0.989879	1	5007	tags=25%, list=25%, signal=33%
GOBP_REGULATION_OF_NEURON_DIFFERENTIATION	186	0.199615	0.790224	0.809412	0.989465	1	5129	tags=27%, list=25%, signal=36%
GOBP_CARBOHYDRATE_HOMEOSTASIS	222	0.170349	0.790141	0.917553	0.989062	1	4650	tags=24%, list=23%, signal=31%
GOBP_TRICARBOXYLIC_ACID_CYCLE	34	0.276803	0.789794	0.656064	0.98919	1	2230	tags=18%, list=11%, signal=20%
GOBP_REGULATION_OF_CELL_JUNCTION_ASSEMBLY	190	0.190089	0.78903	0.807425	0.990127	1	5176	tags=27%, list=26%, signal=36%
GOBP_IRON_ION_TRANSMEMBRANE_TRANSPORT	18	0.246361	0.788843	0.797778	0.98992	1	4391	tags=28%, list=22%, signal=35%
GOBP_ACTION_POTENTIAL	130	0.190713	0.788788	0.846154	0.989468	1	5632	tags=30%, list=28%, signal=41%
GOBP_CARDIAC_MUSCLE_CELL_ACTION_POTENTIAL	71	0.209885	0.788344	0.8125	0.989785	1	2129	tags=13%, list=11%, signal=14%
GOBP_MESENCHYMAL_TO_EPITHELIAL_TRANSITION	19	0.271423	0.788296	0.741784	0.989323	1	4592	tags=26%, list=23%, signal=34%
GOBP_ENDOCRINE_SYSTEM_DEVELOPMENT	121	0.195404	0.788203	0.843188	0.988957	1	5301	tags=31%, list=26%, signal=41%
GOBP_MONOCYTE_CHEMOTACTIC_PROTEIN_1_PRODUCTION	17	0.274504	0.787671	0.756501	0.9894	1	4802	tags=35%, list=24%, signal=46%
GOBP_LEARNING	130	0.175729	0.78747	0.92246	0.989247	1	6361	tags=39%, list=32%, signal=57%
GOBP_MEMBRANE_PROTEIN_ECTODOMAIN_PROTEOLYSIS	42	0.225102	0.787326	0.775744	0.988957	1	2776	tags=19%, list=14%, signal=22%
GOBP_REGULATION_OF_HAIR_CYCLE	26	0.264538	0.787253	0.737194	0.988534	1	4419	tags=27%, list=22%, signal=34%
GOBP_NEGATIVE_REGULATION_OF_T_CELL_PROLIFERATION	64	0.238262	0.787188	0.67184	0.988109	1	6619	tags=44%, list=33%, signal=65%
GOBP_TISSUE_HOMEOSTASIS	254	0.171568	0.787012	0.882979	0.987916	1	2982	tags=16%, list=15%, signal=18%
GOBP_LENS_FIBER_CELL_DIFFERENTIATION	31	0.227687	0.786634	0.819383	0.988102	1	5053	tags=32%, list=25%, signal=43%
GOBP_POSITIVE_REGULATION_OF_INTERLEUKIN_6_PRODUCTION	82	0.221714	0.785693	0.713318	0.989331	1	7105	tags=48%, list=35%, signal=73%
GOBP_MODIFICATION_OF_SYNAPTIC_STRUCTURE	19	0.273195	0.784447	0.748927	0.991189	1	430	tags=11%, list=2%, signal=11%
GOBP_OUTER_DYNEIN_ARM_ASSEMBLY	21	0.269334	0.784264	0.738824	0.990967	1	2117	tags=14%, list=11%, signal=16%
GOBP_NEGATIVE_REGULATION_OF_RECEPTOR_SIGNALING_PATHWAY_VIA_JAK_STAT	23	0.248465	0.783874	0.756044	0.991132	1	3251	tags=22%, list=16%, signal=26%
GOBP_PROTEIN_EXIT_FROM_ENDOPLASMIC_RETICULUM	45	0.229253	0.783307	0.720497	0.991623	1	2300	tags=20%, list=11%, signal=23%
GOBP_REGULATION_OF_AXONOGENESIS	151	0.177787	0.783039	0.869565	0.991608	1	5124	tags=30%, list=25%, signal=40%
GOBP_TOLL_LIKE_RECEPTOR_3_SIGNALING_PATHWAY	19	0.257223	0.78225	0.725055	0.992595	1	5311	tags=32%, list=26%, signal=43%
GOBP_ENTEROENDOCRINE_CELL_DIFFERENTIATION	26	0.246342	0.781788	0.794045	0.992945	1	4697	tags=38%, list=23%, signal=50%
GOBP_RESPONSE_TO_EXTRACELLULAR_STIMULUS	471	0.155249	0.781139	0.979487	0.993646	1	3954	tags=21%, list=20%, signal=25%
GOBP_POSITIVE_REGULATION_OF_INTERLEUKIN_10_PRODUCTION	37	0.251422	0.780506	0.700431	0.994353	1	3295	tags=22%, list=16%, signal=26%
GOBP_HISTONE_H4_K5_ACETYLATION	16	0.287312	0.779817	0.705645	0.99514	1	6161	tags=56%, list=31%, signal=81%
GOBP_PEPTIDE_HORMONE_SECRETION	246	0.169848	0.779381	0.9467	0.995369	1	5259	tags=28%, list=26%, signal=37%
GOBP_HISTONE_PHOSPHORYLATION	39	0.232044	0.778461	0.734967	0.996552	1	3897	tags=31%, list=19%, signal=38%
GOBP_LYMPHOCYTE_ACTIVATION_INVOLVED_IN_IMMUNE_RESPONSE	186	0.196672	0.777212	0.735099	0.998307	1	4619	tags=26%, list=23%, signal=33%
GOBP_ETHER_METABOLIC_PROCESS	26	0.220019	0.777008	0.824945	0.998142	1	138	tags=8%, list=1%, signal=8%
GOBP_REGULATION_OF_EXTRINSIC_APOPTOTIC_SIGNALING_PATHWAY	151	0.170374	0.776773	0.888338	0.998061	1	5057	tags=28%, list=25%, signal=38%
GOBP_MYELOID_LEUKOCYTE_DIFFERENTIATION	201	0.18448	0.7765	0.786223	0.997998	1	6355	tags=38%, list=32%, signal=55%
GOBP_HORMONE_TRANSPORT	311	0.16882	0.776415	0.952381	0.997613	1	4896	tags=26%, list=24%, signal=33%
GOBP_SENSORY_ORGAN_MORPHOGENESIS	243	0.182903	0.7757	0.848485	0.998384	1	5219	tags=27%, list=26%, signal=36%
GOBP_OSTEOBLAST_PROLIFERATION	29	0.240747	0.775513	0.809955	0.998189	1	6345	tags=48%, list=31%, signal=70%
GOBP_NEPHRON_EPITHELIUM_DEVELOPMENT	106	0.208688	0.775063	0.793269	0.99847	1	5018	tags=28%, list=25%, signal=37%
GOBP_POSITIVE_REGULATION_OF_LYMPHOCYTE_CHEMOTAXIS	20	0.295297	0.774697	0.715278	0.998643	1	1541	tags=15%, list=8%, signal=16%
GOBP_LIPID_STORAGE	80	0.191432	0.773821	0.869359	0.999693	1	3236	tags=18%, list=16%, signal=21%
GOBP_CELLULAR_RESPONSE_TO_ALCOHOL	85	0.184917	0.773687	0.855769	0.999407	1	2229	tags=14%, list=11%, signal=16%
GOBP_MYELOID_CELL_DIFFERENTIATION	410	0.162187	0.771576	0.895238	1	1	4058	tags=20%, list=20%, signal=25%
GOBP_TOXIN_METABOLIC_PROCESS	15	0.276494	0.771497	0.777042	1	1	3332	tags=27%, list=17%, signal=32%
GOBP_NEGATIVE_REGULATION_OF_VASCULAR_ASSOCIATED_SMOOTH_MUSCLE_CELL_PROLIFERATION	19	0.266868	0.771259	0.786517	1	1	4562	tags=26%, list=23%, signal=34%
GOBP_CAMERA_TYPE_EYE_DEVELOPMENT	307	0.173963	0.768677	0.904282	1	1	5504	tags=28%, list=27%, signal=38%
GOBP_POSITIVE_REGULATION_OF_VASCULAR_ASSOCIATED_SMOOTH_MUSCLE_CELL_PROLIFERATION	32	0.224581	0.767861	0.840749	1	1	6820	tags=47%, list=34%, signal=71%
GOBP_CAMERA_TYPE_EYE_MORPHOGENESIS	114	0.189046	0.767339	0.84009	1	1	5326	tags=29%, list=26%, signal=39%
GOBP_REGULATION_OF_MUSCLE_CELL_DIFFERENTIATION	132	0.173548	0.766819	0.903529	1	1	5333	tags=30%, list=26%, signal=40%
GOBP_MEMBRANE_LIPID_BIOSYNTHETIC_PROCESS	146	0.170348	0.766732	0.893764	1	1	4396	tags=23%, list=22%, signal=30%
GOBP_RESPONSE_TO_ORGANOPHOSPHORUS	129	0.184307	0.76662	0.891304	1	1	4562	tags=24%, list=23%, signal=31%
GOBP_CELLULAR_AMINO_ACID_BIOSYNTHETIC_PROCESS	74	0.195281	0.76644	0.857143	1	1	2771	tags=18%, list=14%, signal=20%
GOBP_CELL_MATRIX_ADHESION	224	0.180046	0.766317	0.855556	1	1	4697	tags=25%, list=23%, signal=33%
GOBP_CELL_DIFFERENTIATION_IN_HINDBRAIN	19	0.256522	0.765838	0.810624	1	1	745	tags=11%, list=4%, signal=11%
GOBP_POSITIVE_REGULATION_OF_NEUTROPHIL_MIGRATION	29	0.257462	0.765343	0.728814	1	1	4844	tags=38%, list=24%, signal=50%
GOBP_MAINTENANCE_OF_LOCATION	309	0.158122	0.764905	0.946565	1	1	3400	tags=16%, list=17%, signal=19%
GOBP_NEGATIVE_REGULATION_OF_LOCOMOTION	302	0.170937	0.763745	0.900238	1	1	5616	tags=31%, list=28%, signal=42%
GOBP_POSITIVE_REGULATION_OF_WOUND_HEALING	56	0.224944	0.763593	0.841346	1	1	6609	tags=39%, list=33%, signal=58%
GOBP_VENTRAL_SPINAL_CORD_DEVELOPMENT	43	0.211449	0.763299	0.844125	1	1	5142	tags=26%, list=26%, signal=34%
GOBP_POSITIVE_REGULATION_OF_NEURON_DIFFERENTIATION	91	0.204148	0.763218	0.820331	1	1	4006	tags=23%, list=20%, signal=29%
GOBP_EPITHELIAL_TUBE_MORPHOGENESIS	306	0.178484	0.76301	0.856459	1	1	5114	tags=27%, list=25%, signal=36%
GOBP_POSITIVE_REGULATION_OF_LEUKOCYTE_APOPTOTIC_PROCESS	25	0.247352	0.762921	0.751111	1	1	5394	tags=36%, list=27%, signal=49%
GOBP_HAIR_CELL_DIFFERENTIATION	43	0.200107	0.762904	0.82618	1	1	1687	tags=12%, list=8%, signal=13%
GOBP_REGULATION_OF_SODIUM_ION_TRANSMEMBRANE_TRANSPORT	63	0.196371	0.762794	0.836145	1	1	3259	tags=19%, list=16%, signal=23%
GOBP_MONOCYTE_CHEMOTAXIS	66	0.236586	0.762725	0.725055	1	1	5243	tags=33%, list=26%, signal=45%
GOBP_REGULATION_OF_CARDIAC_CONDUCTION	56	0.191534	0.762362	0.860825	1	1	2825	tags=14%, list=14%, signal=17%
GOBP_REGULATION_OF_SUBSTRATE_ADHESION_DEPENDENT_CELL_SPREADING	57	0.198596	0.761489	0.898876	1	1	1325	tags=11%, list=7%, signal=11%
GOBP_GLOMERULAR_MESANGIUM_DEVELOPMENT	15	0.295467	0.761078	0.708245	1	1	4006	tags=27%, list=20%, signal=33%
GOBP_POSITIVE_REGULATION_OF_RESPONSE_TO_WOUNDING	66	0.211166	0.760592	0.848276	1	1	6609	tags=38%, list=33%, signal=56%
GOBP_REGULATION_OF_NEUROBLAST_PROLIFERATION	30	0.225654	0.760199	0.832558	1	1	6222	tags=40%, list=31%, signal=58%
GOBP_BRANCHING_MORPHOGENESIS_OF_AN_EPITHELIAL_TUBE	141	0.192788	0.760083	0.831818	1	1	5492	tags=31%, list=27%, signal=43%
GOBP_REGULATION_OF_SODIUM_ION_TRANSMEMBRANE_TRANSPORTER_ACTIVITY	53	0.200531	0.759865	0.849188	1	1	1990	tags=13%, list=10%, signal=15%
GOBP_REGULATION_OF_MUSCLE_ADAPTATION	79	0.182814	0.7596	0.913753	1	1	3703	tags=23%, list=18%, signal=28%
GOBP_MONOVALENT_INORGANIC_CATION_HOMEOSTASIS	161	0.166395	0.759579	0.974747	1	1	5443	tags=29%, list=27%, signal=39%
GOBP_REGULATION_OF_DELAYED_RECTIFIER_POTASSIUM_CHANNEL_ACTIVITY	18	0.238548	0.759297	0.832589	1	1	6684	tags=44%, list=33%, signal=66%
GOBP_POSITIVE_REGULATION_OF_EPITHELIAL_CELL_MIGRATION	146	0.180461	0.759147	0.871041	1	1	6380	tags=38%, list=32%, signal=55%
GOBP_LOCOMOTORY_BEHAVIOR	160	0.168386	0.758554	0.948187	1	1	6157	tags=34%, list=31%, signal=48%
GOBP_ENDOCARDIAL_CUSHION_MORPHOGENESIS	33	0.237192	0.756884	0.816901	1	1	3898	tags=24%, list=19%, signal=30%
GOBP_CELLULAR_RESPONSE_TO_ALKALOID	31	0.209349	0.756521	0.83693	1	1	5537	tags=35%, list=27%, signal=49%
GOBP_CELLULAR_RESPONSE_TO_OSMOTIC_STRESS	39	0.202177	0.756412	0.848156	1	1	2514	tags=18%, list=12%, signal=20%
GOBP_BIOLOGICAL_PROCESS_INVOLVED_IN_INTRASPECIES_INTERACTION_BETWEEN_ORGANISMS	51	0.21524	0.755932	0.859694	1	1	6330	tags=41%, list=31%, signal=60%
GOBP_POSITIVE_REGULATION_OF_MYOBLAST_FUSION	15	0.267198	0.755902	0.807229	1	1	114	tags=7%, list=1%, signal=7%
GOBP_REGULATION_OF_ENDOTHELIAL_CELL_MIGRATION	166	0.175392	0.755418	0.875264	1	1	5516	tags=30%, list=27%, signal=40%
GOBP_SKELETAL_SYSTEM_DEVELOPMENT	484	0.170833	0.754386	0.897727	1	1	3787	tags=20%, list=19%, signal=24%
GOBP_POTASSIUM_ION_TRANSPORT	223	0.163167	0.75431	0.95389	1	1	3438	tags=16%, list=17%, signal=19%
GOBP_POSITIVE_REGULATION_OF_DEPHOSPHORYLATION	58	0.189048	0.75427	0.869848	1	1	1010	tags=10%, list=5%, signal=11%
GOBP_INOSITOL_PHOSPHATE_BIOSYNTHETIC_PROCESS	27	0.232569	0.752589	0.79684	1	1	3617	tags=19%, list=18%, signal=23%
GOBP_CELLULAR_SODIUM_ION_HOMEOSTASIS	19	0.255499	0.751974	0.787185	1	1	6881	tags=32%, list=34%, signal=48%
GOBP_CARDIAC_CHAMBER_DEVELOPMENT	150	0.183652	0.751702	0.85553	1	1	4658	tags=27%, list=23%, signal=34%
GOBP_RESPONSE_TO_OSMOTIC_STRESS	81	0.18864	0.751391	0.865116	1	1	4433	tags=23%, list=22%, signal=30%
GOBP_PODOSOME_ASSEMBLY	16	0.264309	0.751316	0.775378	1	1	4866	tags=38%, list=24%, signal=49%
GOBP_REGULATION_OF_VIRAL_LIFE_CYCLE	145	0.180027	0.749903	0.810154	1	1	4611	tags=26%, list=23%, signal=33%
GOBP_CHEMOKINE_PRODUCTION	90	0.201763	0.748696	0.783333	1	1	6426	tags=40%, list=32%, signal=58%
GOBP_DEVELOPMENTAL_PIGMENTATION	44	0.217996	0.74795	0.796767	1	1	4395	tags=30%, list=22%, signal=38%
GOBP_VISUAL_BEHAVIOR	47	0.188278	0.747942	0.923434	1	1	2539	tags=17%, list=13%, signal=19%
GOBP_NEGATIVE_REGULATION_OF_LIPID_BIOSYNTHETIC_PROCESS	50	0.193858	0.747609	0.901566	1	1	2623	tags=16%, list=13%, signal=18%
GOBP_NUCLEAR_TRANSCRIBED_MRNA_CATABOLIC_PROCESS	207	0.20763	0.746918	0.718367	1	1	4667	tags=25%, list=23%, signal=32%
GOBP_POSITIVE_REGULATION_OF_MACROPHAGE_MIGRATION	24	0.266872	0.746514	0.713333	1	1	6602	tags=50%, list=33%, signal=74%
GOBP_POSITIVE_REGULATION_OF_T_CELL_MIGRATION	30	0.248032	0.745986	0.775281	1	1	4746	tags=30%, list=24%, signal=39%
GOBP_CARDIAC_MUSCLE_CELL_CONTRACTION	68	0.19682	0.745946	0.865285	1	1	5632	tags=31%, list=28%, signal=43%
GOBP_NEGATIVE_REGULATION_OF_LYMPHOCYTE_ACTIVATION	148	0.205763	0.745654	0.742081	1	1	6389	tags=36%, list=32%, signal=53%
GOBP_SPHINGOLIPID_BIOSYNTHETIC_PROCESS	108	0.17894	0.74553	0.862069	1	1	4035	tags=21%, list=20%, signal=26%
GOBP_NEGATIVE_REGULATION_OF_CELL_CYCLE_ARREST	23	0.232152	0.745078	0.808858	1	1	2161	tags=17%, list=11%, signal=19%
GOBP_POLYAMINE_METABOLIC_PROCESS	17	0.259285	0.744575	0.786957	1	1	4165	tags=29%, list=21%, signal=37%
GOBP_RESPONSE_TO_STEROL	31	0.207846	0.743081	0.897375	1	1	4177	tags=26%, list=21%, signal=33%
GOBP_POSITIVE_REGULATION_OF_CELL_DEVELOPMENT	285	0.15491	0.742226	0.987374	1	1	5123	tags=26%, list=25%, signal=34%
GOBP_BRANCH_ELONGATION_OF_AN_EPITHELIUM	17	0.276152	0.742013	0.819413	1	1	4847	tags=35%, list=24%, signal=46%
GOBP_MUSCLE_TISSUE_DEVELOPMENT	350	0.158566	0.741767	0.97043	1	1	5537	tags=29%, list=27%, signal=39%
GOBP_RESPONSE_TO_COCAINE	42	0.199775	0.741649	0.885086	1	1	4121	tags=24%, list=20%, signal=30%
GOBP_NEGATIVE_REGULATION_OF_G_PROTEIN_COUPLED_RECEPTOR_SIGNALING_PATHWAY	47	0.19057	0.741353	0.901515	1	1	1873	tags=13%, list=9%, signal=14%
GOBP_PHOSPHOLIPID_TRANSPORT	94	0.178483	0.741027	0.907449	1	1	4225	tags=22%, list=21%, signal=28%
GOBP_NEGATIVE_REGULATION_OF_RECEPTOR_SIGNALING_PATHWAY_VIA_STAT	24	0.232016	0.740513	0.851111	1	1	3251	tags=21%, list=16%, signal=25%
GOBP_REGULATION_OF_PRODUCTION_OF_MOLECULAR_MEDIATOR_OF_IMMUNE_RESPONSE	145	0.19708	0.740348	0.793182	1	1	5001	tags=27%, list=25%, signal=36%
GOBP_PRODUCTION_OF_MOLECULAR_MEDIATOR_INVOLVED_IN_INFLAMMATORY_RESPONSE	68	0.209661	0.740097	0.775785	1	1	5064	tags=32%, list=25%, signal=43%
GOBP_NEGATIVE_REGULATION_OF_FAT_CELL_DIFFERENTIATION	47	0.202524	0.74004	0.872437	1	1	2391	tags=15%, list=12%, signal=17%
GOBP_FOREBRAIN_CELL_MIGRATION	52	0.200762	0.739586	0.856818	1	1	6473	tags=38%, list=32%, signal=57%
GOBP_ENDODERM_FORMATION	53	0.200907	0.738883	0.867841	1	1	4177	tags=23%, list=21%, signal=28%
GOBP_VASCULAR_ENDOTHELIAL_GROWTH_FACTOR_SIGNALING_PATHWAY	41	0.21687	0.738482	0.804255	1	1	5913	tags=41%, list=29%, signal=59%
GOBP_EPIBOLY	34	0.228755	0.738451	0.790598	1	1	6441	tags=47%, list=32%, signal=69%
GOBP_REGULATION_OF_ACTIN_FILAMENT_BASED_MOVEMENT	37	0.204031	0.738003	0.896635	1	1	4448	tags=24%, list=22%, signal=31%
GOBP_CELL_PROLIFERATION_INVOLVED_IN_KIDNEY_DEVELOPMENT	20	0.257913	0.73798	0.807339	1	1	5496	tags=35%, list=27%, signal=48%
GOBP_RECEPTOR_SIGNALING_PATHWAY_VIA_STAT	162	0.176008	0.737852	0.847682	1	1	5616	tags=28%, list=28%, signal=39%
GOBP_PLATELET_DERIVED_GROWTH_FACTOR_RECEPTOR_SIGNALING_PATHWAY	54	0.20337	0.736032	0.862222	1	1	6100	tags=33%, list=30%, signal=48%
GOBP_STEROL_BIOSYNTHETIC_PROCESS	73	0.201028	0.735945	0.824152	1	1	3797	tags=27%, list=19%, signal=34%
GOBP_CELL_SUBSTRATE_JUNCTION_ORGANIZATION	105	0.188021	0.735907	0.8875	1	1	3674	tags=21%, list=18%, signal=25%
GOBP_REGULATION_OF_VASCULAR_ENDOTHELIAL_GROWTH_FACTOR_RECEPTOR_SIGNALING_PATHWAY	28	0.225752	0.735331	0.854978	1	1	5249	tags=32%, list=26%, signal=43%
GOBP_RETROGRADE_TRANSPORT_ENDOSOME_TO_PLASMA_MEMBRANE	30	0.20563	0.735225	0.872068	1	1	3192	tags=20%, list=16%, signal=24%
GOBP_MOTILE_CILIUM_ASSEMBLY	22	0.232214	0.735113	0.82636	1	1	4111	tags=27%, list=20%, signal=34%
GOBP_NEGATIVE_REGULATION_OF_CELL_JUNCTION_ASSEMBLY	30	0.212958	0.735111	0.85906	1	1	4835	tags=27%, list=24%, signal=35%
GOBP_RECEPTOR_RECYCLING	32	0.199111	0.734953	0.889888	1	1	4737	tags=28%, list=24%, signal=37%
GOBP_POSITIVE_REGULATION_OF_PEPTIDE_SECRETION	150	0.167392	0.734616	0.974874	1	1	5259	tags=27%, list=26%, signal=36%
GOBP_RHYTHMIC_BEHAVIOR	46	0.196409	0.734546	0.853547	1	1	6271	tags=37%, list=31%, signal=54%
GOBP_EPITHELIAL_CELL_PROLIFERATION	378	0.163471	0.734426	0.921986	1	1	5521	tags=29%, list=27%, signal=39%
GOBP_REGULATION_OF_HORMONE_SECRETION	259	0.161641	0.734381	0.981081	1	1	4876	tags=25%, list=24%, signal=32%
GOBP_REGULATION_OF_SYNCYTIUM_FORMATION_BY_PLASMA_MEMBRANE_FUSION	26	0.243532	0.733963	0.792325	1	1	694	tags=8%, list=3%, signal=8%
GOBP_NEGATIVE_REGULATION_OF_GENE_EXPRESSION_EPIGENETIC	119	0.18696	0.733946	0.798371	1	1	3397	tags=18%, list=17%, signal=22%
GOBP_REGULATION_OF_NEUROTRANSMITTER_RECEPTOR_ACTIVITY	79	0.182176	0.733639	0.936387	1	1	5152	tags=28%, list=26%, signal=37%
GOBP_ENTRY_INTO_HOST	153	0.174	0.731291	0.906173	1	1	5511	tags=29%, list=27%, signal=40%
GOBP_CYTOSOLIC_CALCIUM_ION_TRANSPORT	171	0.162226	0.730992	0.923077	1	1	4506	tags=22%, list=22%, signal=28%
GOBP_REGULATION_OF_TRANSMISSION_OF_NERVE_IMPULSE	15	0.260049	0.730975	0.830549	1	1	3938	tags=27%, list=20%, signal=33%
GOBP_RETINA_HOMEOSTASIS	74	0.178344	0.73067	0.967213	1	1	2925	tags=15%, list=15%, signal=17%
GOBP_ACTIVATION_OF_JANUS_KINASE_ACTIVITY	15	0.269893	0.730637	0.790698	1	1	5343	tags=40%, list=27%, signal=54%
GOBP_POSITIVE_REGULATION_OF_LEUKOCYTE_DEGRANULATION	23	0.25223	0.729985	0.775378	1	1	3534	tags=22%, list=18%, signal=26%
GOBP_REGULATION_OF_MULTICELLULAR_ORGANISM_GROWTH	60	0.177599	0.729285	0.904444	1	1	4015	tags=20%, list=20%, signal=25%
GOBP_TRANSEPITHELIAL_TRANSPORT	30	0.236504	0.728657	0.824601	1	1	5557	tags=33%, list=28%, signal=46%
GOBP_NUCLEOTIDE_EXCISION_REPAIR_DNA_GAP_FILLING	23	0.259202	0.728245	0.748401	1	1	3597	tags=26%, list=18%, signal=32%
GOBP_ANIMAL_ORGAN_REGENERATION	72	0.17785	0.727437	0.94015	1	1	2457	tags=14%, list=12%, signal=16%
GOBP_REGULATION_OF_EXTRINSIC_APOPTOTIC_SIGNALING_PATHWAY_VIA_DEATH_DOMAIN_RECEPTORS	57	0.19314	0.727388	0.873085	1	1	5413	tags=30%, list=27%, signal=41%
GOBP_DEMETHYLATION	72	0.194662	0.726698	0.894737	1	1	869	tags=10%, list=4%, signal=10%
GOBP_COLLATERAL_SPROUTING	23	0.239122	0.726669	0.849765	1	1	4180	tags=26%, list=21%, signal=33%
GOBP_REGULATION_OF_KERATINOCYTE_DIFFERENTIATION	41	0.233605	0.726499	0.805497	1	1	1518	tags=12%, list=8%, signal=13%
GOBP_CEREBRAL_CORTEX_CELL_MIGRATION	38	0.205077	0.725883	0.870246	1	1	6473	tags=37%, list=32%, signal=54%
GOBP_RENAL_VESICLE_DEVELOPMENT	19	0.24152	0.724974	0.8325	1	1	4592	tags=32%, list=23%, signal=41%
GOBP_HYPOTHALAMUS_DEVELOPMENT	20	0.237909	0.724655	0.863109	1	1	5825	tags=40%, list=29%, signal=56%
GOBP_REGULATION_OF_RECEPTOR_SIGNALING_PATHWAY_VIA_STAT	100	0.174485	0.723331	0.891403	1	1	5616	tags=28%, list=28%, signal=39%
GOBP_RNA_SURVEILLANCE	15	0.259567	0.722598	0.785417	1	1	6077	tags=47%, list=30%, signal=67%
GOBP_POSITIVE_REGULATION_OF_NERVOUS_SYSTEM_DEVELOPMENT	258	0.16146	0.722499	0.9675	1	1	5176	tags=26%, list=26%, signal=35%
GOBP_MAST_CELL_ACTIVATION_INVOLVED_IN_IMMUNE_RESPONSE	47	0.213218	0.722044	0.820093	1	1	6217	tags=38%, list=31%, signal=55%
GOBP_REGULATION_OF_SKELETAL_MUSCLE_CELL_DIFFERENTIATION	18	0.244957	0.721864	0.811688	1	1	5068	tags=33%, list=25%, signal=44%
GOBP_HEART_MORPHOGENESIS	234	0.168085	0.721799	0.943262	1	1	4448	tags=24%, list=22%, signal=30%
GOBP_POSITIVE_REGULATION_OF_DEVELOPMENTAL_GROWTH	160	0.158177	0.721337	0.97201	1	1	6504	tags=38%, list=32%, signal=56%
GOBP_NEUROTRANSMITTER_RECEPTOR_TRANSPORT	46	0.183382	0.721328	0.924205	1	1	5380	tags=30%, list=27%, signal=41%
GOBP_MYELOID_CELL_APOPTOTIC_PROCESS	28	0.208508	0.720838	0.872017	1	1	4921	tags=32%, list=24%, signal=42%
GOBP_RESPONSE_TO_VITAMIN_A	18	0.237406	0.720748	0.832512	1	1	4545	tags=28%, list=23%, signal=36%
GOBP_POSITIVE_REGULATION_OF_TRANSMEMBRANE_RECEPTOR_PROTEIN_SERINE_THREONINE_KINASE_SIGNALING_PATHWAY	103	0.180325	0.720738	0.913636	1	1	4283	tags=23%, list=21%, signal=29%
GOBP_TEMPERATURE_HOMEOSTASIS	171	0.162452	0.720389	0.966667	1	1	6369	tags=36%, list=32%, signal=52%
GOBP_REGULATION_OF_B_CELL_DIFFERENTIATION	30	0.255421	0.720066	0.755411	1	1	2927	tags=20%, list=15%, signal=23%
GOBP_RESPONSE_TO_IRON_ION	28	0.20409	0.718791	0.902808	1	1	6313	tags=36%, list=31%, signal=52%
GOBP_STRESS_FIBER_ASSEMBLY	100	0.170766	0.71732	0.919214	1	1	5104	tags=28%, list=25%, signal=37%
GOBP_NEGATIVE_REGULATION_OF_LEUKOCYTE_CELL_CELL_ADHESION	125	0.196605	0.716761	0.782511	1	1	5902	tags=35%, list=29%, signal=49%
GOBP_PHASIC_SMOOTH_MUSCLE_CONTRACTION	22	0.230564	0.716288	0.89951	1	1	4760	tags=27%, list=24%, signal=36%
GOBP_ISOPRENOID_BIOSYNTHETIC_PROCESS	28	0.220832	0.715253	0.825806	1	1	5709	tags=36%, list=28%, signal=50%
GOBP_EMBRYONIC_HEART_TUBE_DEVELOPMENT	77	0.179915	0.714908	0.922705	1	1	4637	tags=25%, list=23%, signal=32%
GOBP_METANEPHROS_DEVELOPMENT	82	0.201246	0.714741	0.845266	1	1	4847	tags=27%, list=24%, signal=35%
GOBP_MELANOCYTE_DIFFERENTIATION	24	0.234155	0.714661	0.825359	1	1	4395	tags=29%, list=22%, signal=37%
GOBP_SERINE_FAMILY_AMINO_ACID_BIOSYNTHETIC_PROCESS	18	0.253948	0.713968	0.825726	1	1	5642	tags=39%, list=28%, signal=54%
GOBP_EMBRYONIC_HEMOPOIESIS	23	0.229631	0.713948	0.851204	1	1	5558	tags=43%, list=28%, signal=60%
GOBP_NEGATIVE_REGULATION_OF_T_CELL_APOPTOTIC_PROCESS	20	0.25304	0.713858	0.802222	1	1	5885	tags=40%, list=29%, signal=56%
GOBP_ADAPTIVE_THERMOGENESIS	153	0.160563	0.713546	0.965261	1	1	6369	tags=35%, list=32%, signal=51%
GOBP_NEGATIVE_REGULATION_OF_NEURON_DIFFERENTIATION	63	0.197846	0.712885	0.914634	1	1	6195	tags=35%, list=31%, signal=50%
GOBP_MAST_CELL_ACTIVATION	60	0.208131	0.712837	0.808463	1	1	6217	tags=37%, list=31%, signal=53%
GOBP_REGULATION_OF_EXTENT_OF_CELL_GROWTH	104	0.166672	0.71193	0.97066	1	1	5124	tags=29%, list=25%, signal=38%
GOBP_MATURE_B_CELL_DIFFERENTIATION	31	0.238079	0.71155	0.782998	1	1	3851	tags=26%, list=19%, signal=32%
GOBP_PEPTIDYL_THREONINE_DEPHOSPHORYLATION	22	0.231393	0.71139	0.855932	1	1	5994	tags=41%, list=30%, signal=58%
GOBP_REGULATION_OF_TRANSPORTER_ACTIVITY	269	0.150343	0.711194	0.994334	1	1	5108	tags=25%, list=25%, signal=32%
GOBP_RETROGRADE_AXONAL_TRANSPORT	21	0.230895	0.710814	0.844156	1	1	7127	tags=57%, list=35%, signal=88%
GOBP_RESPONSE_TO_CORTICOSTEROID	151	0.167864	0.710781	0.962312	1	1	4863	tags=24%, list=24%, signal=31%
GOBP_BLOOD_VESSEL_ENDOTHELIAL_CELL_PROLIFERATION_INVOLVED_IN_SPROUTING_ANGIOGENESIS	22	0.235639	0.710632	0.861048	1	1	6602	tags=50%, list=33%, signal=74%
GOBP_CD4_POSITIVE_ALPHA_BETA_T_CELL_CYTOKINE_PRODUCTION	18	0.257795	0.710278	0.788136	1	1	611	tags=11%, list=3%, signal=11%
GOBP_CRANIOFACIAL_SUTURE_MORPHOGENESIS	17	0.255473	0.710268	0.826511	1	1	4578	tags=35%, list=23%, signal=46%
GOBP_FUCOSE_METABOLIC_PROCESS	16	0.225468	0.709832	0.887029	1	1	5030	tags=31%, list=25%, signal=42%
GOBP_PHOSPHATIDYLETHANOLAMINE_BIOSYNTHETIC_PROCESS	15	0.23312	0.709261	0.871308	1	1	1925	tags=20%, list=10%, signal=22%
GOBP_POSITIVE_REGULATION_OF_NOTCH_SIGNALING_PATHWAY	53	0.18796	0.708978	0.900709	1	1	6070	tags=32%, list=30%, signal=46%
GOBP_ACTIVATION_OF_PHOSPHOLIPASE_C_ACTIVITY	32	0.215768	0.708839	0.87067	1	1	5184	tags=34%, list=26%, signal=46%
GOBP_VIRAL_GENE_EXPRESSION	197	0.20608	0.708166	0.733068	1	1	3624	tags=22%, list=18%, signal=27%
GOBP_NUCLEOSOME_ORGANIZATION	172	0.178369	0.707601	0.892473	1	1	1426	tags=10%, list=7%, signal=11%
GOBP_EPITHELIAL_STRUCTURE_MAINTENANCE	29	0.20432	0.707495	0.894231	1	1	2982	tags=17%, list=15%, signal=20%
GOBP_MEMBRANE_DISASSEMBLY	15	0.245413	0.707428	0.818372	1	1	4404	tags=33%, list=22%, signal=43%
GOBP_DETECTION_OF_OTHER_ORGANISM	19	0.273329	0.706754	0.784141	1	1	2537	tags=16%, list=13%, signal=18%
GOBP_POSITIVE_REGULATION_OF_TOLL_LIKE_RECEPTOR_SIGNALING_PATHWAY	27	0.222419	0.706037	0.823779	1	1	5539	tags=41%, list=27%, signal=56%
GOBP_POSITIVE_REGULATION_OF_CHEMOTAXIS	137	0.191129	0.706002	0.823661	1	1	5274	tags=30%, list=26%, signal=40%
GOBP_LIMBIC_SYSTEM_DEVELOPMENT	98	0.170449	0.705719	0.961165	1	1	4967	tags=26%, list=25%, signal=34%
GOBP_PHARYNGEAL_SYSTEM_DEVELOPMENT	24	0.234693	0.704524	0.858448	1	1	4006	tags=29%, list=20%, signal=36%
GOBP_MEMBRANE_PROTEIN_PROTEOLYSIS	61	0.182578	0.704251	0.9117	1	1	2776	tags=16%, list=14%, signal=19%
GOBP_KIDNEY_EPITHELIUM_DEVELOPMENT	131	0.190209	0.704006	0.900709	1	1	5018	tags=27%, list=25%, signal=35%
GOBP_FAT_CELL_DIFFERENTIATION	212	0.160122	0.70342	0.979167	1	1	5156	tags=25%, list=26%, signal=34%
GOBP_NEURAL_TUBE_PATTERNING	34	0.221406	0.702722	0.844444	1	1	1617	tags=15%, list=8%, signal=16%
GOBP_RESPONSE_TO_GROWTH_HORMONE	39	0.183901	0.702238	0.929078	1	1	2496	tags=15%, list=12%, signal=18%
GOBP_POSITIVE_REGULATION_OF_MYELOID_CELL_DIFFERENTIATION	98	0.179334	0.702005	0.914894	1	1	4268	tags=21%, list=21%, signal=27%
GOBP_NEGATIVE_REGULATION_OF_SIGNALING_RECEPTOR_ACTIVITY	50	0.185306	0.701086	0.924138	1	1	5560	tags=36%, list=28%, signal=50%
GOBP_NEPHRON_MORPHOGENESIS	71	0.20356	0.701002	0.876147	1	1	5415	tags=31%, list=27%, signal=42%
GOBP_SECONDARY_METABOLITE_BIOSYNTHETIC_PROCESS	23	0.225311	0.70098	0.890086	1	1	3275	tags=17%, list=16%, signal=21%
GOBP_FORELIMB_MORPHOGENESIS	36	0.225956	0.700758	0.858824	1	1	2253	tags=17%, list=11%, signal=19%
GOBP_MEMBRANE_REPOLARIZATION	41	0.194562	0.700495	0.929907	1	1	5632	tags=29%, list=28%, signal=41%
GOBP_SMOOTH_MUSCLE_CELL_PROLIFERATION	127	0.175589	0.699516	0.938242	1	1	4562	tags=25%, list=23%, signal=32%
GOBP_CELLULAR_RESPONSE_TO_GROWTH_HORMONE_STIMULUS	25	0.215368	0.698574	0.864865	1	1	5775	tags=32%, list=29%, signal=45%
GOBP_T_CELL_CYTOKINE_PRODUCTION	36	0.234324	0.698135	0.774737	1	1	4983	tags=31%, list=25%, signal=41%
GOBP_RESPONSE_TO_MOLECULE_OF_BACTERIAL_ORIGIN	329	0.174692	0.697898	0.853828	1	1	4649	tags=23%, list=23%, signal=29%
GOBP_RESPONSE_TO_MECHANICAL_STIMULUS	201	0.157112	0.697738	0.98005	1	1	4448	tags=22%, list=22%, signal=28%
GOBP_NADP_METABOLIC_PROCESS	35	0.197226	0.697678	0.885772	1	1	2157	tags=14%, list=11%, signal=16%
GOBP_REGULATION_OF_NON_CANONICAL_WNT_SIGNALING_PATHWAY	25	0.21884	0.696632	0.879808	1	1	6207	tags=36%, list=31%, signal=52%
GOBP_BONE_MORPHOGENESIS	90	0.177058	0.695915	0.928571	1	1	4970	tags=28%, list=25%, signal=37%
GOBP_REGULATION_OF_CATION_CHANNEL_ACTIVITY	168	0.154476	0.69581	0.991501	1	1	5203	tags=26%, list=26%, signal=35%
GOBP_FACE_DEVELOPMENT	44	0.194823	0.695104	0.928421	1	1	902	tags=9%, list=4%, signal=9%
GOBP_POSITIVE_REGULATION_OF_LONG_TERM_SYNAPTIC_POTENTIATION	23	0.220831	0.695058	0.919355	1	1	4762	tags=30%, list=24%, signal=40%
GOBP_MESONEPHROS_DEVELOPMENT	91	0.201136	0.694643	0.868735	1	1	5415	tags=30%, list=27%, signal=40%
GOBP_REGULATION_OF_LEUKOCYTE_DEGRANULATION	43	0.22006	0.694143	0.827586	1	1	4561	tags=23%, list=23%, signal=30%
GOBP_REGULATION_OF_TOLL_LIKE_RECEPTOR_SIGNALING_PATHWAY	68	0.192791	0.694084	0.840263	1	1	4561	tags=25%, list=23%, signal=32%
GOBP_SERTOLI_CELL_DIFFERENTIATION	15	0.223906	0.693994	0.895397	1	1	4772	tags=27%, list=24%, signal=35%
GOBP_POSITIVE_REGULATION_OF_SMOOTH_MUSCLE_CELL_PROLIFERATION	81	0.184408	0.693523	0.929742	1	1	4419	tags=27%, list=22%, signal=35%
GOBP_PROSTATE_GLAND_DEVELOPMENT	41	0.218482	0.693268	0.861607	1	1	338	tags=7%, list=2%, signal=7%
GOBP_COLUMNAR_CUBOIDAL_EPITHELIAL_CELL_DIFFERENTIATION	79	0.183697	0.693153	0.946565	1	1	4697	tags=27%, list=23%, signal=35%
GOBP_GASTRULATION_WITH_MOUTH_FORMING_SECOND	23	0.24449	0.692892	0.834081	1	1	1110	tags=13%, list=6%, signal=14%
GOBP_REGULATION_OF_MYELOID_CELL_DIFFERENTIATION	249	0.151706	0.692546	0.972286	1	1	3787	tags=18%, list=19%, signal=22%
GOBP_MESODERM_DEVELOPMENT	116	0.179534	0.692226	0.935644	1	1	4399	tags=24%, list=22%, signal=31%
GOBP_ADULT_BEHAVIOR	114	0.159805	0.692195	0.983914	1	1	6244	tags=32%, list=31%, signal=45%
GOBP_NEUTRAL_AMINO_ACID_TRANSPORT	44	0.185477	0.690468	0.947608	1	1	5326	tags=30%, list=26%, signal=40%
GOBP_POTASSIUM_ION_IMPORT_ACROSS_PLASMA_MEMBRANE	46	0.19129	0.690372	0.929648	1	1	4682	tags=20%, list=23%, signal=25%
GOBP_NEGATIVE_REGULATION_OF_IMMUNE_EFFECTOR_PROCESS	124	0.189762	0.689477	0.856164	1	1	5001	tags=27%, list=25%, signal=35%
GOBP_GLUTAMATE_METABOLIC_PROCESS	33	0.210743	0.689132	0.921909	1	1	5215	tags=30%, list=26%, signal=41%
GOBP_RESPIRATORY_SYSTEM_DEVELOPMENT	188	0.169198	0.688699	0.955556	1	1	5296	tags=27%, list=26%, signal=36%
GOBP_EMBRYONIC_ORGAN_DEVELOPMENT	411	0.157414	0.688564	0.964646	1	1	5007	tags=25%, list=25%, signal=33%
GOBP_RESPONSE_TO_DOPAMINE	87	0.158759	0.688054	0.959091	1	1	5400	tags=28%, list=27%, signal=38%
[truncated: 285 more rows]

## Sheet: EnrichedPrimNoProgression
NAME	SIZE	ES	NES	NOM p-val	FDR q-val	FWER p-val	RANK AT MAX	LEADING EDGE
GOBP_ATP_BIOSYNTHETIC_PROCESS	50	-0.536651	-1.7197	0.0218688	1	0.988	2858	tags=42%, list=14%, signal=49%
GOBP_MITOCHONDRIAL_ELECTRON_TRANSPORT_NADH_TO_UBIQUINONE	46	-0.659146	-1.70588	0.0523139	1	0.99	3063	tags=59%, list=15%, signal=69%
GOBP_SKELETAL_MUSCLE_TISSUE_REGENERATION	35	-0.480837	-1.69147	0.00355872	1	0.996	5107	tags=43%, list=25%, signal=57%
GOBP_RIBONUCLEOSIDE_TRIPHOSPHATE_BIOSYNTHETIC_PROCESS	67	-0.494007	-1.6498	0.0276134	1	0.998	3925	tags=45%, list=19%, signal=55%
GOBP_OXIDATIVE_PHOSPHORYLATION	130	-0.530825	-1.62799	0.0852713	1	0.999	3158	tags=48%, list=16%, signal=56%
GOBP_RESPIRATORY_ELECTRON_TRANSPORT_CHAIN	102	-0.539819	-1.61375	0.07393	1	1	3186	tags=49%, list=16%, signal=58%
GOBP_ATP_SYNTHESIS_COUPLED_ELECTRON_TRANSPORT	85	-0.578712	-1.61089	0.0795229	1	1	3063	tags=52%, list=15%, signal=61%
GOBP_ELECTRON_TRANSPORT_CHAIN	162	-0.473512	-1.60974	0.0545809	1	1	3919	tags=47%, list=19%, signal=58%
GOBP_MITOCHONDRIAL_ATP_SYNTHESIS_COUPLED_PROTON_TRANSPORT	20	-0.638928	-1.59749	0.064	1	1	2346	tags=50%, list=12%, signal=57%
GOBP_NUCLEAR_ENVELOPE_REASSEMBLY	18	-0.53904	-1.59642	0.0300601	1	1	1433	tags=39%, list=7%, signal=42%
GOBP_CALCIUM_MEDIATED_SIGNALING_USING_INTRACELLULAR_CALCIUM_SOURCE	22	-0.563105	-1.59505	0.029304	1	1	4437	tags=50%, list=22%, signal=64%
GOBP_CRISTAE_FORMATION	33	-0.573011	-1.59483	0.0783133	1	1	3275	tags=61%, list=16%, signal=72%
GOBP_NADH_DEHYDROGENASE_COMPLEX_ASSEMBLY	59	-0.585048	-1.59324	0.0810277	1	1	3259	tags=51%, list=16%, signal=60%
GOBP_FATTY_ACID_BETA_OXIDATION_USING_ACYL_COA_OXIDASE	15	-0.55187	-1.58681	0.0298211	1	1	1544	tags=33%, list=8%, signal=36%
GOBP_NEGATIVE_REGULATION_OF_PLASMA_MEMBRANE_BOUNDED_CELL_PROJECTION_ASSEMBLY	27	-0.456817	-1.58194	0.0150659	1	1	3976	tags=44%, list=20%, signal=55%
GOBP_IRON_SULFUR_CLUSTER_ASSEMBLY	23	-0.535297	-1.58021	0.0442656	1	1	4366	tags=57%, list=22%, signal=72%
GOBP_MITOCHONDRIAL_RESPIRATORY_CHAIN_COMPLEX_ASSEMBLY	93	-0.522723	-1.57431	0.078	1	1	3259	tags=47%, list=16%, signal=56%
GOBP_NUCLEOSIDE_TRIPHOSPHATE_BIOSYNTHETIC_PROCESS	78	-0.435282	-1.55037	0.0503876	1	1	3925	tags=41%, list=19%, signal=51%
GOBP_ATP_SYNTHESIS_COUPLED_PROTON_TRANSPORT	25	-0.602378	-1.54986	0.0803213	1	1	2346	tags=48%, list=12%, signal=54%
GOBP_TAIL_ANCHORED_MEMBRANE_PROTEIN_INSERTION_INTO_ER_MEMBRANE	16	-0.580045	-1.54515	0.0658436	1	1	2996	tags=50%, list=15%, signal=59%
GOBP_PROTEIN_KINASE_C_SIGNALING	30	-0.467946	-1.54136	0.0158172	1	1	2403	tags=33%, list=12%, signal=38%
GOBP_POSITIVE_REGULATION_OF_ACTIVATED_T_CELL_PROLIFERATION	24	-0.536771	-1.53363	0.034188	1	1	3762	tags=42%, list=19%, signal=51%
GOBP_REGULATION_OF_CELLULAR_AMINE_METABOLIC_PROCESS	76	-0.467261	-1.52571	0.0693069	1	1	3596	tags=42%, list=18%, signal=51%
GOBP_VIRION_ASSEMBLY	40	-0.426102	-1.52202	0.0457256	1	1	2907	tags=43%, list=14%, signal=50%
GOBP_NEUROTRANSMITTER_METABOLIC_PROCESS	28	-0.522852	-1.50977	0.0329068	1	1	4757	tags=61%, list=24%, signal=79%
GOBP_PROTEASOMAL_UBIQUITIN_INDEPENDENT_PROTEIN_CATABOLIC_PROCESS	22	-0.588749	-1.50301	0.0989899	1	1	3596	tags=50%, list=18%, signal=61%
GOBP_HEPATOCYTE_DIFFERENTIATION	16	-0.562119	-1.50289	0.0577933	1	1	4063	tags=38%, list=20%, signal=47%
GOBP_NEUROTRANSMITTER_BIOSYNTHETIC_PROCESS	17	-0.597565	-1.50154	0.0234657	1	1	4757	tags=71%, list=24%, signal=92%
GOBP_HIGH_DENSITY_LIPOPROTEIN_PARTICLE_ASSEMBLY	15	-0.622296	-1.50153	0.0424028	1	1	4485	tags=67%, list=22%, signal=86%
GOBP_POSITIVE_REGULATION_OF_CALCINEURIN_MEDIATED_SIGNALING	15	-0.532716	-1.50087	0.0464646	1	1	4640	tags=53%, list=23%, signal=69%
GOBP_REGULATION_OF_PROTON_TRANSPORT	22	-0.490327	-1.49222	0.0587121	1	1	2763	tags=41%, list=14%, signal=47%
GOBP_NEGATIVE_REGULATION_OF_TYPE_I_INTERFERON_PRODUCTION	44	-0.447592	-1.48071	0.0900563	1	1	3028	tags=41%, list=15%, signal=48%
GOBP_FATTY_ACID_BETA_OXIDATION	75	-0.38382	-1.47819	0.0397727	1	1	2498	tags=27%, list=12%, signal=30%
GOBP_NEGATIVE_REGULATION_OF_NOTCH_SIGNALING_PATHWAY	38	-0.457262	-1.47751	0.045302	1	1	5309	tags=53%, list=26%, signal=71%
GOBP_ATP_METABOLIC_PROCESS	292	-0.36971	-1.46522	0.0895238	1	1	3223	tags=34%, list=16%, signal=40%
GOBP_SCF_DEPENDENT_PROTEASOMAL_UBIQUITIN_DEPENDENT_PROTEIN_CATABOLIC_PROCESS	93	-0.383029	-1.46356	0.0921053	1	1	3830	tags=40%, list=19%, signal=49%
GOBP_ENERGY_DERIVATION_BY_OXIDATION_OF_ORGANIC_COMPOUNDS	263	-0.356078	-1.45884	0.0876191	1	1	3092	tags=32%, list=15%, signal=38%
GOBP_MONOSACCHARIDE_CATABOLIC_PROCESS	61	-0.421644	-1.45599	0.0859232	1	1	2021	tags=30%, list=10%, signal=33%
GOBP_HYDROGEN_PEROXIDE_BIOSYNTHETIC_PROCESS	15	-0.56298	-1.45291	0.0996241	1	1	4421	tags=40%, list=22%, signal=51%
GOBP_INNER_MITOCHONDRIAL_MEMBRANE_ORGANIZATION	54	-0.475519	-1.4529	0.128514	1	1	3275	tags=48%, list=16%, signal=57%
GOBP_QUINONE_METABOLIC_PROCESS	34	-0.458716	-1.45198	0.0796813	1	1	5805	tags=53%, list=29%, signal=74%
GOBP_POSITIVE_REGULATION_OF_PROTEIN_LOCALIZATION_TO_CELL_SURFACE	16	-0.521677	-1.44986	0.0744102	1	1	2647	tags=38%, list=13%, signal=43%
GOBP_SKELETAL_MUSCLE_CONTRACTION	44	-0.429928	-1.44772	0.0591054	1	1	5657	tags=50%, list=28%, signal=69%
GOBP_REGULATION_OF_HYDROGEN_PEROXIDE_METABOLIC_PROCESS	18	-0.51161	-1.44495	0.0625	1	1	5999	tags=50%, list=30%, signal=71%
GOBP_TISSUE_REGENERATION	68	-0.379291	-1.44282	0.0377359	1	1	5107	tags=37%, list=25%, signal=49%
GOBP_GLYCOLYTIC_PROCESS_THROUGH_FRUCTOSE_6_PHOSPHATE	29	-0.52258	-1.43732	0.109228	1	1	5310	tags=59%, list=26%, signal=79%
GOBP_POSITIVE_REGULATION_OF_STEROID_METABOLIC_PROCESS	27	-0.458437	-1.43536	0.0413081	1	1	5942	tags=56%, list=29%, signal=79%
GOBP_ACTIVATION_OF_PROTEIN_KINASE_B_ACTIVITY	33	-0.431079	-1.43523	0.0590278	1	1	2648	tags=36%, list=13%, signal=42%
GOBP_ACUTE_INFLAMMATORY_RESPONSE_TO_ANTIGENIC_STIMULUS	23	-0.529372	-1.43398	0.10929	1	1	5584	tags=57%, list=28%, signal=78%
GOBP_ACTIN_FILAMENT_SEVERING	16	-0.500158	-1.43257	0.0879121	1	1	3774	tags=44%, list=19%, signal=54%
GOBP_VIRAL_BUDDING_VIA_HOST_ESCRT_COMPLEX	21	-0.480229	-1.43249	0.104536	1	1	3488	tags=57%, list=17%, signal=69%
GOBP_REGULATION_OF_CHOLESTEROL_EFFLUX	31	-0.461942	-1.43096	0.0524476	1	1	6061	tags=58%, list=30%, signal=83%
GOBP_PROTEIN_LIPID_COMPLEX_ASSEMBLY	34	-0.488039	-1.4299	0.0773109	1	1	4571	tags=50%, list=23%, signal=65%
GOBP_REGULATION_OF_PROTEIN_TARGETING_TO_MEMBRANE	35	-0.417879	-1.42877	0.0680529	1	1	2520	tags=29%, list=13%, signal=33%
GOBP_MYELIN_MAINTENANCE	16	-0.50378	-1.42743	0.0856102	1	1	3865	tags=44%, list=19%, signal=54%
GOBP_KILLING_OF_CELLS_IN_OTHER_ORGANISM_INVOLVED_IN_SYMBIOTIC_INTERACTION	25	-0.556817	-1.42714	0.087108	1	1	5713	tags=60%, list=28%, signal=84%
GOBP_REGULATION_OF_TRANSCRIPTION_FROM_RNA_POLYMERASE_II_PROMOTER_IN_RESPONSE_TO_HYPOXIA	77	-0.415869	-1.41556	0.107143	1	1	4793	tags=44%, list=24%, signal=58%
GOBP_REGULATION_OF_CELLULAR_AMINO_ACID_METABOLIC_PROCESS	61	-0.47182	-1.41503	0.147705	1	1	3596	tags=43%, list=18%, signal=52%
GOBP_ESTABLISHMENT_OF_PROTEIN_LOCALIZATION_TO_POSTSYNAPTIC_MEMBRANE	15	-0.498557	-1.41351	0.0743945	1	1	6394	tags=53%, list=32%, signal=78%
GOBP_CARBOHYDRATE_PHOSPHORYLATION	23	-0.478735	-1.41326	0.108987	1	1	3738	tags=43%, list=19%, signal=53%
GOBP_NAD_METABOLIC_PROCESS	50	-0.417635	-1.40912	0.111913	1	1	6854	tags=60%, list=34%, signal=91%
GOBP_CELLULAR_RESPIRATION	172	-0.411519	-1.40866	0.147059	1	1	3186	tags=38%, list=16%, signal=45%
GOBP_REGULATION_OF_PROTEIN_TARGETING	80	-0.334982	-1.4073	0.0471869	1	1	3065	tags=30%, list=15%, signal=35%
GOBP_WATER_TRANSPORT	21	-0.522938	-1.40626	0.0688468	1	1	7319	tags=67%, list=36%, signal=105%
GOBP_ORGANIC_CATION_TRANSPORT	33	-0.413946	-1.40129	0.0470163	1	1	3401	tags=33%, list=17%, signal=40%
GOBP_POSITIVE_REGULATION_OF_CALCIUM_ION_DEPENDENT_EXOCYTOSIS	19	-0.487159	-1.3992	0.137184	1	1	5931	tags=47%, list=29%, signal=67%
GOBP_TUMOR_NECROSIS_FACTOR_MEDIATED_SIGNALING_PATHWAY	168	-0.373108	-1.39539	0.112782	1	1	3838	tags=37%, list=19%, signal=45%
GOBP_NAD_BIOSYNTHETIC_PROCESS	29	-0.433798	-1.37724	0.0740072	1	1	4715	tags=38%, list=23%, signal=49%
GOBP_POSITIVE_REGULATION_OF_STEROL_TRANSPORT	31	-0.44807	-1.37634	0.0828924	1	1	7347	tags=68%, list=36%, signal=106%
GOBP_REGULATION_OF_STEROL_TRANSPORT	56	-0.420681	-1.37602	0.0575296	1	1	6861	tags=64%, list=34%, signal=97%
GOBP_RETINOL_METABOLIC_PROCESS	47	-0.490236	-1.36368	0.0852174	1	1	4469	tags=49%, list=22%, signal=63%
GOBP_RIBONUCLEOSIDE_TRIPHOSPHATE_METABOLIC_PROCESS	81	-0.373572	-1.36136	0.121807	1	1	3925	tags=37%, list=19%, signal=46%
GOBP_POSITIVE_REGULATION_OF_CHOLESTEROL_EFFLUX	21	-0.480208	-1.3593	0.106952	1	1	6061	tags=62%, list=30%, signal=88%
GOBP_MONOSACCHARIDE_BIOSYNTHETIC_PROCESS	94	-0.368931	-1.35761	0.0987654	1	1	5310	tags=50%, list=26%, signal=68%
GOBP_GLUCOSE_CATABOLIC_PROCESS	35	-0.461535	-1.35565	0.144981	1	1	5310	tags=49%, list=26%, signal=66%
GOBP_ASPARTATE_FAMILY_AMINO_ACID_CATABOLIC_PROCESS	23	-0.438398	-1.35489	0.131238	1	1	5830	tags=57%, list=29%, signal=79%
GOBP_MITOCHONDRIAL_MEMBRANE_ORGANIZATION	137	-0.337544	-1.35327	0.123711	1	1	3375	tags=35%, list=17%, signal=42%
GOBP_KETONE_BIOSYNTHETIC_PROCESS	42	-0.376165	-1.3525	0.105461	1	1	2041	tags=24%, list=10%, signal=26%
GOBP_CHOLESTEROL_EFFLUX	51	-0.420858	-1.35225	0.0913793	1	1	6061	tags=53%, list=30%, signal=76%
GOBP_SIGNAL_TRANSDUCTION_INVOLVED_IN_REGULATION_OF_GENE_EXPRESSION	17	-0.492441	-1.3487	0.120996	1	1	5227	tags=47%, list=26%, signal=63%
GOBP_EXPLORATION_BEHAVIOR	19	-0.449445	-1.3481	0.0951557	1	1	5337	tags=42%, list=26%, signal=57%
GOBP_MULTICELLULAR_ORGANISMAL_MOVEMENT	55	-0.371239	-1.34788	0.099026	1	1	5657	tags=45%, list=28%, signal=63%
GOBP_MEMBRANE_RAFT_ORGANIZATION	24	-0.452873	-1.34535	0.132727	1	1	4264	tags=46%, list=21%, signal=58%
GOBP_REGULATION_OF_PROTEIN_KINASE_C_SIGNALING	16	-0.471219	-1.34493	0.147627	1	1	1895	tags=25%, list=9%, signal=28%
GOBP_CELLULAR_RESPONSE_TO_ESTROGEN_STIMULUS	15	-0.463637	-1.34474	0.113879	1	1	1551	tags=27%, list=8%, signal=29%
GOBP_REGULATION_OF_LIPOPROTEIN_LIPASE_ACTIVITY	22	-0.549158	-1.34307	0.0685155	1	1	5244	tags=64%, list=26%, signal=86%
GOBP_POSITIVE_REGULATION_OF_STEROID_BIOSYNTHETIC_PROCESS	17	-0.436735	-1.33912	0.112084	1	1	3090	tags=35%, list=15%, signal=42%
GOBP_PYRIDINE_CONTAINING_COMPOUND_METABOLIC_PROCESS	41	-0.377866	-1.33465	0.0866426	1	1	4715	tags=37%, list=23%, signal=48%
GOBP_AMINO_ACID_BETAINE_METABOLIC_PROCESS	17	-0.46275	-1.3331	0.131332	1	1	6555	tags=65%, list=33%, signal=96%
GOBP_TYPE_B_PANCREATIC_CELL_PROLIFERATION	20	-0.447456	-1.33295	0.142367	1	1	4399	tags=45%, list=22%, signal=58%
GOBP_CELLULAR_KETONE_METABOLIC_PROCESS	243	-0.311332	-1.3326	0.104129	1	1	4793	tags=35%, list=24%, signal=45%
GOBP_REGULATION_OF_CYSTEINE_TYPE_ENDOPEPTIDASE_ACTIVITY_INVOLVED_IN_APOPTOTIC_SIGNALING_PATHWAY	17	-0.462505	-1.33245	0.136861	1	1	2339	tags=29%, list=12%, signal=33%
GOBP_MITOCHONDRIAL_CYTOCHROME_C_OXIDASE_ASSEMBLY	20	-0.479695	-1.33227	0.169697	1	1	3259	tags=45%, list=16%, signal=54%
GOBP_PROTEIN_INSERTION_INTO_ER_MEMBRANE	19	-0.453243	-1.32777	0.160396	1	1	2996	tags=42%, list=15%, signal=49%
GOBP_ALDITOL_METABOLIC_PROCESS	23	-0.462061	-1.32694	0.151631	1	1	6418	tags=65%, list=32%, signal=96%
GOBP_NEGATIVE_REGULATION_OF_PROTEIN_KINASE_B_SIGNALING	46	-0.334766	-1.32649	0.0866551	1	1	3484	tags=28%, list=17%, signal=34%
GOBP_NEGATIVE_REGULATION_OF_PLATELET_ACTIVATION	17	-0.469546	-1.32595	0.125227	1	1	7067	tags=76%, list=35%, signal=118%
GOBP_NEGATIVE_REGULATION_OF_OXIDOREDUCTASE_ACTIVITY	25	-0.434149	-1.32523	0.113309	1	1	7086	tags=52%, list=35%, signal=80%
GOBP_CALCINEURIN_MEDIATED_SIGNALING	45	-0.344346	-1.31507	0.0851449	1	1	4930	tags=42%, list=24%, signal=56%
GOBP_REGULATION_OF_LIPOPROTEIN_PARTICLE_CLEARANCE	18	-0.479158	-1.31496	0.150538	1	1	5472	tags=61%, list=27%, signal=84%
GOBP_RESPIRATORY_SYSTEM_PROCESS	33	-0.373881	-1.31274	0.124792	1	1	4876	tags=48%, list=24%, signal=64%
GOBP_REGULATION_OF_TRIGLYCERIDE_METABOLIC_PROCESS	36	-0.454579	-1.31115	0.150538	1	1	4990	tags=53%, list=25%, signal=70%
GOBP_NODAL_SIGNALING_PATHWAY	18	-0.475137	-1.30811	0.151515	1	1	6192	tags=61%, list=31%, signal=88%
GOBP_PYRIDINE_CONTAINING_COMPOUND_BIOSYNTHETIC_PROCESS	35	-0.385041	-1.30352	0.132969	1	1	4715	tags=37%, list=23%, signal=48%
GOBP_POSITIVE_REGULATION_OF_TRIGLYCERIDE_METABOLIC_PROCESS	22	-0.510975	-1.30126	0.175503	1	1	6132	tags=68%, list=30%, signal=98%
GOBP_HEMATOPOIETIC_STEM_CELL_DIFFERENTIATION	88	-0.356144	-1.30126	0.152941	1	1	3596	tags=35%, list=18%, signal=43%
GOBP_NEGATIVE_REGULATION_OF_RESPONSE_TO_CYTOKINE_STIMULUS	63	-0.357503	-1.30101	0.127178	1	1	5097	tags=43%, list=25%, signal=57%
GOBP_STORE_OPERATED_CALCIUM_ENTRY	18	-0.434665	-1.30096	0.16696	1	1	5663	tags=56%, list=28%, signal=77%
GOBP_CELLULAR_PROTEIN_COMPLEX_DISASSEMBLY	217	-0.304339	-1.29734	0.148289	1	1	3683	tags=34%, list=18%, signal=41%
GOBP_MONOSACCHARIDE_METABOLIC_PROCESS	265	-0.286496	-1.29404	0.0924956	1	1	5049	tags=37%, list=25%, signal=49%
GOBP_NADH_METABOLIC_PROCESS	42	-0.409227	-1.29386	0.175573	1	1	6854	tags=57%, list=34%, signal=86%
GOBP_REGULATION_OF_ATP_BIOSYNTHETIC_PROCESS	17	-0.443063	-1.29302	0.143123	1	1	3663	tags=35%, list=18%, signal=43%
GOBP_GLUCAN_BIOSYNTHETIC_PROCESS	46	-0.330461	-1.2912	0.117216	1	1	3339	tags=28%, list=17%, signal=34%
GOBP_NEGATIVE_REGULATION_OF_OXIDATIVE_STRESS_INDUCED_INTRINSIC_APOPTOTIC_SIGNALING_PATHWAY	20	-0.402702	-1.29113	0.131474	1	1	3619	tags=45%, list=18%, signal=55%
GOBP_PLASMA_MEMBRANE_ORGANIZATION	112	-0.320103	-1.29021	0.118443	1	1	4017	tags=33%, list=20%, signal=41%
GOBP_REGULATION_OF_MITOCHONDRIAL_GENE_EXPRESSION	29	-0.427529	-1.28969	0.206693	1	1	2991	tags=48%, list=15%, signal=57%
GOBP_CD40_SIGNALING_PATHWAY	15	-0.488167	-1.28912	0.17795	1	1	2860	tags=33%, list=14%, signal=39%
GOBP_REGULATION_OF_HEMATOPOIETIC_STEM_CELL_DIFFERENTIATION	74	-0.372828	-1.28864	0.199612	1	1	4793	tags=45%, list=24%, signal=58%
GOBP_STABILIZATION_OF_MEMBRANE_POTENTIAL	17	-0.484713	-1.28665	0.164311	1	1	4669	tags=41%, list=23%, signal=54%
GOBP_AMINE_METABOLIC_PROCESS	159	-0.321781	-1.28478	0.120818	1	1	5069	tags=38%, list=25%, signal=50%
GOBP_NEGATIVE_REGULATION_OF_NECROTIC_CELL_DEATH	17	-0.460291	-1.28411	0.155769	1	1	3762	tags=29%, list=19%, signal=36%
GOBP_SCHWANN_CELL_DEVELOPMENT	28	-0.406008	-1.28388	0.165441	1	1	3122	tags=39%, list=15%, signal=46%
GOBP_REGULATION_OF_GRANULOCYTE_DIFFERENTIATION	15	-0.480994	-1.28215	0.192513	1	1	4151	tags=53%, list=21%, signal=67%
GOBP_REGULATION_OF_GLYCOGEN_METABOLIC_PROCESS	37	-0.346594	-1.28174	0.109185	1	1	3065	tags=24%, list=15%, signal=29%
GOBP_RESPONSE_TO_XENOBIOTIC_STIMULUS	129	-0.398611	-1.28106	0.1274	1	1	6262	tags=53%, list=31%, signal=76%
GOBP_COLLAGEN_CATABOLIC_PROCESS	46	-0.399064	-1.27915	0.161111	1	1	4276	tags=43%, list=21%, signal=55%
GOBP_SIGNALING_RECEPTOR_LIGAND_PRECURSOR_PROCESSING	33	-0.42305	-1.27893	0.185053	1	1	3759	tags=36%, list=19%, signal=45%
GOBP_REGULATION_OF_EXOSOMAL_SECRETION	16	-0.443375	-1.2782	0.165085	1	1	2108	tags=38%, list=10%, signal=42%
GOBP_T_HELPER_CELL_LINEAGE_COMMITMENT	17	-0.496684	-1.27813	0.228261	1	1	3283	tags=41%, list=16%, signal=49%
GOBP_LIPID_HOMEOSTASIS	144	-0.336436	-1.27729	0.140678	1	1	4629	tags=34%, list=23%, signal=44%
GOBP_PROTEIN_LIPID_COMPLEX_SUBUNIT_ORGANIZATION	55	-0.410627	-1.27669	0.143098	1	1	4608	tags=40%, list=23%, signal=52%
GOBP_SHORT_CHAIN_FATTY_ACID_METABOLIC_PROCESS	17	-0.443358	-1.27514	0.185047	1	1	1441	tags=24%, list=7%, signal=25%
GOBP_NEGATIVE_REGULATION_OF_GLUCONEOGENESIS	17	-0.440609	-1.27445	0.160194	1	1	3651	tags=41%, list=18%, signal=50%
GOBP_RESPONSE_TO_PAIN	27	-0.431598	-1.2714	0.147627	1	1	5138	tags=52%, list=25%, signal=70%
GOBP_GLYCOSIDE_METABOLIC_PROCESS	21	-0.441754	-1.27109	0.190476	1	1	5430	tags=48%, list=27%, signal=65%
GOBP_BENZENE_CONTAINING_COMPOUND_METABOLIC_PROCESS	25	-0.43371	-1.27055	0.164179	1	1	3189	tags=36%, list=16%, signal=43%
GOBP_REGULATION_OF_CATECHOLAMINE_METABOLIC_PROCESS	15	-0.444537	-1.26899	0.179487	1	1	3530	tags=40%, list=18%, signal=48%
GOBP_XENOBIOTIC_TRANSPORT	40	-0.359949	-1.26774	0.156627	1	1	6220	tags=48%, list=31%, signal=69%
GOBP_POSITIVE_REGULATION_OF_SPROUTING_ANGIOGENESIS	21	-0.415299	-1.2677	0.187621	1	1	1469	tags=24%, list=7%, signal=26%
GOBP_REGULATION_OF_RESPONSE_TO_FOOD	19	-0.427208	-1.26709	0.168807	1	1	5948	tags=53%, list=30%, signal=75%
GOBP_REVERSE_CHOLESTEROL_TRANSPORT	17	-0.515489	-1.26707	0.194828	1	1	5942	tags=53%, list=29%, signal=75%
GOBP_MAINTENANCE_OF_PROTEIN_LOCATION_IN_NUCLEUS	23	-0.37406	-1.26471	0.173042	1	1	1725	tags=26%, list=9%, signal=28%
GOBP_SCHWANN_CELL_DIFFERENTIATION	36	-0.378105	-1.26393	0.181651	1	1	3122	tags=33%, list=15%, signal=39%
GOBP_POSITIVE_REGULATION_OF_CALCIUM_MEDIATED_SIGNALING	30	-0.440247	-1.26389	0.209524	1	1	5102	tags=47%, list=25%, signal=62%
GOBP_REGULATION_OF_CALCINEURIN_MEDIATED_SIGNALING	33	-0.362465	-1.26295	0.146026	1	1	4930	tags=45%, list=24%, signal=60%
GOBP_C4_DICARBOXYLATE_TRANSPORT	24	-0.405555	-1.25843	0.177007	1	1	4498	tags=38%, list=22%, signal=48%
GOBP_NUCLEOSIDE_TRIPHOSPHATE_METABOLIC_PROCESS	102	-0.325424	-1.25735	0.191205	1	1	2611	tags=26%, list=13%, signal=30%
GOBP_RESPONSE_TO_MITOCHONDRIAL_DEPOLARISATION	20	-0.42157	-1.25659	0.179487	1	1	6454	tags=65%, list=32%, signal=96%
GOBP_NEGATIVE_REGULATION_OF_VIRAL_LIFE_CYCLE	23	-0.451372	-1.25271	0.220036	1	1	2303	tags=30%, list=11%, signal=34%
GOBP_GLUCOSE_METABOLIC_PROCESS	205	-0.279258	-1.25232	0.136134	1	1	5004	tags=38%, list=25%, signal=49%
GOBP_MESODERMAL_CELL_FATE_COMMITMENT	16	-0.472717	-1.25069	0.201786	1	1	2525	tags=25%, list=13%, signal=29%
GOBP_REGULATION_OF_OXIDATIVE_STRESS_INDUCED_INTRINSIC_APOPTOTIC_SIGNALING_PATHWAY	28	-0.349885	-1.25031	0.164683	1	1	3619	tags=39%, list=18%, signal=48%
GOBP_LONG_CHAIN_FATTY_ACID_METABOLIC_PROCESS	118	-0.353601	-1.24995	0.184725	1	1	6057	tags=57%, list=30%, signal=81%
GOBP_REGULATION_OF_LIPID_CATABOLIC_PROCESS	60	-0.371019	-1.24979	0.150754	1	1	5970	tags=48%, list=30%, signal=68%
GOBP_RIBOSE_PHOSPHATE_BIOSYNTHETIC_PROCESS	188	-0.296282	-1.24962	0.135659	1	1	2948	tags=27%, list=15%, signal=31%
GOBP_SPINAL_CORD_PATTERNING	19	-0.453479	-1.24861	0.181818	1	1	8787	tags=74%, list=44%, signal=131%
GOBP_UBIQUINONE_METABOLIC_PROCESS	18	-0.435194	-1.24823	0.227364	1	1	3425	tags=39%, list=17%, signal=47%
GOBP_REGULATION_OF_CALCIUM_ION_DEPENDENT_EXOCYTOSIS	41	-0.351787	-1.24626	0.170284	1	1	2780	tags=27%, list=14%, signal=31%
GOBP_FRUCTOSE_METABOLIC_PROCESS	15	-0.44308	-1.24592	0.179048	1	1	5310	tags=53%, list=26%, signal=72%
GOBP_BILE_ACID_BIOSYNTHETIC_PROCESS	36	-0.365441	-1.24553	0.150519	1	1	2299	tags=25%, list=11%, signal=28%
GOBP_ANTIGEN_PROCESSING_AND_PRESENTATION_OF_ENDOGENOUS_PEPTIDE_ANTIGEN	19	-0.560693	-1.24536	0.272545	1	1	6123	tags=68%, list=30%, signal=98%
GOBP_HYDROGEN_PEROXIDE_METABOLIC_PROCESS	54	-0.379649	-1.24468	0.190559	1	1	4464	tags=35%, list=22%, signal=45%
GOBP_RENAL_ABSORPTION	18	-0.4596	-1.24388	0.217699	1	1	5746	tags=50%, list=29%, signal=70%
GOBP_REGULATION_OF_CELL_FATE_COMMITMENT	28	-0.414534	-1.24309	0.186292	1	1	3283	tags=39%, list=16%, signal=47%
GOBP_CELLULAR_ALDEHYDE_METABOLIC_PROCESS	63	-0.348525	-1.24176	0.143119	1	1	4735	tags=43%, list=23%, signal=56%
GOBP_POSITIVE_REGULATION_OF_ACTIN_CYTOSKELETON_REORGANIZATION	19	-0.454746	-1.24164	0.202555	1	1	6414	tags=47%, list=32%, signal=69%
GOBP_FATTY_ACID_DERIVATIVE_CATABOLIC_PROCESS	16	-0.443928	-1.23919	0.203095	1	1	4069	tags=44%, list=20%, signal=55%
GOBP_STEROL_HOMEOSTASIS	80	-0.362194	-1.23876	0.16388	1	1	5244	tags=40%, list=26%, signal=54%
GOBP_REGULATION_OF_OXIDATIVE_PHOSPHORYLATION	23	-0.406042	-1.23851	0.22323	1	1	3158	tags=35%, list=16%, signal=41%
GOBP_REGULATION_OF_INTEGRIN_MEDIATED_SIGNALING_PATHWAY	15	-0.422047	-1.23763	0.18638	1	1	4840	tags=47%, list=24%, signal=61%
GOBP_NEUTRAL_LIPID_CATABOLIC_PROCESS	48	-0.40748	-1.23668	0.192568	1	1	7937	tags=67%, list=39%, signal=110%
GOBP_POSITIVE_REGULATION_OF_MITOCHONDRIAL_TRANSLATION	16	-0.45234	-1.23482	0.223507	1	1	2635	tags=50%, list=13%, signal=57%
GOBP_MITOCHONDRIAL_ELECTRON_TRANSPORT_CYTOCHROME_C_TO_OXYGEN	17	-0.528892	-1.23139	0.302734	1	1	1701	tags=41%, list=8%, signal=45%
GOBP_SPERM_CAPACITATION	27	-0.396125	-1.22781	0.204778	1	1	6931	tags=63%, list=34%, signal=96%
GOBP_GLYCINE_METABOLIC_PROCESS	18	-0.473432	-1.22733	0.203833	1	1	3972	tags=44%, list=20%, signal=55%
GOBP_CELLULAR_MODIFIED_AMINO_ACID_CATABOLIC_PROCESS	30	-0.41635	-1.2267	0.215094	1	1	6555	tags=60%, list=33%, signal=89%
GOBP_CYTOCHROME_COMPLEX_ASSEMBLY	33	-0.402	-1.22306	0.234469	1	1	3259	tags=39%, list=16%, signal=47%
GOBP_PROTON_TRANSMEMBRANE_TRANSPORT	145	-0.321606	-1.22117	0.206642	1	1	2900	tags=26%, list=14%, signal=30%
GOBP_GLUTATHIONE_METABOLIC_PROCESS	61	-0.348695	-1.22049	0.210428	1	1	5872	tags=48%, list=29%, signal=67%
GOBP_BASEMENT_MEMBRANE_ASSEMBLY	15	-0.452449	-1.22036	0.232601	1	1	4188	tags=47%, list=21%, signal=59%
GOBP_NEGATIVE_REGULATION_OF_ENDOCYTOSIS	47	-0.327157	-1.22025	0.145025	1	1	5023	tags=43%, list=25%, signal=57%
GOBP_VIRAL_BUDDING	26	-0.373526	-1.21602	0.212724	1	1	2874	tags=42%, list=14%, signal=49%
GOBP_HIGH_DENSITY_LIPOPROTEIN_PARTICLE_REMODELING	18	-0.518699	-1.21586	0.233276	1	1	5023	tags=50%, list=25%, signal=67%
GOBP_RESPONSE_TO_COPPER_ION	39	-0.360421	-1.21501	0.213904	1	1	2789	tags=28%, list=14%, signal=33%
GOBP_SPHINGOMYELIN_METABOLIC_PROCESS	15	-0.446538	-1.21486	0.213178	1	1	3022	tags=40%, list=15%, signal=47%
GOBP_MUSCLE_FILAMENT_SLIDING	39	-0.389647	-1.21264	0.237607	1	1	5912	tags=49%, list=29%, signal=69%
GOBP_SMALL_MOLECULE_CATABOLIC_PROCESS	427	-0.273304	-1.2126	0.15604	1	1	5127	tags=35%, list=25%, signal=46%
GOBP_ANTIGEN_PROCESSING_AND_PRESENTATION_OF_EXOGENOUS_PEPTIDE_ANTIGEN_VIA_MHC_CLASS_I	80	-0.407241	-1.21051	0.30101	1	1	3596	tags=36%, list=18%, signal=44%
GOBP_VESICLE_FUSION_TO_PLASMA_MEMBRANE	21	-0.400042	-1.20618	0.224956	1	1	6343	tags=43%, list=31%, signal=62%
GOBP_LEUKOTRIENE_METABOLIC_PROCESS	34	-0.409069	-1.20495	0.265799	1	1	7386	tags=65%, list=37%, signal=102%
GOBP_POSITIVE_REGULATION_OF_GLYCOGEN_METABOLIC_PROCESS	18	-0.406588	-1.20195	0.232975	1	1	2657	tags=28%, list=13%, signal=32%
GOBP_MULTIVESICULAR_BODY_ORGANIZATION	31	-0.359254	-1.20189	0.212062	1	1	2874	tags=42%, list=14%, signal=49%
GOBP_SEMAPHORIN_PLEXIN_SIGNALING_PATHWAY	40	-0.350844	-1.19931	0.238095	1	1	3612	tags=30%, list=18%, signal=36%
GOBP_POSITIVE_REGULATION_OF_TORC1_SIGNALING	17	-0.385366	-1.19873	0.219844	1	1	696	tags=24%, list=3%, signal=24%
GOBP_RESPONSE_TO_EPINEPHRINE	15	-0.463327	-1.19675	0.253521	1	1	5319	tags=53%, list=26%, signal=72%
GOBP_PURINE_CONTAINING_COMPOUND_BIOSYNTHETIC_PROCESS	200	-0.273056	-1.19606	0.177778	1	1	3039	tags=25%, list=15%, signal=29%
GOBP_UBIQUITIN_DEPENDENT_PROTEIN_CATABOLIC_PROCESS_VIA_THE_MULTIVESICULAR_BODY_SORTING_PATHWAY	23	-0.372584	-1.196	0.219466	1	1	3488	tags=52%, list=17%, signal=63%
GOBP_NEGATIVE_REGULATION_OF_VIRAL_ENTRY_INTO_HOST_CELL	20	-0.43696	-1.19598	0.256732	1	1	2303	tags=30%, list=11%, signal=34%
GOBP_REGULATION_OF_INFLAMMATORY_RESPONSE_TO_ANTIGENIC_STIMULUS	28	-0.457699	-1.19518	0.282528	1	1	5711	tags=46%, list=28%, signal=65%
GOBP_REGULATION_OF_PLASMA_LIPOPROTEIN_PARTICLE_LEVELS	87	-0.355152	-1.19388	0.229242	1	1	5487	tags=45%, list=27%, signal=61%
GOBP_C21_STEROID_HORMONE_BIOSYNTHETIC_PROCESS	26	-0.365818	-1.1934	0.230496	1	1	2440	tags=31%, list=12%, signal=35%
GOBP_REGULATION_OF_VIRAL_TRANSCRIPTION	42	-0.344371	-1.1929	0.252918	1	1	2303	tags=31%, list=11%, signal=35%
GOBP_PROTEIN_PALMITOYLATION	32	-0.359307	-1.19153	0.244406	1	1	628	tags=19%, list=3%, signal=19%
GOBP_NEUROMUSCULAR_SYNAPTIC_TRANSMISSION	24	-0.389586	-1.19127	0.227188	1	1	6726	tags=54%, list=33%, signal=81%
GOBP_ACTIVATION_OF_PROTEIN_KINASE_A_ACTIVITY	18	-0.396006	-1.19109	0.235294	1	1	2850	tags=33%, list=14%, signal=39%
GOBP_REGULATION_OF_RECEPTOR_LOCALIZATION_TO_SYNAPSE	18	-0.405358	-1.19065	0.234545	1	1	3728	tags=39%, list=18%, signal=48%
GOBP_NIK_NF_KAPPAB_SIGNALING	167	-0.307263	-1.19037	0.259048	1	1	3715	tags=32%, list=18%, signal=39%
GOBP_GLYCOSPHINGOLIPID_METABOLIC_PROCESS	66	-0.339293	-1.19013	0.233043	1	1	3022	tags=26%, list=15%, signal=30%
GOBP_FATTY_ACID_CATABOLIC_PROCESS	106	-0.298916	-1.18986	0.225225	1	1	4063	tags=29%, list=20%, signal=36%
GOBP_OXYGEN_TRANSPORT	15	-0.490299	-1.18939	0.275578	1	1	1777	tags=27%, list=9%, signal=29%
GOBP_NEUROTRANSMITTER_RECEPTOR_TRANSPORT_TO_PLASMA_MEMBRANE	16	-0.394887	-1.18936	0.212914	1	1	3232	tags=31%, list=16%, signal=37%
GOBP_REGULATION_OF_PROTEASOMAL_PROTEIN_CATABOLIC_PROCESS	178	-0.239348	-1.18816	0.141777	1	1	2647	tags=23%, list=13%, signal=26%
GOBP_REGULATION_OF_OXIDOREDUCTASE_ACTIVITY	99	-0.295074	-1.1875	0.179661	1	1	5553	tags=39%, list=28%, signal=54%
GOBP_PROTEIN_TARGETING_TO_MITOCHONDRION	98	-0.298695	-1.18678	0.233533	1	1	3150	tags=30%, list=16%, signal=35%
GOBP_NEGATIVE_REGULATION_OF_LIPID_CATABOLIC_PROCESS	25	-0.387891	-1.18662	0.227027	1	1	5970	tags=44%, list=30%, signal=62%
GOBP_SYNAPTIC_VESICLE_CYTOSKELETAL_TRANSPORT	19	-0.392186	-1.18662	0.256214	1	1	2043	tags=32%, list=10%, signal=35%
GOBP_CELL_CELL_ADHESION_MEDIATED_BY_CADHERIN	28	-0.385905	-1.1853	0.241259	1	1	4737	tags=43%, list=24%, signal=56%
GOBP_ANAPHASE_PROMOTING_COMPLEX_DEPENDENT_CATABOLIC_PROCESS	83	-0.37458	-1.18525	0.284884	1	1	3945	tags=41%, list=20%, signal=51%
GOBP_NEGATIVE_REGULATION_OF_BLOOD_CIRCULATION	22	-0.367826	-1.18497	0.216312	1	1	2687	tags=27%, list=13%, signal=31%
GOBP_NUCLEOSIDE_PHOSPHATE_BIOSYNTHETIC_PROCESS	257	-0.260794	-1.18411	0.189687	1	1	3244	tags=25%, list=16%, signal=30%
GOBP_LEUKOTRIENE_BIOSYNTHETIC_PROCESS	19	-0.443498	-1.18367	0.260628	1	1	6000	tags=58%, list=30%, signal=82%
GOBP_REGULATION_OF_MEMBRANE_PERMEABILITY	83	-0.283571	-1.18321	0.203422	1	1	4286	tags=35%, list=21%, signal=44%
GOBP_REGULATION_OF_AUTOPHAGY_OF_MITOCHONDRION	31	-0.347761	-1.18278	0.24381	1	1	3065	tags=35%, list=15%, signal=42%
GOBP_ZYMOGEN_ACTIVATION	58	-0.373709	-1.18173	0.230241	1	1	6038	tags=53%, list=30%, signal=76%
GOBP_RENAL_SYSTEM_PROCESS_INVOLVED_IN_REGULATION_OF_BLOOD_VOLUME	15	-0.454007	-1.18131	0.282398	1	1	7230	tags=67%, list=36%, signal=104%
GOBP_PEPTIDYL_ARGININE_MODIFICATION	27	-0.369517	-1.17795	0.225303	1	1	5191	tags=48%, list=26%, signal=65%
GOBP_INNATE_IMMUNE_RESPONSE_IN_MUCOSA	24	-0.406398	-1.17717	0.268683	1	1	6446	tags=46%, list=32%, signal=67%
GOBP_NEURAL_CREST_CELL_MIGRATION	55	-0.333258	-1.17631	0.237013	1	1	4655	tags=38%, list=23%, signal=50%
GOBP_VITAMIN_D_METABOLIC_PROCESS	22	-0.420937	-1.17519	0.240283	1	1	6859	tags=55%, list=34%, signal=83%
GOBP_MONOCARBOXYLIC_ACID_CATABOLIC_PROCESS	131	-0.303962	-1.17498	0.233333	1	1	5089	tags=37%, list=25%, signal=49%
GOBP_REGULATION_OF_STEM_CELL_DIFFERENTIATION	111	-0.304434	-1.17434	0.248077	1	1	4200	tags=35%, list=21%, signal=44%
GOBP_DEFENSE_RESPONSE_TO_FUNGUS	36	-0.418887	-1.17355	0.274686	1	1	6010	tags=50%, list=30%, signal=71%
GOBP_REGULATION_OF_APPETITE	23	-0.374139	-1.17061	0.259528	1	1	5948	tags=43%, list=30%, signal=62%
GOBP_CD4_POSITIVE_OR_CD8_POSITIVE_ALPHA_BETA_T_CELL_LINEAGE_COMMITMENT	22	-0.427841	-1.1666	0.289617	1	1	3335	tags=41%, list=17%, signal=49%
GOBP_POSITIVE_REGULATION_OF_PROTEIN_TARGETING_TO_MEMBRANE	29	-0.346251	-1.16629	0.242701	1	1	4982	tags=38%, list=25%, signal=50%
GOBP_SYNAPSE_MATURATION	24	-0.378914	-1.16626	0.243772	1	1	4514	tags=46%, list=22%, signal=59%
GOBP_PINOCYTOSIS	22	-0.377933	-1.16607	0.267658	1	1	5230	tags=45%, list=26%, signal=61%
GOBP_C21_STEROID_HORMONE_METABOLIC_PROCESS	40	-0.349801	-1.16584	0.259259	1	1	5515	tags=45%, list=27%, signal=62%
GOBP_CELLULAR_OXIDANT_DETOXIFICATION	99	-0.309784	-1.1646	0.234506	1	1	3859	tags=31%, list=19%, signal=39%
GOBP_MITOCHONDRIAL_TRANSLATION	134	-0.364373	-1.16412	0.321429	1	1	3161	tags=37%, list=16%, signal=43%
GOBP_NEGATIVE_REGULATION_OF_CANONICAL_WNT_SIGNALING_PATHWAY	175	-0.277086	-1.16373	0.231986	1	1	4793	tags=34%, list=24%, signal=45%
GOBP_CARBOHYDRATE_BIOSYNTHETIC_PROCESS	206	-0.270019	-1.16282	0.197279	1	1	3738	tags=28%, list=19%, signal=34%
GOBP_TERTIARY_ALCOHOL_METABOLIC_PROCESS	20	-0.4018	-1.1622	0.308958	1	1	5435	tags=50%, list=27%, signal=68%
GOBP_NEGATIVE_REGULATION_OF_RELEASE_OF_CYTOCHROME_C_FROM_MITOCHONDRIA	17	-0.393469	-1.16033	0.272177	1	1	1228	tags=24%, list=6%, signal=25%
GOBP_ALPHA_AMINO_ACID_CATABOLIC_PROCESS	86	-0.332894	-1.15953	0.238655	1	1	5595	tags=45%, list=28%, signal=63%
GOBP_PROTEIN_INSERTION_INTO_MEMBRANE	77	-0.279453	-1.1586	0.227898	1	1	3259	tags=27%, list=16%, signal=32%
GOBP_MONOVALENT_INORGANIC_ANION_HOMEOSTASIS	15	-0.399637	-1.15738	0.235593	1	1	3717	tags=33%, list=18%, signal=41%
GOBP_POSITIVE_REGULATION_OF_LIPID_CATABOLIC_PROCESS	27	-0.42976	-1.15561	0.2589	1	1	4485	tags=48%, list=22%, signal=62%
GOBP_REGULATION_OF_NUCLEOTIDE_BIOSYNTHETIC_PROCESS	38	-0.330989	-1.15505	0.233969	1	1	4095	tags=32%, list=20%, signal=40%
GOBP_RESPONSE_TO_PROTOZOAN	23	-0.456824	-1.15503	0.333948	1	1	6164	tags=48%, list=31%, signal=69%
GOBP_PROTEIN_MATURATION_BY_IRON_SULFUR_CLUSTER_TRANSFER	15	-0.431981	-1.15446	0.298625	1	1	4366	tags=47%, list=22%, signal=60%
GOBP_NEGATIVE_REGULATION_OF_CARBOHYDRATE_METABOLIC_PROCESS	49	-0.308999	-1.14975	0.22651	1	1	3738	tags=33%, list=19%, signal=40%
GOBP_RESPIRATORY_CHAIN_COMPLEX_IV_ASSEMBLY	23	-0.404395	-1.14936	0.313883	1	1	3259	tags=39%, list=16%, signal=47%
GOBP_REGULATION_OF_MITOCHONDRIAL_MEMBRANE_PERMEABILITY	70	-0.285585	-1.14795	0.244048	1	1	4286	tags=36%, list=21%, signal=45%
GOBP_NEGATIVE_REGULATION_OF_PROTEIN_POLYMERIZATION	74	-0.285778	-1.14722	0.239714	1	1	3884	tags=31%, list=19%, signal=38%
GOBP_NEGATIVE_REGULATION_OF_DEFENSE_RESPONSE_TO_VIRUS	23	-0.354869	-1.14602	0.257407	1	1	3979	tags=43%, list=20%, signal=54%
GOBP_DIACYLGLYCEROL_METABOLIC_PROCESS	25	-0.357952	-1.14581	0.260135	1	1	6777	tags=60%, list=34%, signal=90%
GOBP_INTERLEUKIN_1_MEDIATED_SIGNALING_PATHWAY	100	-0.323458	-1.14565	0.30814	1	1	3715	tags=34%, list=18%, signal=41%
GOBP_AEROBIC_RESPIRATION	80	-0.343123	-1.14533	0.322772	1	1	3025	tags=33%, list=15%, signal=38%
GOBP_REGULATION_OF_HETEROTYPIC_CELL_CELL_ADHESION	25	-0.410183	-1.14518	0.271127	1	1	5170	tags=48%, list=26%, signal=64%
GOBP_ESTABLISHMENT_OF_TISSUE_POLARITY	123	-0.288019	-1.14436	0.289524	1	1	3596	tags=28%, list=18%, signal=33%
GOBP_ACTIVATION_OF_CYSTEINE_TYPE_ENDOPEPTIDASE_ACTIVITY	15	-0.405745	-1.14409	0.304428	1	1	4435	tags=47%, list=22%, signal=60%
GOBP_ENDOSOME_ORGANIZATION	80	-0.287417	-1.14307	0.282398	1	1	2874	tags=33%, list=14%, signal=38%
GOBP_MITOCHONDRIAL_TRANSLATIONAL_TERMINATION	89	-0.385526	-1.14295	0.347222	1	1	3519	tags=37%, list=17%, signal=45%
GOBP_MACROPHAGE_ACTIVATION_INVOLVED_IN_IMMUNE_RESPONSE	18	-0.427126	-1.1417	0.339695	1	1	4886	tags=44%, list=24%, signal=59%
GOBP_REGULATION_OF_GLUCAN_BIOSYNTHETIC_PROCESS	30	-0.325501	-1.14087	0.253119	1	1	3065	tags=23%, list=15%, signal=27%
GOBP_NEGATIVE_REGULATION_OF_TUMOR_NECROSIS_FACTOR_MEDIATED_SIGNALING_PATHWAY	20	-0.374544	-1.13778	0.28	1	1	5097	tags=50%, list=25%, signal=67%
GOBP_CYTOKINETIC_PROCESS	38	-0.326818	-1.13745	0.274953	1	1	2631	tags=32%, list=13%, signal=36%
GOBP_POSITIVE_REGULATION_OF_UBIQUITIN_PROTEIN_TRANSFERASE_ACTIVITY	33	-0.317079	-1.1372	0.265799	1	1	2920	tags=33%, list=14%, signal=39%
GOBP_NEGATIVE_REGULATION_OF_INTERLEUKIN_8_PRODUCTION	17	-0.408517	-1.1356	0.314183	1	1	2883	tags=29%, list=14%, signal=34%
GOBP_MONOCARBOXYLIC_ACID_BIOSYNTHETIC_PROCESS	213	-0.279288	-1.13352	0.242574	1	1	4754	tags=35%, list=24%, signal=45%
GOBP_PLASMA_MEMBRANE_TUBULATION	20	-0.350587	-1.13345	0.305606	1	1	3810	tags=40%, list=19%, signal=49%
GOBP_ECTODERM_DEVELOPMENT	18	-0.377439	-1.13327	0.30384	1	1	3862	tags=33%, list=19%, signal=41%
GOBP_NEGATIVE_REGULATION_OF_PEPTIDYL_THREONINE_PHOSPHORYLATION	19	-0.367961	-1.13285	0.287671	1	1	2170	tags=21%, list=11%, signal=24%
GOBP_NEGATIVE_REGULATION_OF_COAGULATION	51	-0.395635	-1.13278	0.300347	1	1	5446	tags=49%, list=27%, signal=67%
GOBP_REGULATION_OF_POLYSACCHARIDE_METABOLIC_PROCESS	45	-0.294056	-1.13252	0.262324	1	1	3065	tags=22%, list=15%, signal=26%
GOBP_MAINTENANCE_OF_PROTEIN_LOCALIZATION_IN_ORGANELLE	42	-0.299048	-1.13251	0.269598	1	1	2461	tags=24%, list=12%, signal=27%
GOBP_SARCOMERE_ORGANIZATION	37	-0.344026	-1.13221	0.290266	1	1	6248	tags=46%, list=31%, signal=66%
GOBP_DETOXIFICATION	134	-0.294245	-1.13142	0.282137	1	1	3859	tags=31%, list=19%, signal=38%
GOBP_CELLULAR_AMINO_ACID_METABOLIC_PROCESS	325	-0.261408	-1.13138	0.281307	1	1	5064	tags=37%, list=25%, signal=49%
GOBP_GRANULOCYTE_DIFFERENTIATION	33	-0.357243	-1.13084	0.304348	1	1	4151	tags=39%, list=21%, signal=50%
GOBP_OLIGODENDROCYTE_DEVELOPMENT	42	-0.330215	-1.13071	0.30087	1	1	3106	tags=26%, list=15%, signal=31%
GOBP_NEGATIVE_REGULATION_OF_CYTOKINE_PRODUCTION_INVOLVED_IN_INFLAMMATORY_RESPONSE	19	-0.391012	-1.13068	0.297297	1	1	3292	tags=37%, list=16%, signal=44%
GOBP_COPPER_ION_HOMEOSTASIS	17	-0.356335	-1.13015	0.301136	1	1	2358	tags=35%, list=12%, signal=40%
GOBP_STEROID_HORMONE_BIOSYNTHETIC_PROCESS	49	-0.31234	-1.12964	0.288815	1	1	2440	tags=24%, list=12%, signal=28%
GOBP_RETINOIC_ACID_RECEPTOR_SIGNALING_PATHWAY	32	-0.324527	-1.12952	0.265378	1	1	4867	tags=34%, list=24%, signal=45%
GOBP_EPOXYGENASE_P450_PATHWAY	19	-0.536541	-1.12845	0.324958	1	1	5451	tags=68%, list=27%, signal=94%
GOBP_PROTEIN_CONTAINING_COMPLEX_DISASSEMBLY	324	-0.242133	-1.1283	0.266795	1	1	3774	tags=29%, list=19%, signal=35%
GOBP_POSITIVE_REGULATION_OF_MEMBRANE_POTENTIAL	16	-0.381024	-1.12698	0.301498	1	1	6509	tags=63%, list=32%, signal=92%
GOBP_PRIMARY_ALCOHOL_METABOLIC_PROCESS	93	-0.340657	-1.12625	0.291312	1	1	5507	tags=45%, list=27%, signal=62%
GOBP_PLASMA_LIPOPROTEIN_PARTICLE_CLEARANCE	52	-0.360013	-1.12615	0.298535	1	1	5487	tags=50%, list=27%, signal=69%
GOBP_REGULATION_OF_TRIGLYCERIDE_BIOSYNTHETIC_PROCESS	18	-0.42067	-1.12504	0.330357	1	1	6132	tags=56%, list=30%, signal=80%
GOBP_NEGATIVE_REGULATION_OF_UBIQUITIN_PROTEIN_TRANSFERASE_ACTIVITY	16	-0.395376	-1.12486	0.314852	1	1	1725	tags=25%, list=9%, signal=27%
GOBP_SYNAPTIC_VESICLE_PRIMING	19	-0.365148	-1.12424	0.316081	1	1	3761	tags=26%, list=19%, signal=32%
GOBP_BILE_ACID_METABOLIC_PROCESS	47	-0.328336	-1.12104	0.25045	1	1	2299	tags=23%, list=11%, signal=26%
GOBP_CELLULAR_MODIFIED_AMINO_ACID_METABOLIC_PROCESS	193	-0.269529	-1.12089	0.27963	1	1	6055	tags=41%, list=30%, signal=58%
GOBP_REGULATION_OF_SPHINGOLIPID_BIOSYNTHETIC_PROCESS	18	-0.364152	-1.12081	0.320896	1	1	3240	tags=39%, list=16%, signal=46%
GOBP_LEUKOCYTE_MIGRATION_INVOLVED_IN_INFLAMMATORY_RESPONSE	18	-0.435195	-1.11955	0.321561	1	1	4406	tags=33%, list=22%, signal=43%
GOBP_NEGATIVE_REGULATION_OF_GTPASE_ACTIVITY	44	-0.297017	-1.11953	0.281588	1	1	2737	tags=25%, list=14%, signal=29%
GOBP_CELLULAR_RESPONSE_TO_ZINC_ION	23	-0.39248	-1.1184	0.33452	1	1	2789	tags=30%, list=14%, signal=35%
GOBP_RENAL_SYSTEM_PROCESS_INVOLVED_IN_REGULATION_OF_SYSTEMIC_ARTERIAL_BLOOD_PRESSURE	23	-0.39044	-1.11758	0.312614	1	1	7543	tags=61%, list=37%, signal=97%
GOBP_PROTEIN_IMPORT_INTO_MITOCHONDRIAL_MATRIX	18	-0.424468	-1.11663	0.351562	1	1	3150	tags=44%, list=16%, signal=53%
GOBP_PYRIMIDINE_NUCLEOSIDE_METABOLIC_PROCESS	36	-0.329104	-1.11582	0.299213	1	1	6436	tags=53%, list=32%, signal=77%
GOBP_AMP_METABOLIC_PROCESS	16	-0.383496	-1.11542	0.340385	1	1	2629	tags=25%, list=13%, signal=29%
GOBP_EXTRACELLULAR_MATRIX_DISASSEMBLY	78	-0.310068	-1.11523	0.295255	1	1	4427	tags=36%, list=22%, signal=46%
GOBP_ARACHIDONIC_ACID_METABOLIC_PROCESS	57	-0.375167	-1.11515	0.335702	1	1	6200	tags=56%, list=31%, signal=81%
GOBP_REGULATION_OF_CELLULAR_KETONE_METABOLIC_PROCESS	174	-0.265947	-1.11445	0.260474	1	1	5023	tags=34%, list=25%, signal=46%
GOBP_PROGESTERONE_METABOLIC_PROCESS	15	-0.427055	-1.11342	0.338653	1	1	5430	tags=47%, list=27%, signal=64%
GOBP_POSITIVE_REGULATION_OF_CYCLIN_DEPENDENT_PROTEIN_KINASE_ACTIVITY	32	-0.296254	-1.11276	0.287234	1	1	2519	tags=22%, list=12%, signal=25%
GOBP_AROMATIC_AMINO_ACID_FAMILY_CATABOLIC_PROCESS	20	-0.453094	-1.11077	0.329289	1	1	5212	tags=50%, list=26%, signal=67%
GOBP_POSITIVE_REGULATION_OF_VIRAL_TRANSCRIPTION	26	-0.374017	-1.10979	0.338028	1	1	1250	tags=27%, list=6%, signal=29%
GOBP_MITOTIC_CYTOKINETIC_PROCESS	23	-0.351152	-1.10972	0.320312	1	1	3112	tags=39%, list=15%, signal=46%
GOBP_POSITIVE_REGULATION_OF_CALCIUM_ION_IMPORT	19	-0.389943	-1.10852	0.320721	1	1	7485	tags=74%, list=37%, signal=117%
GOBP_STEROID_CATABOLIC_PROCESS	26	-0.390969	-1.10849	0.315609	1	1	4589	tags=46%, list=23%, signal=60%
GOBP_REGULATION_OF_ANTIGEN_PROCESSING_AND_PRESENTATION	20	-0.459082	-1.10834	0.383764	1	1	3976	tags=30%, list=20%, signal=37%
GOBP_ANTIGEN_PROCESSING_AND_PRESENTATION_OF_PEPTIDE_ANTIGEN_VIA_MHC_CLASS_I	99	-0.351376	-1.10743	0.357724	1	1	4793	tags=40%, list=24%, signal=53%
GOBP_MITOCHONDRIAL_TRANSPORT	263	-0.250974	-1.10708	0.299029	1	1	3275	tags=26%, list=16%, signal=30%
GOBP_ENDOTHELIAL_CELL_CHEMOTAXIS	28	-0.331506	-1.10697	0.307985	1	1	1506	tags=21%, list=7%, signal=23%
GOBP_POSTSYNAPTIC_SIGNAL_TRANSDUCTION	34	-0.325736	-1.10695	0.311072	1	1	2841	tags=24%, list=14%, signal=27%
GOBP_NEGATIVE_REGULATION_OF_CELLULAR_PROTEIN_CATABOLIC_PROCESS	73	-0.263134	-1.10637	0.288104	1	1	2647	tags=21%, list=13%, signal=24%
GOBP_INTERLEUKIN_13_PRODUCTION	20	-0.371831	-1.10594	0.331418	1	1	4033	tags=30%, list=20%, signal=37%
GOBP_OLEFINIC_COMPOUND_METABOLIC_PROCESS	117	-0.311649	-1.10512	0.321678	1	1	6051	tags=45%, list=30%, signal=64%
GOBP_COLLAGEN_METABOLIC_PROCESS	101	-0.298814	-1.10477	0.318182	1	1	4276	tags=33%, list=21%, signal=41%
GOBP_EPITHELIAL_CELL_MORPHOGENESIS	31	-0.369372	-1.10471	0.333333	1	1	4160	tags=39%, list=21%, signal=49%
GOBP_PYRIMIDINE_RIBONUCLEOSIDE_TRIPHOSPHATE_BIOSYNTHETIC_PROCESS	15	-0.407446	-1.10371	0.359168	1	1	3720	tags=40%, list=18%, signal=49%
GOBP_TERPENOID_METABOLIC_PROCESS	123	-0.346987	-1.1024	0.333333	1	1	5101	tags=42%, list=25%, signal=56%
GOBP_SYNAPTIC_TRANSMISSION_CHOLINERGIC	28	-0.366292	-1.1021	0.333935	1	1	6726	tags=57%, list=33%, signal=86%
GOBP_VIRAL_RELEASE_FROM_HOST_CELL	33	-0.329069	-1.10202	0.355513	1	1	2814	tags=33%, list=14%, signal=39%
GOBP_TRANSLATIONAL_TERMINATION	105	-0.351734	-1.10161	0.37475	1	1	3683	tags=35%, list=18%, signal=43%
GOBP_FATTY_ACID_HOMEOSTASIS	16	-0.386277	-1.10154	0.320066	1	1	6607	tags=63%, list=33%, signal=93%
GOBP_REGULATION_OF_TUMOR_NECROSIS_FACTOR_MEDIATED_SIGNALING_PATHWAY	59	-0.292911	-1.10123	0.311234	1	1	3029	tags=27%, list=15%, signal=32%
GOBP_ORGANIC_ACID_CATABOLIC_PROCESS	256	-0.270474	-1.09972	0.309028	1	1	5127	tags=36%, list=25%, signal=47%
GOBP_RESPONSE_TO_TUMOR_NECROSIS_FACTOR	305	-0.271268	-1.0987	0.321364	1	1	4085	tags=29%, list=20%, signal=36%
GOBP_NEGATIVE_REGULATION_OF_CYCLIN_DEPENDENT_PROTEIN_KINASE_ACTIVITY	30	-0.306009	-1.09724	0.302632	1	1	3087	tags=30%, list=15%, signal=35%
GOBP_REGULATION_OF_CALCIUM_MEDIATED_SIGNALING	66	-0.31349	-1.09637	0.334545	1	1	5102	tags=41%, list=25%, signal=55%
GOBP_REGULATION_OF_UBIQUITIN_PROTEIN_TRANSFERASE_ACTIVITY	52	-0.280188	-1.09613	0.331492	1	1	2486	tags=27%, list=12%, signal=31%
GOBP_TRNA_THREONYLCARBAMOYLADENOSINE_METABOLIC_PROCESS	16	-0.405654	-1.09533	0.369261	1	1	927	tags=25%, list=5%, signal=26%
GOBP_TRIGLYCERIDE_CATABOLIC_PROCESS	38	-0.38102	-1.09517	0.346801	1	1	4571	tags=39%, list=23%, signal=51%
GOBP_PLATELET_AGGREGATION	62	-0.321024	-1.09389	0.349904	1	1	6052	tags=44%, list=30%, signal=62%
GOBP_INNATE_IMMUNE_RESPONSE_ACTIVATING_SIGNAL_TRANSDUCTION	114	-0.308948	-1.09323	0.330116	1	1	3715	tags=31%, list=18%, signal=37%
GOBP_GLUCOCORTICOID_METABOLIC_PROCESS	25	-0.374527	-1.0926	0.360862	1	1	5435	tags=52%, list=27%, signal=71%
GOBP_DETECTION_OF_TEMPERATURE_STIMULUS	21	-0.390065	-1.09252	0.341924	1	1	6527	tags=57%, list=32%, signal=84%
GOBP_MIDBODY_ABSCISSION	17	-0.365461	-1.09097	0.361868	1	1	1176	tags=29%, list=6%, signal=31%
GOBP_PROTEIN_LOCALIZATION_TO_MITOCHONDRION	143	-0.249906	-1.0909	0.309804	1	1	3259	tags=26%, list=16%, signal=31%
GOBP_RESPONSE_TO_PROSTAGLANDIN_E	23	-0.355864	-1.08995	0.346087	1	1	3976	tags=30%, list=20%, signal=38%
GOBP_STEM_CELL_DIFFERENTIATION	249	-0.257824	-1.08932	0.306644	1	1	4200	tags=30%, list=21%, signal=38%
GOBP_POSITIVE_REGULATION_OF_ACTIN_FILAMENT_BUNDLE_ASSEMBLY	62	-0.288163	-1.08856	0.327957	1	1	3988	tags=31%, list=20%, signal=38%
GOBP_PEROXISOME_ORGANIZATION	83	-0.276929	-1.08781	0.335306	1	1	3118	tags=28%, list=15%, signal=33%
GOBP_HEME_METABOLIC_PROCESS	33	-0.343562	-1.08769	0.338983	1	1	2743	tags=24%, list=14%, signal=28%
GOBP_GLYCOSYL_COMPOUND_CATABOLIC_PROCESS	44	-0.318107	-1.08716	0.348571	1	1	6436	tags=41%, list=32%, signal=60%
GOBP_BASIC_AMINO_ACID_TRANSPORT	18	-0.367142	-1.08668	0.357282	1	1	2936	tags=22%, list=15%, signal=26%
GOBP_DETOXIFICATION_OF_INORGANIC_COMPOUND	16	-0.428258	-1.08587	0.378928	1	1	2789	tags=38%, list=14%, signal=43%
GOBP_LIPID_OXIDATION	110	-0.271103	-1.085	0.300184	1	1	2498	tags=20%, list=12%, signal=23%
GOBP_NEGATIVE_REGULATION_OF_CIRCADIAN_RHYTHM	15	-0.382842	-1.08484	0.365455	1	1	2576	tags=27%, list=13%, signal=31%
GOBP_EPITHELIAL_CELL_FATE_COMMITMENT	15	-0.408218	-1.08378	0.356884	1	1	5194	tags=47%, list=26%, signal=63%
GOBP_REGULATION_OF_FATTY_ACID_BETA_OXIDATION	20	-0.352384	-1.08302	0.341328	1	1	2256	tags=25%, list=11%, signal=28%
GOBP_REGULATION_OF_DIGESTIVE_SYSTEM_PROCESS	39	-0.366252	-1.08225	0.344538	1	1	5979	tags=51%, list=30%, signal=73%
GOBP_REGULATION_OF_CELL_CELL_ADHESION_MEDIATED_BY_CADHERIN	21	-0.384474	-1.08193	0.350515	1	1	4737	tags=48%, list=24%, signal=62%
GOBP_REGULATION_OF_PROTEIN_TARGETING_TO_MITOCHONDRION	44	-0.275117	-1.08159	0.326531	1	1	3065	tags=30%, list=15%, signal=35%
GOBP_REGULATION_OF_HEMATOPOIETIC_PROGENITOR_CELL_DIFFERENTIATION	89	-0.295828	-1.08139	0.350877	1	1	4793	tags=39%, list=24%, signal=51%
GOBP_ACYLGLYCEROL_HOMEOSTASIS	36	-0.424194	-1.08136	0.354331	1	1	5460	tags=50%, list=27%, signal=68%
GOBP_CELLULAR_AMINO_ACID_CATABOLIC_PROCESS	104	-0.296015	-1.08088	0.351082	1	1	5595	tags=43%, list=28%, signal=60%
GOBP_POSITIVE_REGULATION_OF_OXIDOREDUCTASE_ACTIVITY	55	-0.294613	-1.08063	0.343363	1	1	1876	tags=18%, list=9%, signal=20%
GOBP_TRNA_5_END_PROCESSING	16	-0.408139	-1.07948	0.369732	1	1	2932	tags=44%, list=15%, signal=51%
GOBP_TETRAPYRROLE_METABOLIC_PROCESS	62	-0.290083	-1.0792	0.344948	1	1	5068	tags=37%, list=25%, signal=49%
GOBP_PERIPHERAL_NERVOUS_SYSTEM_DEVELOPMENT	74	-0.293576	-1.07889	0.345763	1	1	4298	tags=30%, list=21%, signal=38%
GOBP_POSITIVE_REGULATION_OF_HETEROTYPIC_CELL_CELL_ADHESION	16	-0.425156	-1.07839	0.357394	1	1	5170	tags=50%, list=26%, signal=67%
GOBP_POSITIVE_REGULATION_OF_APOPTOTIC_SIGNALING_PATHWAY	119	-0.237554	-1.07764	0.319716	1	1	3087	tags=21%, list=15%, signal=25%
GOBP_BRANCHING_INVOLVED_IN_SALIVARY_GLAND_MORPHOGENESIS	20	-0.390509	-1.07746	0.383275	1	1	4773	tags=45%, list=24%, signal=59%
GOBP_CELLULAR_MODIFIED_AMINO_ACID_BIOSYNTHETIC_PROCESS	47	-0.291684	-1.0763	0.343689	1	1	2419	tags=21%, list=12%, signal=24%
GOBP_PHOTOPERIODISM	33	-0.321816	-1.07605	0.349177	1	1	2576	tags=27%, list=13%, signal=31%
GOBP_NEGATIVE_REGULATION_OF_PROTEIN_CONTAINING_COMPLEX_ASSEMBLY	133	-0.243538	-1.07469	0.342756	1	1	3635	tags=25%, list=18%, signal=30%
GOBP_CELLULAR_HORMONE_METABOLIC_PROCESS	135	-0.314827	-1.07378	0.359477	1	1	4890	tags=38%, list=24%, signal=50%
GOBP_RESPONSE_TO_ACIDIC_PH	25	-0.362759	-1.07146	0.377049	1	1	7061	tags=64%, list=35%, signal=98%
GOBP_POSITIVE_REGULATION_OF_LIPID_BIOSYNTHETIC_PROCESS	81	-0.273797	-1.07037	0.362729	1	1	4485	tags=31%, list=22%, signal=40%
GOBP_REGULATION_OF_GLUCOSE_METABOLIC_PROCESS	114	-0.242926	-1.07009	0.329983	1	1	4399	tags=31%, list=22%, signal=39%
GOBP_G_PROTEIN_COUPLED_GLUTAMATE_RECEPTOR_SIGNALING_PATHWAY	15	-0.395215	-1.06981	0.371377	1	1	3942	tags=33%, list=20%, signal=41%
GOBP_NEGATIVE_REGULATION_OF_MEGAKARYOCYTE_DIFFERENTIATION	17	-0.419461	-1.06871	0.387454	1	1	6805	tags=65%, list=34%, signal=98%
GOBP_REGULATION_OF_DNA_BINDING	117	-0.260403	-1.06839	0.324275	1	1	5247	tags=37%, list=26%, signal=49%
GOBP_POSITIVE_REGULATION_OF_PROTEOLYSIS_INVOLVED_IN_CELLULAR_PROTEIN_CATABOLIC_PROCESS	127	-0.221334	-1.06812	0.342294	1	1	3629	tags=27%, list=18%, signal=32%
GOBP_NUCLEOSIDE_DIPHOSPHATE_METABOLIC_PROCESS	155	-0.244403	-1.06705	0.327869	1	1	3244	tags=26%, list=16%, signal=31%
GOBP_NEGATIVE_REGULATION_OF_DEFENSE_RESPONSE	198	-0.280598	-1.06704	0.355872	1	1	4586	tags=31%, list=23%, signal=40%
GOBP_NEGATIVE_REGULATION_OF_WNT_SIGNALING_PATHWAY	207	-0.252763	-1.06685	0.340949	1	1	4793	tags=32%, list=24%, signal=41%
GOBP_RESPONSE_TO_PROSTAGLANDIN	30	-0.330645	-1.06653	0.376736	1	1	3976	tags=30%, list=20%, signal=37%
GOBP_CORPUS_CALLOSUM_DEVELOPMENT	15	-0.36397	-1.06652	0.381323	1	1	2379	tags=40%, list=12%, signal=45%
GOBP_ARGININE_METABOLIC_PROCESS	19	-0.366123	-1.06626	0.371634	1	1	4095	tags=37%, list=20%, signal=46%
GOBP_RESPONSE_TO_CADMIUM_ION	59	-0.289882	-1.06547	0.344583	1	1	2789	tags=24%, list=14%, signal=27%
GOBP_RESPONSE_TO_OXYGEN_LEVELS	371	-0.230623	-1.06493	0.328014	1	1	4496	tags=29%, list=22%, signal=37%
GOBP_OLIGOSACCHARIDE_BIOSYNTHETIC_PROCESS	17	-0.378883	-1.0649	0.387263	1	1	4004	tags=35%, list=20%, signal=44%
GOBP_REGULATION_OF_PROTEIN_LOCALIZATION_TO_PLASMA_MEMBRANE	99	-0.259136	-1.06449	0.34669	1	1	3458	tags=28%, list=17%, signal=34%
GOBP_POSITIVE_REGULATION_OF_MONOOXYGENASE_ACTIVITY	32	-0.318274	-1.06444	0.355172	1	1	5492	tags=41%, list=27%, signal=56%
GOBP_POSITIVE_REGULATION_OF_MEMBRANE_PROTEIN_ECTODOMAIN_PROTEOLYSIS	15	-0.393336	-1.06406	0.37234	1	1	2052	tags=27%, list=10%, signal=30%
GOBP_PROTEIN_PEPTIDYL_PROLYL_ISOMERIZATION	41	-0.305861	-1.06315	0.355513	1	1	2769	tags=29%, list=14%, signal=34%
GOBP_REGULATION_OF_MEGAKARYOCYTE_DIFFERENTIATION	79	-0.2801	-1.06309	0.365492	1	1	6404	tags=43%, list=32%, signal=63%
GOBP_SIALYLATION	20	-0.368493	-1.06305	0.354724	1	1	2642	tags=25%, list=13%, signal=29%
GOBP_NEUTRAL_LIPID_BIOSYNTHETIC_PROCESS	46	-0.329697	-1.06299	0.396226	1	1	6572	tags=57%, list=33%, signal=84%
GOBP_CAMERA_TYPE_EYE_PHOTORECEPTOR_CELL_DIFFERENTIATION	25	-0.33375	-1.06135	0.393238	1	1	5170	tags=40%, list=26%, signal=54%
GOBP_REGULATION_OF_MITOCHONDRION_ORGANIZATION	149	-0.228204	-1.06133	0.328872	1	1	4489	tags=32%, list=22%, signal=40%
GOBP_PARASYMPATHETIC_NERVOUS_SYSTEM_DEVELOPMENT	16	-0.383425	-1.06111	0.397163	1	1	4536	tags=31%, list=23%, signal=40%
GOBP_REGULATION_OF_CELLULAR_PROTEIN_CATABOLIC_PROCESS	247	-0.204738	-1.05921	0.325088	1	1	3065	tags=22%, list=15%, signal=26%
GOBP_PROTEIN_TRANSMEMBRANE_IMPORT_INTO_INTRACELLULAR_ORGANELLE	34	-0.321691	-1.059	0.377907	1	1	1120	tags=24%, list=6%, signal=25%
GOBP_CARDIOLIPIN_METABOLIC_PROCESS	18	-0.360465	-1.05615	0.395522	1	1	4488	tags=28%, list=22%, signal=36%
GOBP_PROTEIN_DEPOLYMERIZATION	108	-0.251542	-1.05579	0.363158	1	1	3547	tags=31%, list=18%, signal=38%
GOBP_NEUTRAL_LIPID_METABOLIC_PROCESS	132	-0.284837	-1.05571	0.363785	1	1	6861	tags=52%, list=34%, signal=78%
GOBP_KILLING_OF_CELLS_OF_OTHER_ORGANISM	64	-0.325203	-1.05391	0.392321	1	1	5344	tags=38%, list=27%, signal=51%
GOBP_PYRIMIDINE_NUCLEOSIDE_CATABOLIC_PROCESS	23	-0.365065	-1.05379	0.411429	1	1	6436	tags=48%, list=32%, signal=70%
GOBP_DEOXYRIBONUCLEOSIDE_MONOPHOSPHATE_METABOLIC_PROCESS	16	-0.364125	-1.05311	0.375712	1	1	3605	tags=44%, list=18%, signal=53%
GOBP_NEGATIVE_REGULATION_OF_EPITHELIAL_CELL_DIFFERENTIATION	41	-0.318379	-1.05296	0.38	1	1	3008	tags=24%, list=15%, signal=29%
GOBP_NEGATIVE_REGULATION_OF_PROTEIN_BINDING	94	-0.257775	-1.05285	0.381462	1	1	5484	tags=36%, list=27%, signal=49%
GOBP_PEPTIDYL_GLUTAMIC_ACID_MODIFICATION	31	-0.318888	-1.05271	0.386322	1	1	3256	tags=29%, list=16%, signal=35%
GOBP_PHOSPHATIDYLCHOLINE_METABOLIC_PROCESS	89	-0.275274	-1.05096	0.374545	1	1	6187	tags=42%, list=31%, signal=60%
GOBP_REGULATION_OF_SMALL_MOLECULE_METABOLIC_PROCESS	416	-0.216148	-1.05083	0.318417	1	1	3832	tags=25%, list=19%, signal=30%
GOBP_ANTIBACTERIAL_HUMORAL_RESPONSE	54	-0.345136	-1.05002	0.412297	1	1	5468	tags=35%, list=27%, signal=48%
GOBP_ISOPRENOID_METABOLIC_PROCESS	142	-0.310387	-1.04975	0.385787	1	1	5101	tags=40%, list=25%, signal=53%
GOBP_L_GLUTAMATE_TRANSMEMBRANE_TRANSPORT	25	-0.325654	-1.0496	0.399299	1	1	4292	tags=36%, list=21%, signal=46%
GOBP_HORMONE_BIOSYNTHETIC_PROCESS	69	-0.273881	-1.04952	0.363344	1	1	2440	tags=22%, list=12%, signal=25%
GOBP_NEGATIVE_REGULATION_OF_DNA_TEMPLATED_TRANSCRIPTION_ELONGATION	17	-0.368722	-1.04931	0.421245	1	1	2330	tags=29%, list=12%, signal=33%
GOBP_AMINO_ACID_TRANSMEMBRANE_TRANSPORT	96	-0.252002	-1.04922	0.351082	1	1	5497	tags=35%, list=27%, signal=48%
GOBP_MITOCHONDRIAL_GENE_EXPRESSION	165	-0.310035	-1.04901	0.40159	1	1	3161	tags=32%, list=16%, signal=38%
GOBP_CELLULAR_RESPONSE_TO_PH	22	-0.362352	-1.04869	0.383895	1	1	6941	tags=59%, list=34%, signal=90%
GOBP_PROTEIN_LOCALIZATION_TO_CELL_SURFACE	65	-0.271563	-1.04867	0.387211	1	1	4035	tags=31%, list=20%, signal=38%
GOBP_CELL_MIGRATION_INVOLVED_IN_HEART_DEVELOPMENT	17	-0.375405	-1.04865	0.40354	1	1	2686	tags=24%, list=13%, signal=27%
GOBP_PLASMA_MEMBRANE_FUSION	25	-0.294042	-1.04844	0.378486	1	1	1733	tags=16%, list=9%, signal=17%
GOBP_SENSORY_PERCEPTION_OF_TEMPERATURE_STIMULUS	23	-0.357208	-1.04807	0.396934	1	1	6527	tags=48%, list=32%, signal=71%
GOBP_FC_EPSILON_RECEPTOR_SIGNALING_PATHWAY	111	-0.277865	-1.04795	0.381605	1	1	3715	tags=30%, list=18%, signal=36%
GOBP_SYNAPTIC_TRANSMISSION_DOPAMINERGIC	24	-0.333529	-1.04699	0.397213	1	1	4165	tags=38%, list=21%, signal=47%
GOBP_CELLULAR_RESPONSE_TO_NUTRIENT	41	-0.306758	-1.04696	0.39783	1	1	7104	tags=61%, list=35%, signal=94%
GOBP_ENDOCYTIC_RECYCLING	50	-0.285193	-1.04615	0.38447	1	1	2584	tags=26%, list=13%, signal=30%
GOBP_REGULATION_OF_PLATELET_AGGREGATION	19	-0.351488	-1.04602	0.396947	1	1	338	tags=16%, list=2%, signal=16%
GOBP_REGULATION_OF_RESPIRATORY_GASEOUS_EXCHANGE	20	-0.365864	-1.04568	0.388215	1	1	4763	tags=40%, list=24%, signal=52%
GOBP_POSITIVE_REGULATION_OF_HUMORAL_IMMUNE_RESPONSE	19	-0.413286	-1.04565	0.440135	1	1	5011	tags=37%, list=25%, signal=49%
GOBP_SPLICEOSOMAL_TRI_SNRNP_COMPLEX_ASSEMBLY	16	-0.351973	-1.04495	0.403579	1	1	2855	tags=31%, list=14%, signal=36%
GOBP_ORGANIC_ACID_BIOSYNTHETIC_PROCESS	319	-0.243014	-1.04468	0.387622	1	1	5064	tags=34%, list=25%, signal=45%
GOBP_POSITIVE_REGULATION_OF_TOR_SIGNALING	41	-0.266899	-1.04457	0.376838	1	1	2540	tags=27%, list=13%, signal=31%
GOBP_RELEASE_OF_CYTOCHROME_C_FROM_MITOCHONDRIA	55	-0.282103	-1.04366	0.400749	1	1	4435	tags=33%, list=22%, signal=42%
GOBP_NEGATIVE_REGULATION_OF_PROTEASOMAL_PROTEIN_CATABOLIC_PROCESS	46	-0.271217	-1.04344	0.371747	1	1	2647	tags=24%, list=13%, signal=27%
GOBP_RESPONSE_TO_INTERLEUKIN_1	197	-0.262324	-1.04274	0.386792	1	1	3596	tags=25%, list=18%, signal=31%
GOBP_NEGATIVE_REGULATION_OF_PEPTIDE_SECRETION	68	-0.268573	-1.04215	0.371324	1	1	5969	tags=44%, list=30%, signal=62%
GOBP_NEGATIVE_REGULATION_OF_RESPONSE_TO_EXTERNAL_STIMULUS	350	-0.25545	-1.04179	0.384228	1	1	5479	tags=35%, list=27%, signal=47%
GOBP_TORC1_SIGNALING	47	-0.267156	-1.04146	0.4	1	1	2540	tags=26%, list=13%, signal=29%
GOBP_T_CELL_LINEAGE_COMMITMENT	27	-0.355926	-1.04005	0.381555	1	1	3335	tags=37%, list=17%, signal=44%
GOBP_MODULATION_BY_HOST_OF_VIRAL_PROCESS	29	-0.29828	-1.03939	0.39576	1	1	2860	tags=28%, list=14%, signal=32%
GOBP_STRIATED_MUSCLE_CONTRACTION	170	-0.248166	-1.0393	0.364821	1	1	5657	tags=36%, list=28%, signal=50%
GOBP_INOSITOL_PHOSPHATE_MEDIATED_SIGNALING	53	-0.27406	-1.03885	0.378731	1	1	4930	tags=36%, list=24%, signal=47%
GOBP_NUCLEOBASE_CONTAINING_SMALL_MOLECULE_INTERCONVERSION	26	-0.321762	-1.03851	0.395753	1	1	3244	tags=31%, list=16%, signal=37%
GOBP_TYPE_2_IMMUNE_RESPONSE	36	-0.345417	-1.03847	0.421442	1	1	2958	tags=28%, list=15%, signal=32%
GOBP_T_HELPER_2_CELL_DIFFERENTIATION	15	-0.395658	-1.03805	0.440959	1	1	1364	tags=27%, list=7%, signal=29%
GOBP_L_AMINO_ACID_TRANSPORT	66	-0.266173	-1.03796	0.403087	1	1	4292	tags=27%, list=21%, signal=35%
GOBP_NON_CANONICAL_WNT_SIGNALING_PATHWAY	153	-0.24495	-1.03636	0.408088	1	1	4033	tags=26%, list=20%, signal=32%
GOBP_REGULATION_OF_T_HELPER_17_TYPE_IMMUNE_RESPONSE	21	-0.379071	-1.03618	0.420578	1	1	5072	tags=52%, list=25%, signal=70%
GOBP_REGULATION_OF_PROTEIN_BINDING	194	-0.220531	-1.03482	0.398347	1	1	4119	tags=27%, list=20%, signal=33%
GOBP_NUCLEOTIDE_PHOSPHORYLATION	132	-0.245963	-1.03458	0.384892	1	1	3244	tags=27%, list=16%, signal=31%
GOBP_PEPTIDYL_PROLINE_MODIFICATION	57	-0.281079	-1.0345	0.383877	1	1	4096	tags=33%, list=20%, signal=42%
GOBP_POSITIVE_REGULATION_OF_VIRAL_PROCESS	91	-0.235113	-1.03384	0.379496	1	1	2303	tags=21%, list=11%, signal=23%
GOBP_AROMATIC_AMINO_ACID_FAMILY_METABOLIC_PROCESS	32	-0.363299	-1.03349	0.425347	1	1	4723	tags=44%, list=23%, signal=57%
GOBP_LIPOSACCHARIDE_METABOLIC_PROCESS	110	-0.266185	-1.03178	0.394415	1	1	2237	tags=19%, list=11%, signal=21%
GOBP_MORPHOGENESIS_OF_A_POLARIZED_EPITHELIUM	144	-0.252533	-1.03125	0.399254	1	1	3596	tags=26%, list=18%, signal=31%
GOBP_REGULATION_OF_DNA_TEMPLATED_TRANSCRIPTION_IN_RESPONSE_TO_STRESS	115	-0.267431	-1.03125	0.382066	1	1	3667	tags=29%, list=18%, signal=35%
GOBP_GLUTAMINE_FAMILY_AMINO_ACID_BIOSYNTHETIC_PROCESS	17	-0.343671	-1.0308	0.406571	1	1	5127	tags=41%, list=25%, signal=55%
GOBP_RESPIRATORY_GASEOUS_EXCHANGE_BY_RESPIRATORY_SYSTEM	65	-0.265158	-1.0307	0.409396	1	1	5043	tags=35%, list=25%, signal=47%
GOBP_REGULATION_OF_GENERATION_OF_PRECURSOR_METABOLITES_AND_ENERGY	157	-0.225274	-1.02922	0.397436	1	1	3223	tags=24%, list=16%, signal=29%
GOBP_NEGATIVE_REGULATION_OF_BINDING	154	-0.224143	-1.02896	0.396194	1	1	4277	tags=28%, list=21%, signal=35%
GOBP_POSITIVE_REGULATION_OF_PROTEIN_TARGETING_TO_MITOCHONDRION	32	-0.284631	-1.0289	0.411765	1	1	3065	tags=28%, list=15%, signal=33%
GOBP_STEROID_METABOLIC_PROCESS	316	-0.255228	-1.02807	0.416804	1	1	5552	tags=37%, list=28%, signal=50%
GOBP_RESPONSE_TO_PH	41	-0.3148	-1.02714	0.405204	1	1	7488	tags=61%, list=37%, signal=97%
GOBP_ORGANIC_ACID_TRANSMEMBRANE_TRANSPORT	154	-0.236753	-1.02671	0.404643	1	1	6873	tags=45%, list=34%, signal=67%
GOBP_PEROXISOMAL_MEMBRANE_TRANSPORT	20	-0.32251	-1.0263	0.430657	1	1	657	tags=20%, list=3%, signal=21%
GOBP_REGULATION_OF_POSITIVE_CHEMOTAXIS	26	-0.354954	-1.02501	0.415945	1	1	3697	tags=27%, list=18%, signal=33%
GOBP_PURINE_CONTAINING_COMPOUND_METABOLIC_PROCESS	449	-0.213013	-1.02464	0.388592	1	1	3252	tags=23%, list=16%, signal=26%
GOBP_PEROXISOMAL_TRANSPORT	72	-0.266073	-1.0245	0.416988	1	1	3118	tags=26%, list=15%, signal=31%
GOBP_POSITIVE_REGULATION_OF_PEPTIDYL_LYSINE_ACETYLATION	34	-0.29842	-1.02396	0.413333	1	1	4307	tags=41%, list=21%, signal=52%
GOBP_PEPTIDE_CATABOLIC_PROCESS	28	-0.322364	-1.02374	0.441176	1	1	7137	tags=64%, list=35%, signal=99%
GOBP_MYOBLAST_FUSION	39	-0.309918	-1.02329	0.428088	1	1	5955	tags=38%, list=30%, signal=54%
GOBP_ORGAN_OR_TISSUE_SPECIFIC_IMMUNE_RESPONSE	38	-0.31835	-1.02323	0.435252	1	1	4309	tags=29%, list=21%, signal=37%
GOBP_REGULATION_OF_DEFENSE_RESPONSE_TO_BACTERIUM	16	-0.411704	-1.02299	0.454044	1	1	4881	tags=31%, list=24%, signal=41%
GOBP_INFLAMMATORY_RESPONSE_TO_ANTIGENIC_STIMULUS	58	-0.327147	-1.02263	0.440072	1	1	5711	tags=38%, list=28%, signal=53%
GOBP_GLIAL_CELL_MIGRATION	47	-0.286466	-1.02217	0.417266	1	1	5102	tags=32%, list=25%, signal=43%
GOBP_ENDOSOME_TRANSPORT_VIA_MULTIVESICULAR_BODY_SORTING_PATHWAY	30	-0.304565	-1.02199	0.433269	1	1	2874	tags=33%, list=14%, signal=39%
GOBP_CELLULAR_RESPONSE_TO_OXYGEN_RADICAL	22	-0.328218	-1.02189	0.434859	1	1	4404	tags=41%, list=22%, signal=52%
GOBP_REGULATION_OF_INCLUSION_BODY_ASSEMBLY	16	-0.350811	-1.02125	0.413934	1	1	4257	tags=38%, list=21%, signal=48%
GOBP_ENDOTHELIAL_CELL_DEVELOPMENT	66	-0.292369	-1.02098	0.415414	1	1	3008	tags=27%, list=15%, signal=32%
GOBP_NUCLEOBASE_CONTAINING_SMALL_MOLECULE_BIOSYNTHETIC_PROCESS	113	-0.232566	-1.02086	0.405975	1	1	3771	tags=26%, list=19%, signal=31%
GOBP_NUCLEOSIDE_CATABOLIC_PROCESS	34	-0.316161	-1.02084	0.417308	1	1	6436	tags=44%, list=32%, signal=65%
GOBP_ESTROGEN_METABOLIC_PROCESS	37	-0.380797	-1.0207	0.444079	1	1	7324	tags=57%, list=36%, signal=89%
GOBP_AMINO_ACID_TRANSPORT	152	-0.243081	-1.02062	0.424092	1	1	5497	tags=33%, list=27%, signal=45%
GOBP_POSITIVE_REGULATION_OF_IMMUNOGLOBULIN_PRODUCTION	43	-0.306517	-1.02059	0.412613	1	1	3677	tags=35%, list=18%, signal=43%
GOBP_COENZYME_A_METABOLIC_PROCESS	15	-0.354512	-1.0205	0.425781	1	1	1936	tags=27%, list=10%, signal=29%
GOBP_REGULATION_OF_MITOCHONDRIAL_OUTER_MEMBRANE_PERMEABILIZATION_INVOLVED_IN_APOPTOTIC_SIGNALING_PATHWAY	44	-0.273619	-1.01925	0.419173	1	1	4286	tags=36%, list=21%, signal=46%
GOBP_PYRIMIDINE_NUCLEOSIDE_BIOSYNTHETIC_PROCESS	16	-0.355701	-1.01867	0.423695	1	1	3720	tags=44%, list=18%, signal=54%
GOBP_NEGATIVE_REGULATION_OF_CELL_GROWTH	183	-0.229709	-1.01866	0.388982	1	1	3612	tags=25%, list=18%, signal=30%
GOBP_GLIAL_CELL_DEVELOPMENT	108	-0.260338	-1.01843	0.398319	1	1	3122	tags=23%, list=15%, signal=27%
GOBP_POSITIVE_REGULATION_OF_CELLULAR_PROTEIN_CATABOLIC_PROCESS	150	-0.208157	-1.01801	0.418018	1	1	3629	tags=25%, list=18%, signal=31%
GOBP_CELLULAR_RESPONSE_TO_OXYGEN_LEVELS	221	-0.229143	-1.01763	0.409006	1	1	4298	tags=29%, list=21%, signal=36%
GOBP_EXTRACELLULAR_VESICLE_BIOGENESIS	22	-0.329865	-1.01733	0.444867	1	1	2108	tags=27%, list=10%, signal=30%
GOBP_REGULATION_OF_BINDING	352	-0.202754	-1.0172	0.401305	1	1	4119	tags=26%, list=20%, signal=32%
GOBP_PHOSPHATIDYLCHOLINE_ACYL_CHAIN_REMODELING	29	-0.336672	-1.01692	0.415094	1	1	6187	tags=45%, list=31%, signal=65%
GOBP_ACTIVATION_OF_INNATE_IMMUNE_RESPONSE	142	-0.270708	-1.01672	0.411992	1	1	3715	tags=29%, list=18%, signal=35%
GOBP_CATECHOLAMINE_UPTAKE	18	-0.351851	-1.01668	0.435943	1	1	5921	tags=50%, list=29%, signal=71%
GOBP_CATECHOL_CONTAINING_COMPOUND_BIOSYNTHETIC_PROCESS	19	-0.358305	-1.01614	0.449744	1	1	5061	tags=42%, list=25%, signal=56%
GOBP_POSITIVE_REGULATION_OF_PROTEIN_DEPOLYMERIZATION	19	-0.320484	-1.01504	0.430088	1	1	3192	tags=32%, list=16%, signal=37%
GOBP_SUPEROXIDE_ANION_GENERATION	35	-0.339646	-1.01487	0.43761	1	1	2593	tags=20%, list=13%, signal=23%
GOBP_REGULATION_OF_MITOCHONDRIAL_MEMBRANE_POTENTIAL	70	-0.251529	-1.01475	0.4	1	1	2461	tags=21%, list=12%, signal=24%
GOBP_ANATOMICAL_STRUCTURE_REGRESSION	17	-0.372103	-1.01448	0.466546	1	1	4804	tags=53%, list=24%, signal=69%
GOBP_POSITIVE_REGULATION_OF_TRANSPORTER_ACTIVITY	109	-0.250578	-1.01238	0.43131	1	1	5606	tags=39%, list=28%, signal=54%
GOBP_RESPONSE_TO_ISOQUINOLINE_ALKALOID	29	-0.312401	-1.0123	0.432432	1	1	4532	tags=31%, list=22%, signal=40%
GOBP_POSITIVE_REGULATION_OF_VIRAL_LIFE_CYCLE	32	-0.302854	-1.01152	0.432584	1	1	2814	tags=25%, list=14%, signal=29%
GOBP_NEGATIVE_REGULATION_OF_INFLAMMATORY_RESPONSE	124	-0.27642	-1.01144	0.458699	1	1	3650	tags=24%, list=18%, signal=29%
GOBP_MITOCHONDRIAL_TRANSMEMBRANE_TRANSPORT	104	-0.274897	-1.01101	0.414773	1	1	3275	tags=27%, list=16%, signal=32%
GOBP_ENTRAINMENT_OF_CIRCADIAN_CLOCK	34	-0.294812	-1.01095	0.404412	1	1	2576	tags=24%, list=13%, signal=27%
GOBP_REGULATION_OF_CELLULAR_EXTRAVASATION	33	-0.33451	-1.0105	0.435946	1	1	5594	tags=45%, list=28%, signal=63%
GOBP_NEGATIVE_REGULATION_OF_RESPONSE_TO_BIOTIC_STIMULUS	96	-0.279278	-1.00989	0.457721	1	1	4999	tags=35%, list=25%, signal=47%
GOBP_INTRINSIC_APOPTOTIC_SIGNALING_PATHWAY_IN_RESPONSE_TO_OXIDATIVE_STRESS	44	-0.263596	-1.00971	0.440613	1	1	3619	tags=30%, list=18%, signal=36%
GOBP_PHOSPHATIDIC_ACID_METABOLIC_PROCESS	50	-0.267756	-1.00946	0.422442	1	1	2299	tags=20%, list=11%, signal=23%
GOBP_POSITIVE_REGULATION_OF_PROTEIN_DEACETYLATION	22	-0.327012	-1.00916	0.428571	1	1	4886	tags=41%, list=24%, signal=54%
GOBP_CELLULAR_CARBOHYDRATE_CATABOLIC_PROCESS	47	-0.266317	-1.00832	0.454545	1	1	1559	tags=17%, list=8%, signal=18%
GOBP_CELLULAR_COMPONENT_DISASSEMBLY_INVOLVED_IN_EXECUTION_PHASE_OF_APOPTOSIS	34	-0.283657	-1.00762	0.441606	1	1	2846	tags=21%, list=14%, signal=24%
GOBP_POSITIVE_REGULATION_OF_PROTEASOMAL_UBIQUITIN_DEPENDENT_PROTEIN_CATABOLIC_PROCESS	88	-0.224016	-1.00669	0.433892	1	1	2486	tags=20%, list=12%, signal=23%
GOBP_DRUG_METABOLIC_PROCESS	44	-0.37291	-1.00658	0.478477	1	1	5451	tags=50%, list=27%, signal=68%
GOBP_REGULATION_OF_TYPE_2_IMMUNE_RESPONSE	30	-0.343969	-1.0065	0.437269	1	1	2958	tags=27%, list=15%, signal=31%
GOBP_MUSCLE_CELL_CELLULAR_HOMEOSTASIS	20	-0.325093	-1.00615	0.453405	1	1	1392	tags=20%, list=7%, signal=21%
GOBP_SECRETION_BY_TISSUE	33	-0.315075	-1.00608	0.451014	1	1	6880	tags=48%, list=34%, signal=73%
GOBP_STEROID_ESTERIFICATION	16	-0.392086	-1.00555	0.47931	1	1	5023	tags=44%, list=25%, signal=58%
GOBP_THIOESTER_METABOLIC_PROCESS	104	-0.259048	-1.00546	0.435337	1	1	5855	tags=44%, list=29%, signal=62%
GOBP_POSITIVE_REGULATION_OF_LIPID_METABOLIC_PROCESS	146	-0.258567	-1.00407	0.438017	1	1	6184	tags=41%, list=31%, signal=59%
GOBP_REGULATION_OF_NEURONAL_SYNAPTIC_PLASTICITY	43	-0.282122	-1.0031	0.453125	1	1	5019	tags=37%, list=25%, signal=49%
GOBP_TETRAPYRROLE_BIOSYNTHETIC_PROCESS	28	-0.307191	-1.00146	0.445545	1	1	3210	tags=29%, list=16%, signal=34%
GOBP_FATTY_ACID_METABOLIC_PROCESS	379	-0.236845	-1.0013	0.429293	1	1	6063	tags=41%, list=30%, signal=58%
GOBP_ENDOTHELIUM_DEVELOPMENT	125	-0.275115	-1.00068	0.439072	1	1	3169	tags=25%, list=16%, signal=29%
GOBP_ACIDIC_AMINO_ACID_TRANSPORT	67	-0.267093	-1.00068	0.458882	1	1	5384	tags=34%, list=27%, signal=47%
GOBP_POSITIVE_REGULATION_OF_SODIUM_ION_TRANSMEMBRANE_TRANSPORT	21	-0.326695	-0.999118	0.483363	1	1	5467	tags=48%, list=27%, signal=65%
GOBP_STEROL_METABOLIC_PROCESS	160	-0.262238	-0.999029	0.446996	1	1	4929	tags=36%, list=24%, signal=47%
GOBP_ENDOPLASMIC_RETICULUM_CALCIUM_ION_HOMEOSTASIS	25	-0.296771	-0.998678	0.439919	1	1	1508	tags=20%, list=7%, signal=22%
GOBP_REGULATION_OF_CELLULAR_CARBOHYDRATE_METABOLIC_PROCESS	139	-0.222661	-0.998646	0.443018	1	1	6188	tags=40%, list=31%, signal=58%
GOBP_CELLULAR_LIPID_CATABOLIC_PROCESS	228	-0.239226	-0.998284	0.424915	1	1	5362	tags=32%, list=27%, signal=44%
GOBP_ANTIGEN_PROCESSING_AND_PRESENTATION_OF_ENDOGENOUS_ANTIGEN	26	-0.420738	-0.997843	0.490272	1	1	6519	tags=62%, list=32%, signal=91%
GOBP_RESPONSE_TO_ESTROGEN	71	-0.259589	-0.99686	0.446735	1	1	5682	tags=34%, list=28%, signal=47%
GOBP_IRE1_MEDIATED_UNFOLDED_PROTEIN_RESPONSE	65	-0.289445	-0.996566	0.456311	1	1	3375	tags=31%, list=17%, signal=37%
GOBP_FATTY_ACID_TRANSMEMBRANE_TRANSPORT	50	-0.271685	-0.996353	0.47619	1	1	3469	tags=26%, list=17%, signal=31%
GOBP_INCLUSION_BODY_ASSEMBLY	23	-0.312598	-0.99579	0.481553	1	1	7051	tags=57%, list=35%, signal=87%
GOBP_PROTEIN_CONTAINING_COMPLEX_REMODELING	35	-0.372809	-0.995646	0.517628	1	1	6000	tags=46%, list=30%, signal=65%
GOBP_NEGATIVE_REGULATION_OF_GLIOGENESIS	33	-0.303796	-0.99541	0.460993	1	1	1511	tags=15%, list=7%, signal=16%
GOBP_REGULATION_OF_COAGULATION	70	-0.323222	-0.995013	0.472414	1	1	7067	tags=54%, list=35%, signal=83%
GOBP_ORGANIC_HYDROXY_COMPOUND_CATABOLIC_PROCESS	75	-0.27918	-0.994267	0.462633	1	1	5805	tags=43%, list=29%, signal=60%
GOBP_NEGATIVE_REGULATION_OF_AXON_EXTENSION_INVOLVED_IN_AXON_GUIDANCE	26	-0.339958	-0.994094	0.441775	1	1	3612	tags=31%, list=18%, signal=37%
GOBP_REGULATION_OF_SYSTEMIC_ARTERIAL_BLOOD_PRESSURE_BY_RENIN_ANGIOTENSIN	22	-0.356886	-0.993878	0.472566	1	1	3759	tags=32%, list=19%, signal=39%
GOBP_NEGATIVE_REGULATION_OF_INNATE_IMMUNE_RESPONSE	62	-0.31626	-0.993582	0.464552	1	1	4999	tags=37%, list=25%, signal=49%
GOBP_HORMONE_METABOLIC_PROCESS	217	-0.274061	-0.993243	0.453642	1	1	4929	tags=34%, list=24%, signal=44%
GOBP_PROTEIN_TARGETING	427	-0.223139	-0.993069	0.44902	1	1	3551	tags=26%, list=18%, signal=30%
GOBP_PLASMINOGEN_ACTIVATION	23	-0.374196	-0.992691	0.484899	1	1	5115	tags=43%, list=25%, signal=58%
GOBP_NEGATIVE_REGULATION_OF_PROTEOLYSIS_INVOLVED_IN_CELLULAR_PROTEIN_CATABOLIC_PROCESS	61	-0.249217	-0.992248	0.467925	1	1	2647	tags=20%, list=13%, signal=23%
GOBP_DETECTION_OF_TEMPERATURE_STIMULUS_INVOLVED_IN_SENSORY_PERCEPTION	17	-0.369449	-0.992193	0.484375	1	1	6527	tags=59%, list=32%, signal=87%
GOBP_CELL_FATE_COMMITMENT_INVOLVED_IN_FORMATION_OF_PRIMARY_GERM_LAYER	28	-0.302348	-0.992116	0.457093	1	1	2525	tags=21%, list=13%, signal=24%
GOBP_PYRIMIDINE_RIBONUCLEOTIDE_BIOSYNTHETIC_PROCESS	22	-0.329716	-0.992074	0.450292	1	1	3720	tags=36%, list=18%, signal=45%
GOBP_POSITIVE_REGULATION_OF_MITOCHONDRIAL_OUTER_MEMBRANE_PERMEABILIZATION_INVOLVED_IN_APOPTOTIC_SIGNALING_PATHWAY	35	-0.277894	-0.991914	0.464419	1	1	4286	tags=37%, list=21%, signal=47%
GOBP_REGULATION_OF_URINE_VOLUME	21	-0.354438	-0.991841	0.49308	1	1	6105	tags=43%, list=30%, signal=61%
GOBP_POSITIVE_REGULATION_OF_STRESS_FIBER_ASSEMBLY	52	-0.267293	-0.991575	0.473492	1	1	1489	tags=17%, list=7%, signal=19%
GOBP_PORPHYRIN_CONTAINING_COMPOUND_METABOLIC_PROCESS	40	-0.309612	-0.991569	0.471349	1	1	5700	tags=43%, list=28%, signal=59%
GOBP_CELLULAR_RESPONSE_TO_CADMIUM_ION	37	-0.31727	-0.991345	0.477064	1	1	2789	tags=27%, list=14%, signal=31%
GOBP_PYRIMIDINE_NUCLEOSIDE_TRIPHOSPHATE_BIOSYNTHETIC_PROCESS	19	-0.336555	-0.990866	0.459615	1	1	3720	tags=37%, list=18%, signal=45%
GOBP_POSITIVE_REGULATION_OF_PROTEIN_CATABOLIC_PROCESS	224	-0.198036	-0.990398	0.480836	1	1	3629	tags=24%, list=18%, signal=29%
GOBP_POSITIVE_T_CELL_SELECTION	36	-0.359558	-0.990099	0.460111	1	1	3335	tags=31%, list=17%, signal=37%
GOBP_ADAPTATION_OF_SIGNALING_PATHWAY	20	-0.329474	-0.989293	0.478495	1	1	3099	tags=25%, list=15%, signal=30%
GOBP_POSITIVE_REGULATION_OF_PROTEOLYSIS	360	-0.19728	-0.988937	0.466443	1	1	3065	tags=20%, list=15%, signal=23%
GOBP_CELLULAR_METABOLIC_COMPOUND_SALVAGE	34	-0.280765	-0.988861	0.466411	1	1	3518	tags=32%, list=17%, signal=39%
GOBP_ANTIGEN_PROCESSING_AND_PRESENTATION_OF_PEPTIDE_ANTIGEN	190	-0.276129	-0.98842	0.444227	1	1	4793	tags=37%, list=24%, signal=48%
GOBP_GLYCEROLIPID_CATABOLIC_PROCESS	73	-0.287536	-0.988338	0.462185	1	1	4571	tags=32%, list=23%, signal=41%
GOBP_DETECTION_OF_STIMULUS_INVOLVED_IN_SENSORY_PERCEPTION_OF_PAIN	24	-0.331854	-0.987374	0.482051	1	1	6527	tags=50%, list=32%, signal=74%
GOBP_CARBOHYDRATE_CATABOLIC_PROCESS	195	-0.218191	-0.986728	0.460714	1	1	2021	tags=17%, list=10%, signal=19%
GOBP_NEGATIVE_REGULATION_OF_TUMOR_NECROSIS_FACTOR_SUPERFAMILY_CYTOKINE_PRODUCTION	58	-0.312081	-0.986363	0.504505	1	1	5987	tags=41%, list=30%, signal=59%
GOBP_REGULATION_OF_SYSTEMIC_ARTERIAL_BLOOD_PRESSURE_BY_HORMONE	36	-0.325899	-0.98625	0.460481	1	1	4246	tags=31%, list=21%, signal=39%
GOBP_POSITIVE_REGULATION_OF_ENDOTHELIAL_CELL_PROLIFERATION	89	-0.248051	-0.986227	0.464738	1	1	3780	tags=26%, list=19%, signal=32%
GOBP_LIPID_DROPLET_ORGANIZATION	26	-0.295451	-0.985921	0.478585	1	1	4212	tags=38%, list=21%, signal=49%
GOBP_CALCIUM_ION_REGULATED_EXOCYTOSIS	63	-0.25994	-0.985711	0.467905	1	1	5259	tags=35%, list=26%, signal=47%
GOBP_REGULATION_OF_SUPEROXIDE_ANION_GENERATION	20	-0.357567	-0.985702	0.486865	1	1	774	tags=15%, list=4%, signal=16%
GOBP_CELLULAR_RESPONSE_TO_TOXIC_SUBSTANCE	119	-0.256516	-0.984888	0.464716	1	1	3859	tags=28%, list=19%, signal=34%
GOBP_DICARBOXYLIC_ACID_CATABOLIC_PROCESS	17	-0.337584	-0.984325	0.481973	1	1	5595	tags=47%, list=28%, signal=65%
GOBP_DNA_REPLICATION_DEPENDENT_NUCLEOSOME_ORGANIZATION	31	-0.35755	-0.983809	0.459048	1	1	7741	tags=65%, list=38%, signal=105%
GOBP_CELLULAR_RESPONSE_TO_GLUCAGON_STIMULUS	26	-0.311684	-0.983499	0.483245	1	1	4258	tags=35%, list=21%, signal=44%
GOBP_REGULATION_OF_SYNAPTIC_PLASTICITY	174	-0.228842	-0.983152	0.484258	1	1	5186	tags=30%, list=26%, signal=40%
GOBP_BILE_ACID_AND_BILE_SALT_TRANSPORT	31	-0.351739	-0.983118	0.49322	1	1	6057	tags=55%, list=30%, signal=78%
GOBP_POSITIVE_REGULATION_OF_DEFENSE_RESPONSE_TO_VIRUS_BY_HOST	31	-0.336164	-0.983054	0.488029	1	1	3283	tags=26%, list=16%, signal=31%
GOBP_DOPAMINE_TRANSPORT	47	-0.297769	-0.982381	0.505119	1	1	5931	tags=40%, list=29%, signal=57%
GOBP_LOCALIZATION_WITHIN_MEMBRANE	75	-0.249902	-0.982095	0.459691	1	1	6634	tags=47%, list=33%, signal=69%
GOBP_ACTIN_FILAMENT_DEPOLYMERIZATION	57	-0.256616	-0.981464	0.473498	1	1	3774	tags=32%, list=19%, signal=39%
GOBP_NEGATIVE_REGULATION_OF_ACTIN_FILAMENT_POLYMERIZATION	60	-0.248754	-0.98081	0.492308	1	1	3635	tags=28%, list=18%, signal=34%
GOBP_STEROL_TRANSPORT	108	-0.247872	-0.980707	0.49584	1	1	5515	tags=37%, list=27%, signal=51%
GOBP_FIBRINOLYSIS	25	-0.427082	-0.980706	0.525559	1	1	5265	tags=52%, list=26%, signal=70%
GOBP_REGULATION_OF_PROTEIN_LOCALIZATION_TO_CELL_SURFACE	38	-0.274806	-0.980374	0.486111	1	1	3474	tags=29%, list=17%, signal=35%
GOBP_PYRIMIDINE_RIBONUCLEOTIDE_METABOLIC_PROCESS	29	-0.296717	-0.980295	0.469811	1	1	3720	tags=34%, list=18%, signal=42%
GOBP_OLIGODENDROCYTE_DIFFERENTIATION	92	-0.245496	-0.980051	0.469218	1	1	4183	tags=27%, list=21%, signal=34%
GOBP_PHOSPHOLIPID_CATABOLIC_PROCESS	48	-0.288001	-0.979789	0.490909	1	1	7336	tags=54%, list=36%, signal=85%
GOBP_GLYCOSPHINGOLIPID_BIOSYNTHETIC_PROCESS	27	-0.32067	-0.979062	0.472318	1	1	1657	tags=19%, list=8%, signal=20%
GOBP_BRANCHED_CHAIN_AMINO_ACID_METABOLIC_PROCESS	23	-0.325164	-0.978491	0.480237	1	1	3455	tags=35%, list=17%, signal=42%
GOBP_LIPID_CATABOLIC_PROCESS	337	-0.236491	-0.978375	0.500873	1	1	6051	tags=37%, list=30%, signal=52%
GOBP_MYOTUBE_DIFFERENTIATION	104	-0.243725	-0.978002	0.494418	1	1	5955	tags=36%, list=30%, signal=50%
GOBP_TRANSLATIONAL_ELONGATION	133	-0.289838	-0.977512	0.479208	1	1	3646	tags=30%, list=18%, signal=36%
GOBP_REGULATION_OF_PROTEIN_LOCALIZATION_TO_MEMBRANE	192	-0.217368	-0.977214	0.490534	1	1	3319	tags=23%, list=16%, signal=27%
GOBP_CATECHOL_CONTAINING_COMPOUND_METABOLIC_PROCESS	49	-0.281539	-0.977071	0.487437	1	1	3530	tags=29%, list=18%, signal=35%
GOBP_CRANIAL_NERVE_DEVELOPMENT	45	-0.288761	-0.975831	0.502538	1	1	5274	tags=31%, list=26%, signal=42%
GOBP_LONG_CHAIN_FATTY_ACID_BIOSYNTHETIC_PROCESS	33	-0.322269	-0.975625	0.515098	1	1	4754	tags=42%, list=24%, signal=55%
GOBP_NEGATIVE_REGULATION_OF_CHEMOKINE_PRODUCTION	21	-0.325363	-0.9753	0.488889	1	1	2393	tags=24%, list=12%, signal=27%
GOBP_REGULATION_OF_RELEASE_OF_CYTOCHROME_C_FROM_MITOCHONDRIA	44	-0.267056	-0.975128	0.47025	1	1	4762	tags=34%, list=24%, signal=45%
GOBP_FIBROBLAST_MIGRATION	43	-0.265567	-0.974762	0.50369	1	1	2243	tags=21%, list=11%, signal=24%
GOBP_LUNG_CELL_DIFFERENTIATION	21	-0.326378	-0.974068	0.514085	1	1	4820	tags=43%, list=24%, signal=56%
GOBP_SULFUR_COMPOUND_METABOLIC_PROCESS	369	-0.210437	-0.97405	0.494773	1	1	4491	tags=28%, list=22%, signal=36%
GOBP_CELL_GROWTH	457	-0.200885	-0.973931	0.487479	1	1	4285	tags=27%, list=21%, signal=34%
GOBP_RESPONSE_TO_FLUID_SHEAR_STRESS	29	-0.312655	-0.97358	0.5	1	1	5110	tags=41%, list=25%, signal=55%
GOBP_NEGATIVE_REGULATION_OF_ORGANELLE_ASSEMBLY	40	-0.253963	-0.973508	0.489603	1	1	2461	tags=25%, list=12%, signal=28%
GOBP_HISTONE_DEACETYLATION	76	-0.239863	-0.973033	0.502835	1	1	3205	tags=28%, list=16%, signal=33%
GOBP_FATTY_ACID_BIOSYNTHETIC_PROCESS	159	-0.244171	-0.970824	0.485714	1	1	4754	tags=35%, list=24%, signal=45%
GOBP_AUTOPHAGY_OF_MITOCHONDRION	75	-0.249736	-0.969864	0.445545	1	1	3065	tags=25%, list=15%, signal=30%
GOBP_REGULATION_OF_PROTEIN_LOCALIZATION_TO_CELL_PERIPHERY	120	-0.227979	-0.968028	0.496599	1	1	3458	tags=27%, list=17%, signal=32%
GOBP_EXOCRINE_SYSTEM_DEVELOPMENT	41	-0.302938	-0.967847	0.517241	1	1	5110	tags=41%, list=25%, signal=55%
GOBP_GANGLIOSIDE_BIOSYNTHETIC_PROCESS	15	-0.346642	-0.967777	0.499148	1	1	1657	tags=20%, list=8%, signal=22%
GOBP_GLUCOCORTICOID_BIOSYNTHETIC_PROCESS	18	-0.347688	-0.967697	0.491319	1	1	6988	tags=61%, list=35%, signal=93%
GOBP_POSITIVE_REGULATION_OF_INTRINSIC_APOPTOTIC_SIGNALING_PATHWAY	57	-0.243959	-0.967649	0.523901	1	1	1725	tags=18%, list=9%, signal=19%
GOBP_MONOCARBOXYLIC_ACID_TRANSPORT	174	-0.244291	-0.967439	0.508972	1	1	6057	tags=39%, list=30%, signal=55%
GOBP_FATTY_ACID_DERIVATIVE_METABOLIC_PROCESS	79	-0.274194	-0.967009	0.472272	1	1	6200	tags=48%, list=31%, signal=69%
GOBP_VITAMIN_METABOLIC_PROCESS	129	-0.232584	-0.966736	0.506803	1	1	6860	tags=45%, list=34%, signal=68%
GOBP_APOPTOTIC_MITOCHONDRIAL_CHANGES	113	-0.221088	-0.966298	0.540076	1	1	4435	tags=31%, list=22%, signal=39%
GOBP_NEGATIVE_REGULATION_OF_LIPID_TRANSPORT	33	-0.299363	-0.965928	0.481419	1	1	5384	tags=48%, list=27%, signal=66%
GOBP_CELLULAR_CARBOHYDRATE_BIOSYNTHETIC_PROCESS	86	-0.236554	-0.965863	0.542517	1	1	3065	tags=21%, list=15%, signal=25%
GOBP_POSITIVE_REGULATION_OF_DNA_BINDING	56	-0.251486	-0.965362	0.51448	1	1	3183	tags=25%, list=16%, signal=30%
GOBP_DEFINITIVE_HEMOPOIESIS	19	-0.339027	-0.965084	0.487037	1	1	3592	tags=32%, list=18%, signal=38%
GOBP_NEGATIVE_REGULATION_OF_PEPTIDYL_TYROSINE_PHOSPHORYLATION	53	-0.258009	-0.965043	0.481482	1	1	2320	tags=21%, list=12%, signal=23%
GOBP_HOMOTYPIC_CELL_CELL_ADHESION	85	-0.275178	-0.964918	0.509259	1	1	5115	tags=33%, list=25%, signal=44%
GOBP_INACTIVATION_OF_MAPK_ACTIVITY	26	-0.301936	-0.963832	0.52037	1	1	3204	tags=23%, list=16%, signal=27%
GOBP_STEROID_BIOSYNTHETIC_PROCESS	182	-0.229806	-0.963198	0.510033	1	1	4485	tags=29%, list=22%, signal=37%
GOBP_ALCOHOL_METABOLIC_PROCESS	364	-0.229908	-0.962739	0.506108	1	1	5726	tags=36%, list=28%, signal=50%
GOBP_POSITIVE_REGULATION_OF_NITRIC_OXIDE_SYNTHASE_ACTIVITY	23	-0.311788	-0.962278	0.505245	1	1	237	tags=13%, list=1%, signal=13%
GOBP_LATE_ENDOSOME_TO_VACUOLE_TRANSPORT_VIA_MULTIVESICULAR_BODY_SORTING_PATHWAY	16	-0.331814	-0.962277	0.497065	1	1	2320	tags=31%, list=12%, signal=35%
GOBP_RIBOSOMAL_SMALL_SUBUNIT_ASSEMBLY	19	-0.38817	-0.961218	0.514735	1	1	4690	tags=53%, list=23%, signal=69%
GOBP_SYNCYTIUM_FORMATION	53	-0.282427	-0.960802	0.538194	1	1	5955	tags=40%, list=30%, signal=56%
GOBP_ACTIVATED_T_CELL_PROLIFERATION	43	-0.29922	-0.960603	0.517007	1	1	4332	tags=28%, list=21%, signal=35%
GOBP_GAS_TRANSPORT	20	-0.362758	-0.960379	0.529022	1	1	2832	tags=25%, list=14%, signal=29%
GOBP_GLYCOPROTEIN_CATABOLIC_PROCESS	26	-0.317117	-0.960204	0.496377	1	1	1131	tags=19%, list=6%, signal=20%
GOBP_GLIOGENESIS	274	-0.219395	-0.959643	0.52562	1	1	4183	tags=25%, list=21%, signal=31%
GOBP_ORGANIC_ACID_TRANSPORT	320	-0.221389	-0.959479	0.541534	1	1	5733	tags=34%, list=28%, signal=47%
GOBP_FOREBRAIN_REGIONALIZATION	20	-0.362651	-0.958548	0.519793	1	1	4976	tags=40%, list=25%, signal=53%
GOBP_NUCLEAR_ENVELOPE_ORGANIZATION	52	-0.246316	-0.958381	0.523901	1	1	1433	tags=17%, list=7%, signal=19%
GOBP_MESODERMAL_CELL_DIFFERENTIATION	29	-0.323205	-0.958008	0.506066	1	1	3745	tags=28%, list=19%, signal=34%
GOBP_POSITIVE_REGULATION_OF_JNK_CASCADE	84	-0.251182	-0.957564	0.511149	1	1	3629	tags=25%, list=18%, signal=30%
GOBP_REGULATION_OF_PROTEIN_SERINE_THREONINE_KINASE_ACTIVITY	480	-0.190641	-0.956917	0.540984	1	1	2907	tags=19%, list=14%, signal=22%
GOBP_REGULATION_OF_POLYSACCHARIDE_BIOSYNTHETIC_PROCESS	38	-0.262232	-0.956793	0.529837	1	1	3065	tags=21%, list=15%, signal=25%
GOBP_POSITIVE_REGULATION_OF_SODIUM_ION_TRANSMEMBRANE_TRANSPORTER_ACTIVITY	16	-0.326249	-0.956558	0.52963	1	1	5467	tags=50%, list=27%, signal=69%
GOBP_UNSATURATED_FATTY_ACID_METABOLIC_PROCESS	109	-0.285907	-0.955616	0.502722	1	1	6262	tags=47%, list=31%, signal=68%
GOBP_REGULATION_OF_DEFENSE_RESPONSE_TO_VIRUS	68	-0.266861	-0.955524	0.497278	1	1	3628	tags=26%, list=18%, signal=32%
GOBP_REGULATION_OF_NECROTIC_CELL_DEATH	30	-0.283025	-0.955209	0.537615	1	1	7392	tags=47%, list=37%, signal=74%
GOBP_NEGATIVE_REGULATION_OF_PROTEIN_SERINE_THREONINE_KINASE_ACTIVITY	136	-0.210142	-0.955142	0.536503	1	1	2795	tags=19%, list=14%, signal=22%
GOBP_BIOLOGICAL_PROCESS_INVOLVED_IN_INTERACTION_WITH_SYMBIONT	88	-0.243318	-0.955117	0.54223	1	1	5553	tags=38%, list=28%, signal=52%
GOBP_CELL_FATE_DETERMINATION	41	-0.295641	-0.954618	0.522686	1	1	6243	tags=44%, list=31%, signal=63%
GOBP_TRIGLYCERIDE_METABOLIC_PROCESS	104	-0.271208	-0.95347	0.518639	1	1	6418	tags=48%, list=32%, signal=70%
GOBP_ACID_SECRETION	38	-0.288658	-0.952907	0.526742	1	1	7253	tags=55%, list=36%, signal=86%
GOBP_DNA_DEALKYLATION	34	-0.277265	-0.95275	0.514344	1	1	5129	tags=41%, list=25%, signal=55%
GOBP_URONIC_ACID_METABOLIC_PROCESS	23	-0.378669	-0.952066	0.565074	1	1	7867	tags=61%, list=39%, signal=100%
GOBP_PHENOL_CONTAINING_COMPOUND_METABOLIC_PROCESS	103	-0.250763	-0.951909	0.526656	1	1	5185	tags=33%, list=26%, signal=44%
GOBP_REGENERATION	182	-0.217037	-0.951665	0.552288	1	1	5170	tags=31%, list=26%, signal=42%
GOBP_ORGANELLE_DISASSEMBLY	106	-0.225655	-0.95137	0.492188	1	1	3065	tags=25%, list=15%, signal=30%
GOBP_RENAL_WATER_HOMEOSTASIS	38	-0.270448	-0.951068	0.52007	1	1	4069	tags=29%, list=20%, signal=36%
GOBP_POSITIVE_REGULATION_OF_PROTEIN_SERINE_THREONINE_KINASE_ACTIVITY	307	-0.202832	-0.950605	0.536789	1	1	2907	tags=20%, list=14%, signal=23%
GOBP_ICOSANOID_METABOLIC_PROCESS	116	-0.286153	-0.950363	0.487365	1	1	6262	tags=47%, list=31%, signal=67%
GOBP_CHONDROITIN_SULFATE_PROTEOGLYCAN_BIOSYNTHETIC_PROCESS	30	-0.301398	-0.950118	0.515888	1	1	1179	tags=17%, list=6%, signal=18%
GOBP_ENERGY_RESERVE_METABOLIC_PROCESS	87	-0.226963	-0.949793	0.528233	1	1	3065	tags=22%, list=15%, signal=26%
GOBP_LIPOPROTEIN_BIOSYNTHETIC_PROCESS	92	-0.229125	-0.949581	0.524412	1	1	2066	tags=17%, list=10%, signal=19%
GOBP_REGULATION_OF_DEFENSE_RESPONSE_TO_VIRUS_BY_HOST	41	-0.296991	-0.949575	0.504521	1	1	3283	tags=24%, list=16%, signal=29%
GOBP_CALCIUM_INDEPENDENT_CELL_CELL_ADHESION_VIA_PLASMA_MEMBRANE_CELL_ADHESION_MOLECULES	23	-0.336578	-0.949363	0.547264	1	1	3734	tags=35%, list=19%, signal=43%
GOBP_GLYCOSYLCERAMIDE_METABOLIC_PROCESS	17	-0.326651	-0.949179	0.52069	1	1	3865	tags=24%, list=19%, signal=29%
GOBP_REGULATION_OF_ANIMAL_ORGAN_MORPHOGENESIS	176	-0.238282	-0.948751	0.515539	1	1	5724	tags=35%, list=28%, signal=49%
GOBP_MITOPHAGY	24	-0.296063	-0.948728	0.504082	1	1	6454	tags=50%, list=32%, signal=73%
GOBP_ANTIMICROBIAL_HUMORAL_IMMUNE_RESPONSE_MEDIATED_BY_ANTIMICROBIAL_PEPTIDE	75	-0.29164	-0.947688	0.543554	1	1	6446	tags=39%, list=32%, signal=57%
GOBP_VERY_LONG_CHAIN_FATTY_ACID_METABOLIC_PROCESS	34	-0.273688	-0.947445	0.509225	1	1	5312	tags=41%, list=26%, signal=56%
GOBP_NEGATIVE_REGULATION_OF_MACROPHAGE_ACTIVATION	18	-0.368191	-0.947414	0.531915	1	1	5522	tags=39%, list=27%, signal=54%
GOBP_REGULATION_OF_VASCULOGENESIS	16	-0.348193	-0.946319	0.543689	1	1	5446	tags=44%, list=27%, signal=60%
GOBP_NEGATIVE_REGULATION_OF_PROTEOLYSIS	325	-0.217307	-0.945702	0.552413	1	1	5794	tags=34%, list=29%, signal=47%
GOBP_T_HELPER_17_TYPE_IMMUNE_RESPONSE	32	-0.31549	-0.9454	0.507965	1	1	5072	tags=44%, list=25%, signal=58%
GOBP_REGULATION_OF_PLATELET_ACTIVATION	34	-0.291073	-0.945055	0.555556	1	1	2577	tags=24%, list=13%, signal=27%
GOBP_RESPONSE_TO_FOOD	37	-0.268323	-0.944558	0.574614	1	1	4246	tags=30%, list=21%, signal=38%
GOBP_POSITIVE_REGULATION_OF_LYASE_ACTIVITY	22	-0.317369	-0.94431	0.540293	1	1	4819	tags=32%, list=24%, signal=42%
GOBP_GLUTATHIONE_DERIVATIVE_METABOLIC_PROCESS	21	-0.354171	-0.94353	0.51581	1	1	6177	tags=62%, list=31%, signal=89%
GOBP_FUSION_OF_SPERM_TO_EGG_PLASMA_MEMBRANE_INVOLVED_IN_SINGLE_FERTILIZATION	22	-0.276528	-0.943289	0.551456	1	1	1733	tags=14%, list=9%, signal=15%
GOBP_ESTABLISHMENT_OF_ENDOTHELIAL_BARRIER	48	-0.286606	-0.943042	0.528302	1	1	3003	tags=27%, list=15%, signal=32%
GOBP_T_CELL_SELECTION	48	-0.337128	-0.943004	0.526022	1	1	3335	tags=31%, list=17%, signal=37%
GOBP_GLYCOSYL_COMPOUND_BIOSYNTHETIC_PROCESS	42	-0.263344	-0.942716	0.523077	1	1	3771	tags=31%, list=19%, signal=38%
GOBP_REGULATION_OF_PROTEIN_KINASE_A_SIGNALING	23	-0.291152	-0.942072	0.554983	1	1	2583	tags=22%, list=13%, signal=25%
GOBP_NEGATIVE_REGULATION_OF_DIGESTIVE_SYSTEM_PROCESS	17	-0.375716	-0.941982	0.558974	1	1	5332	tags=41%, list=26%, signal=56%
GOBP_LOW_DENSITY_LIPOPROTEIN_PARTICLE_CLEARANCE	34	-0.30994	-0.941812	0.51444	1	1	5487	tags=50%, list=27%, signal=69%
GOBP_FILOPODIUM_ASSEMBLY	62	-0.238474	-0.941118	0.54529	1	1	3386	tags=26%, list=17%, signal=31%
GOBP_REGULATION_OF_STRIATED_MUSCLE_CONTRACTION	87	-0.235456	-0.940959	0.562295	1	1	5606	tags=36%, list=28%, signal=49%
GOBP_CEREBELLAR_PURKINJE_CELL_LAYER_DEVELOPMENT	23	-0.294258	-0.940611	0.552727	1	1	2770	tags=26%, list=14%, signal=30%
GOBP_CELLULAR_GLUCURONIDATION	18	-0.422892	-0.940145	0.609756	1	1	7867	tags=67%, list=39%, signal=109%
GOBP_PROTEIN_MATURATION	289	-0.199268	-0.940009	0.58124	1	1	5014	tags=30%, list=25%, signal=40%
GOBP_OLEFINIC_COMPOUND_BIOSYNTHETIC_PROCESS	23	-0.306735	-0.939614	0.524412	1	1	5435	tags=35%, list=27%, signal=48%
GOBP_CELLULAR_GLUCAN_METABOLIC_PROCESS	75	-0.226002	-0.939481	0.576427	1	1	3339	tags=23%, list=17%, signal=27%
GOBP_GANGLIOSIDE_METABOLIC_PROCESS	25	-0.299992	-0.938932	0.533333	1	1	1770	tags=20%, list=9%, signal=22%
GOBP_LONG_CHAIN_FATTY_ACID_TRANSPORT	72	-0.245023	-0.938716	0.54932	1	1	7214	tags=49%, list=36%, signal=75%
GOBP_NOREPINEPHRINE_TRANSPORT	24	-0.30937	-0.938649	0.558419	1	1	5948	tags=46%, list=30%, signal=65%
GOBP_REGULATION_OF_PROTEIN_DEPHOSPHORYLATION	140	-0.202186	-0.938631	0.589041	1	1	2910	tags=21%, list=14%, signal=25%
GOBP_CELL_VOLUME_HOMEOSTASIS	29	-0.292325	-0.938351	0.561983	1	1	3192	tags=31%, list=16%, signal=37%
GOBP_ENGULFMENT_OF_APOPTOTIC_CELL	19	-0.319532	-0.936651	0.561837	1	1	3069	tags=21%, list=15%, signal=25%
GOBP_SPHINGOLIPID_MEDIATED_SIGNALING_PATHWAY	16	-0.343489	-0.935216	0.554264	1	1	7271	tags=50%, list=36%, signal=78%
GOBP_PRIMARY_ALCOHOL_CATABOLIC_PROCESS	15	-0.382689	-0.935181	0.52381	1	1	5507	tags=53%, list=27%, signal=73%
GOBP_RESPONSE_TO_ALCOHOL	227	-0.21584	-0.934715	0.60828	1	1	4481	tags=29%, list=22%, signal=37%
GOBP_NEGATIVE_CHEMOTAXIS	46	-0.301964	-0.934156	0.521891	1	1	4861	tags=33%, list=24%, signal=43%
GOBP_T_CELL_RECEPTOR_SIGNALING_PATHWAY	194	-0.261574	-0.93394	0.516252	1	1	3780	tags=27%, list=19%, signal=33%
GOBP_POSITIVE_REGULATION_OF_PROTEIN_DEPHOSPHORYLATION	45	-0.246564	-0.933865	0.543925	1	1	3312	tags=27%, list=16%, signal=32%
GOBP_STARTLE_RESPONSE	23	-0.324558	-0.933486	0.535043	1	1	6216	tags=57%, list=31%, signal=82%
GOBP_SEGMENT_SPECIFICATION	17	-0.349282	-0.933311	0.540984	1	1	3637	tags=29%, list=18%, signal=36%
GOBP_POSITIVE_REGULATION_OF_T_HELPER_CELL_DIFFERENTIATION	21	-0.33904	-0.933297	0.543363	1	1	3283	tags=38%, list=16%, signal=45%
GOBP_PROTEIN_LOCALIZATION_TO_PLASMA_MEMBRANE	274	-0.199137	-0.933061	0.589041	1	1	3380	tags=23%, list=17%, signal=28%
GOBP_REGULATION_OF_LIPID_TRANSPORT	139	-0.232265	-0.932708	0.598101	1	1	6068	tags=41%, list=30%, signal=58%
GOBP_REGULATION_OF_PEPTIDASE_ACTIVITY	434	-0.213899	-0.932602	0.574106	1	1	6100	tags=37%, list=30%, signal=52%
GOBP_HUMORAL_IMMUNE_RESPONSE	262	-0.263495	-0.932304	0.53367	1	1	6195	tags=41%, list=31%, signal=58%
GOBP_PEPTIDYL_CYSTEINE_MODIFICATION	45	-0.248728	-0.93215	0.565217	1	1	655	tags=16%, list=3%, signal=16%
GOBP_MACROMOLECULE_DEACYLATION	108	-0.209672	-0.9319	0.560662	1	1	3205	tags=23%, list=16%, signal=27%
GOBP_GASTRIC_ACID_SECRETION	17	-0.334324	-0.931749	0.565506	1	1	5332	tags=47%, list=26%, signal=64%
GOBP_POSITIVE_REGULATION_OF_SODIUM_ION_TRANSPORT	35	-0.292	-0.931411	0.563356	1	1	5846	tags=43%, list=29%, signal=60%
GOBP_PYRIMIDINE_RIBONUCLEOSIDE_TRIPHOSPHATE_METABOLIC_PROCESS	18	-0.310752	-0.930502	0.53484	1	1	3720	tags=33%, list=18%, signal=41%
GOBP_RNA_5_END_PROCESSING	23	-0.316652	-0.93028	0.551257	1	1	2932	tags=35%, list=15%, signal=41%
GOBP_DEFENSE_RESPONSE_TO_GRAM_NEGATIVE_BACTERIUM	79	-0.258699	-0.930083	0.555178	1	1	3606	tags=20%, list=18%, signal=25%
GOBP_LUNG_EPITHELIUM_DEVELOPMENT	34	-0.301573	-0.929853	0.568493	1	1	5048	tags=41%, list=25%, signal=55%
GOBP_GLIAL_CELL_DIFFERENTIATION	206	-0.220726	-0.929423	0.57686	1	1	4183	tags=25%, list=21%, signal=32%
GOBP_PHOSPHATIDYLSERINE_METABOLIC_PROCESS	36	-0.277	-0.929409	0.531993	1	1	2017	tags=19%, list=10%, signal=22%
GOBP_NUCLEOSIDE_PHOSPHATE_CATABOLIC_PROCESS	81	-0.214405	-0.928708	0.593081	1	1	2788	tags=19%, list=14%, signal=21%
GOBP_POSITIVE_REGULATION_OF_UBIQUITIN_DEPENDENT_PROTEIN_CATABOLIC_PROCESS	104	-0.20011	-0.927783	0.592058	1	1	3629	tags=25%, list=18%, signal=30%
GOBP_POSITIVE_REGULATION_OF_ISOTYPE_SWITCHING	25	-0.294213	-0.927443	0.544964	1	1	3119	tags=36%, list=15%, signal=43%
GOBP_NEGATIVE_REGULATION_OF_CELL_PROJECTION_ORGANIZATION	171	-0.212329	-0.925722	0.591065	1	1	5304	tags=32%, list=26%, signal=42%
GOBP_REGULATION_OF_CALCIUM_ION_TRANSMEMBRANE_TRANSPORTER_ACTIVITY	80	-0.235219	-0.925674	0.5696	1	1	5792	tags=40%, list=29%, signal=56%
GOBP_NEGATIVE_REGULATION_OF_MITOCHONDRION_ORGANIZATION	46	-0.250821	-0.925531	0.572266	1	1	3014	tags=24%, list=15%, signal=28%
GOBP_RESPONSE_TO_METAL_ION	346	-0.196632	-0.924952	0.63937	1	1	5309	tags=31%, list=26%, signal=41%
GOBP_REGULATION_OF_PROTEIN_MATURATION	63	-0.237821	-0.924581	0.607985	1	1	4553	tags=30%, list=23%, signal=39%
GOBP_NUCLEOSIDE_BISPHOSPHATE_METABOLIC_PROCESS	138	-0.227829	-0.924065	0.585635	1	1	5855	tags=42%, list=29%, signal=59%
GOBP_REGULATION_OF_HISTONE_DEACETYLATION	27	-0.293114	-0.923933	0.571161	1	1	4614	tags=41%, list=23%, signal=53%
GOBP_REGULATION_OF_NOTCH_SIGNALING_PATHWAY	102	-0.230052	-0.923483	0.610649	1	1	5309	tags=35%, list=26%, signal=48%
GOBP_L_ALPHA_AMINO_ACID_TRANSMEMBRANE_TRANSPORT	63	-0.242885	-0.922982	0.593695	1	1	4292	tags=27%, list=21%, signal=34%
GOBP_POSITIVE_REGULATION_OF_CALCIUM_ION_TRANSMEMBRANE_TRANSPORTER_ACTIVITY	37	-0.264876	-0.922831	0.582906	1	1	5606	tags=41%, list=28%, signal=56%
GOBP_ANTIMICROBIAL_HUMORAL_RESPONSE	131	-0.276147	-0.922804	0.538995	1	1	6110	tags=38%, list=30%, signal=54%
GOBP_REGULATION_OF_BICELLULAR_TIGHT_JUNCTION_ASSEMBLY	24	-0.2909	-0.92215	0.548983	1	1	580	tags=13%, list=3%, signal=13%
GOBP_DETECTION_OF_LIGHT_STIMULUS_INVOLVED_IN_SENSORY_PERCEPTION	21	-0.298611	-0.921661	0.585246	1	1	1821	tags=19%, list=9%, signal=21%
GOBP_POSITIVE_REGULATION_OF_MEMBRANE_PERMEABILITY	65	-0.230692	-0.921569	0.578748	1	1	4286	tags=32%, list=21%, signal=41%
GOBP_NEGATIVE_REGULATION_OF_CELL_CYCLE_G2_M_PHASE_TRANSITION	108	-0.249416	-0.921451	0.541748	1	1	3836	tags=31%, list=19%, signal=39%
GOBP_NEGATIVE_REGULATION_OF_ATPASE_ACTIVITY	18	-0.30918	-0.920249	0.589928	1	1	4206	tags=39%, list=21%, signal=49%
GOBP_SENSORY_PERCEPTION_OF_PAIN	98	-0.24707	-0.919333	0.592233	1	1	6085	tags=38%, list=30%, signal=54%
GOBP_RESPONSE_TO_NUTRIENT	163	-0.215833	-0.918658	0.612457	1	1	5584	tags=35%, list=28%, signal=48%
GOBP_POSITIVE_REGULATION_OF_EPITHELIAL_CELL_APOPTOTIC_PROCESS	32	-0.278795	-0.918616	0.576512	1	1	1878	tags=22%, list=9%, signal=24%
GOBP_DOPAMINE_SECRETION	33	-0.280876	-0.918597	0.55	1	1	5931	tags=36%, list=29%, signal=51%
GOBP_STRESS_RESPONSE_TO_METAL_ION	17	-0.360014	-0.918451	0.546448	1	1	2789	tags=35%, list=14%, signal=41%
GOBP_GLYCOSYL_COMPOUND_METABOLIC_PROCESS	129	-0.208686	-0.917846	0.592105	1	1	3892	tags=27%, list=19%, signal=33%
GOBP_CHONDROITIN_SULFATE_BIOSYNTHETIC_PROCESS	25	-0.29935	-0.917492	0.55	1	1	2115	tags=20%, list=10%, signal=22%
GOBP_INTRINSIC_APOPTOTIC_SIGNALING_PATHWAY_BY_P53_CLASS_MEDIATOR	73	-0.217794	-0.917435	0.603908	1	1	2207	tags=18%, list=11%, signal=20%
GOBP_NEGATIVE_REGULATION_OF_TRANSFERASE_ACTIVITY	284	-0.181919	-0.9173	0.66443	1	1	3478	tags=22%, list=17%, signal=26%
GOBP_POSITIVE_REGULATION_OF_CALCIUM_ION_TRANSMEMBRANE_TRANSPORT	69	-0.233845	-0.91686	0.595638	1	1	5606	tags=33%, list=28%, signal=46%
GOBP_REGULATION_OF_CYCLIN_DEPENDENT_PROTEIN_KINASE_ACTIVITY	100	-0.215393	-0.916643	0.591837	1	1	2660	tags=20%, list=13%, signal=23%
GOBP_INTERLEUKIN_5_PRODUCTION	19	-0.306052	-0.916576	0.536346	1	1	4307	tags=32%, list=21%, signal=40%
GOBP_POSITIVE_REGULATION_OF_SMALL_MOLECULE_METABOLIC_PROCESS	132	-0.222556	-0.916471	0.644444	1	1	6132	tags=38%, list=30%, signal=54%
GOBP_NEGATIVE_REGULATION_OF_PROTEIN_MATURATION	27	-0.275692	-0.916471	0.585009	1	1	4553	tags=30%, list=23%, signal=38%
GOBP_GLUTAMINE_FAMILY_AMINO_ACID_METABOLIC_PROCESS	73	-0.242426	-0.916397	0.582456	1	1	5212	tags=40%, list=26%, signal=53%
GOBP_DERMATAN_SULFATE_PROTEOGLYCAN_METABOLIC_PROCESS	16	-0.320747	-0.916114	0.552381	1	1	1868	tags=25%, list=9%, signal=28%
GOBP_RENAL_SODIUM_EXCRETION	21	-0.312697	-0.915934	0.606643	1	1	1389	tags=14%, list=7%, signal=15%
GOBP_NEGATIVE_REGULATION_OF_REACTIVE_OXYGEN_SPECIES_METABOLIC_PROCESS	55	-0.241629	-0.915135	0.586271	1	1	4464	tags=31%, list=22%, signal=40%
GOBP_CHONDROITIN_SULFATE_PROTEOGLYCAN_METABOLIC_PROCESS	43	-0.270629	-0.914928	0.563089	1	1	2115	tags=19%, list=10%, signal=21%
GOBP_ORGANIC_HYDROXY_COMPOUND_TRANSPORT	255	-0.227939	-0.914455	0.616372	1	1	6077	tags=42%, list=30%, signal=59%
GOBP_SULFATE_TRANSPORT	18	-0.295237	-0.914222	0.584369	1	1	4266	tags=33%, list=21%, signal=42%
GOBP_EXCITATORY_SYNAPSE_ASSEMBLY	26	-0.305134	-0.913586	0.563758	1	1	4855	tags=31%, list=24%, signal=40%
GOBP_RDNA_HETEROCHROMATIN_ASSEMBLY	37	-0.305478	-0.913322	0.540338	1	1	6805	tags=54%, list=34%, signal=81%
GOBP_CERAMIDE_METABOLIC_PROCESS	102	-0.236189	-0.91308	0.595324	1	1	3240	tags=21%, list=16%, signal=24%
GOBP_PROTEIN_LOCALIZATION_TO_POSTSYNAPSE	44	-0.256517	-0.913007	0.572848	1	1	4363	tags=32%, list=22%, signal=41%
GOBP_ACUTE_INFLAMMATORY_RESPONSE	106	-0.279412	-0.912041	0.572156	1	1	5584	tags=39%, list=28%, signal=53%
GOBP_REGULATION_OF_MONOOXYGENASE_ACTIVITY	57	-0.238268	-0.911962	0.61474	1	1	5492	tags=37%, list=27%, signal=50%
GOBP_NEGATIVE_REGULATION_OF_ORGANIC_ACID_TRANSPORT	20	-0.335746	-0.911797	0.598628	1	1	3036	tags=30%, list=15%, signal=35%
GOBP_POSITIVE_REGULATION_OF_INSULIN_SECRETION_INVOLVED_IN_CELLULAR_RESPONSE_TO_GLUCOSE_STIMULUS	35	-0.272001	-0.911634	0.60678	1	1	6941	tags=51%, list=34%, signal=78%
GOBP_EXCRETION	60	-0.26004	-0.911351	0.622332	1	1	5068	tags=25%, list=25%, signal=33%
GOBP_POSITIVE_REGULATION_OF_CELLULAR_EXTRAVASATION	16	-0.335738	-0.911078	0.578947	1	1	5170	tags=44%, list=26%, signal=59%
GOBP_CRANIAL_NERVE_MORPHOGENESIS	26	-0.312708	-0.910484	0.55121	1	1	4536	tags=27%, list=23%, signal=35%
GOBP_NEGATIVE_REGULATION_OF_EPITHELIAL_TO_MESENCHYMAL_TRANSITION	35	-0.272156	-0.910396	0.600362	1	1	1962	tags=17%, list=10%, signal=19%
GOBP_REGULATION_OF_VASCULAR_PERMEABILITY	41	-0.270559	-0.909917	0.580817	1	1	5908	tags=39%, list=29%, signal=55%
GOBP_MEMBRANE_BIOGENESIS	39	-0.267045	-0.909392	0.587302	1	1	2403	tags=21%, list=12%, signal=23%
GOBP_POSITIVE_REGULATION_OF_EXOCYTOSIS	85	-0.23302	-0.909224	0.58669	1	1	5198	tags=31%, list=26%, signal=41%
GOBP_RESPONSE_TO_OXYGEN_RADICAL	26	-0.27543	-0.908134	0.600343	1	1	4404	tags=38%, list=22%, signal=49%
GOBP_WATER_SOLUBLE_VITAMIN_METABOLIC_PROCESS	83	-0.222432	-0.908038	0.609842	1	1	4677	tags=29%, list=23%, signal=37%
GOBP_AMINOGLYCAN_METABOLIC_PROCESS	171	-0.22953	-0.907642	0.585789	1	1	2501	tags=18%, list=12%, signal=20%
GOBP_PSEUDOPODIUM_ORGANIZATION	15	-0.323337	-0.907616	0.575419	1	1	3976	tags=40%, list=20%, signal=50%
GOBP_NEGATIVE_REGULATION_OF_AXON_EXTENSION	43	-0.267845	-0.907344	0.574138	1	1	2525	tags=23%, list=13%, signal=27%
GOBP_REGULATION_OF_LYSOSOMAL_LUMEN_PH	15	-0.321704	-0.906734	0.558994	1	1	2936	tags=33%, list=15%, signal=39%
GOBP_NEGATIVE_REGULATION_OF_AMYLOID_PRECURSOR_PROTEIN_CATABOLIC_PROCESS	21	-0.290692	-0.906711	0.591071	1	1	973	tags=14%, list=5%, signal=15%
GOBP_REGULATION_OF_PROTEIN_LOCALIZATION_TO_SYNAPSE	27	-0.288572	-0.906421	0.596774	1	1	3728	tags=30%, list=18%, signal=36%
GOBP_REGULATION_OF_MAMMARY_GLAND_EPITHELIAL_CELL_PROLIFERATION	17	-0.305368	-0.905968	0.579336	1	1	6474	tags=53%, list=32%, signal=78%
GOBP_REGULATION_OF_ISOTYPE_SWITCHING	34	-0.270368	-0.905803	0.574627	1	1	3119	tags=32%, list=15%, signal=38%
GOBP_REGULATION_OF_NEUROTRANSMITTER_LEVELS	208	-0.209832	-0.90511	0.636656	1	1	6355	tags=38%, list=32%, signal=54%
GOBP_MAINTENANCE_OF_PROTEIN_LOCATION_IN_CELL	63	-0.216138	-0.904724	0.616514	1	1	2461	tags=17%, list=12%, signal=20%
GOBP_PURINE_CONTAINING_COMPOUND_CATABOLIC_PROCESS	50	-0.22208	-0.904474	0.651815	1	1	2604	tags=18%, list=13%, signal=21%
GOBP_REGULATION_OF_LYASE_ACTIVITY	48	-0.263385	-0.902883	0.622807	1	1	1725	tags=15%, list=9%, signal=16%
GOBP_SPLICEOSOMAL_SNRNP_ASSEMBLY	43	-0.264716	-0.902103	0.545276	1	1	2855	tags=26%, list=14%, signal=30%
GOBP_MULTIVESICULAR_BODY_SORTING_PATHWAY	36	-0.258245	-0.901945	0.598456	1	1	2874	tags=28%, list=14%, signal=32%
GOBP_MUCOPOLYSACCHARIDE_METABOLIC_PROCESS	114	-0.230022	-0.901867	0.56993	1	1	2151	tags=17%, list=11%, signal=19%
GOBP_POSITIVE_REGULATION_OF_TYPE_2_IMMUNE_RESPONSE	16	-0.367797	-0.901371	0.583178	1	1	2958	tags=25%, list=15%, signal=29%
GOBP_RESPONSE_TO_ZINC_ION	56	-0.249392	-0.900764	0.59589	1	1	2789	tags=23%, list=14%, signal=27%
GOBP_SUPEROXIDE_METABOLIC_PROCESS	66	-0.255948	-0.899708	0.603066	1	1	2898	tags=21%, list=14%, signal=25%
GOBP_POSITIVE_REGULATION_OF_CALCIUM_ION_TRANSPORT	116	-0.221005	-0.899652	0.616667	1	1	5606	tags=34%, list=28%, signal=46%
GOBP_SALIVARY_GLAND_DEVELOPMENT	31	-0.306528	-0.899583	0.618214	1	1	5548	tags=48%, list=28%, signal=67%
GOBP_ORGANIC_HYDROXY_COMPOUND_BIOSYNTHETIC_PROCESS	242	-0.204794	-0.899398	0.640203	1	1	5435	tags=32%, list=27%, signal=44%
GOBP_VITAMIN_TRANSPORT	41	-0.293039	-0.898688	0.605634	1	1	7071	tags=61%, list=35%, signal=94%
GOBP_LONG_TERM_SYNAPTIC_DEPRESSION	30	-0.274114	-0.897101	0.605442	1	1	4021	tags=27%, list=20%, signal=33%
GOBP_REGULATION_OF_SPROUTING_ANGIOGENESIS	37	-0.259106	-0.89704	0.582692	1	1	2835	tags=22%, list=14%, signal=25%
GOBP_LATE_ENDOSOME_TO_VACUOLE_TRANSPORT	23	-0.286909	-0.896974	0.574297	1	1	2631	tags=30%, list=13%, signal=35%
GOBP_HEMATOPOIETIC_PROGENITOR_CELL_DIFFERENTIATION	161	-0.213737	-0.896733	0.621129	1	1	3596	tags=24%, list=18%, signal=29%
GOBP_CARDIAC_ATRIUM_MORPHOGENESIS	29	-0.278157	-0.896611	0.603203	1	1	2116	tags=17%, list=10%, signal=19%
GOBP_OVARIAN_FOLLICLE_DEVELOPMENT	53	-0.225185	-0.895725	0.628731	1	1	2860	tags=23%, list=14%, signal=26%
GOBP_NEGATIVE_REGULATION_OF_SUPRAMOLECULAR_FIBER_ORGANIZATION	150	-0.201389	-0.895321	0.672978	1	1	3884	tags=27%, list=19%, signal=33%
GOBP_GLUTAMINE_FAMILY_AMINO_ACID_CATABOLIC_PROCESS	26	-0.27437	-0.895057	0.605405	1	1	4931	tags=46%, list=24%, signal=61%
GOBP_FAT_SOLUBLE_VITAMIN_METABOLIC_PROCESS	45	-0.270116	-0.894941	0.615254	1	1	7145	tags=49%, list=35%, signal=76%
GOBP_NEURON_PROJECTION_EXTENSION_INVOLVED_IN_NEURON_PROJECTION_GUIDANCE	37	-0.287297	-0.894724	0.575985	1	1	4655	tags=35%, list=23%, signal=46%
GOBP_CATECHOLAMINE_SECRETION	53	-0.259831	-0.894679	0.628952	1	1	5969	tags=38%, list=30%, signal=53%
GOBP_TRIGLYCERIDE_BIOSYNTHETIC_PROCESS	38	-0.275884	-0.894073	0.605085	1	1	6418	tags=53%, list=32%, signal=77%
GOBP_REGULATION_OF_MONOCYTE_DIFFERENTIATION	20	-0.350778	-0.893647	0.601518	1	1	5711	tags=50%, list=28%, signal=70%
GOBP_REGULATION_OF_CILIUM_DEPENDENT_CELL_MOTILITY	25	-0.290949	-0.893535	0.612416	1	1	7017	tags=40%, list=35%, signal=61%
GOBP_PEPTIDYL_L_CYSTEINE_S_PALMITOYLATION	23	-0.283483	-0.893435	0.618056	1	1	628	tags=17%, list=3%, signal=18%
GOBP_POSITIVE_REGULATION_OF_MITOCHONDRION_ORGANIZATION	82	-0.207701	-0.892745	0.650854	1	1	4489	tags=32%, list=22%, signal=41%
GOBP_DIGESTION	136	-0.23779	-0.892591	0.655712	1	1	6732	tags=46%, list=33%, signal=69%
GOBP_CELL_MATURATION	164	-0.202261	-0.892528	0.684295	1	1	4488	tags=29%, list=22%, signal=37%
GOBP_POSITIVE_REGULATION_OF_PHAGOCYTOSIS	63	-0.271861	-0.891807	0.581882	1	1	6414	tags=41%, list=32%, signal=60%
GOBP_POSITIVE_REGULATION_OF_B_CELL_MEDIATED_IMMUNITY	37	-0.28176	-0.891689	0.576786	1	1	3119	tags=30%, list=15%, signal=35%
GOBP_ESTABLISHMENT_OF_PROTEIN_LOCALIZATION_TO_MEMBRANE	342	-0.208898	-0.891666	0.552941	1	1	3466	tags=23%, list=17%, signal=27%
GOBP_CARBOXYLIC_ACID_TRANSPORT	280	-0.212638	-0.890963	0.661211	1	1	6057	tags=36%, list=30%, signal=51%
GOBP_NEUROTRANSMITTER_REUPTAKE	31	-0.288539	-0.890737	0.632378	1	1	4165	tags=32%, list=21%, signal=41%
GOBP_REGULATION_OF_TRANSCRIPTION_REGULATORY_REGION_DNA_BINDING	50	-0.243192	-0.890406	0.642726	1	1	3592	tags=28%, list=18%, signal=34%
GOBP_PIGMENTATION	93	-0.224751	-0.890213	0.600719	1	1	3778	tags=28%, list=19%, signal=34%
GOBP_REGULATION_OF_THE_FORCE_OF_HEART_CONTRACTION	26	-0.291247	-0.889992	0.632124	1	1	7141	tags=54%, list=35%, signal=83%
GOBP_POSITIVE_REGULATION_OF_CANONICAL_WNT_SIGNALING_PATHWAY	144	-0.211596	-0.889845	0.654982	1	1	3596	tags=24%, list=18%, signal=29%
GOBP_PROTEIN_HYDROXYLATION	26	-0.299609	-0.889256	0.557915	1	1	6041	tags=46%, list=30%, signal=66%
GOBP_NEGATIVE_REGULATION_OF_HORMONE_SECRETION	60	-0.254229	-0.889149	0.636998	1	1	6175	tags=47%, list=31%, signal=67%
GOBP_SKELETAL_MUSCLE_ORGAN_DEVELOPMENT	155	-0.206172	-0.88882	0.690096	1	1	5090	tags=32%, list=25%, signal=42%
GOBP_POSITIVE_REGULATION_OF_CATION_TRANSMEMBRANE_TRANSPORT	136	-0.216846	-0.888105	0.684466	1	1	5606	tags=35%, list=28%, signal=49%
GOBP_POSITIVE_REGULATION_OF_LEUKOCYTE_ADHESION_TO_VASCULAR_ENDOTHELIAL_CELL	20	-0.332888	-0.8877	0.572243	1	1	2218	tags=20%, list=11%, signal=22%
GOBP_POSITIVE_REGULATION_OF_EXTRINSIC_APOPTOTIC_SIGNALING_PATHWAY	47	-0.248305	-0.887601	0.623595	1	1	2836	tags=19%, list=14%, signal=22%
GOBP_REGULATION_OF_PROTEIN_DEACETYLATION	42	-0.244884	-0.887311	0.666078	1	1	4886	tags=33%, list=24%, signal=44%
GOBP_ANTEROGRADE_AXONAL_TRANSPORT	47	-0.232941	-0.887064	0.640288	1	1	2717	tags=21%, list=13%, signal=25%
GOBP_EXOCYTIC_PROCESS	77	-0.216675	-0.886936	0.668469	1	1	3458	tags=21%, list=17%, signal=25%
GOBP_PROTEIN_HOMOOLIGOMERIZATION	177	-0.194894	-0.886846	0.730892	1	1	4497	tags=25%, list=22%, signal=32%
GOBP_NEGATIVE_REGULATION_OF_CHEMOTAXIS	57	-0.255452	-0.88672	0.599291	1	1	3721	tags=25%, list=18%, signal=30%
GOBP_DICARBOXYLIC_ACID_TRANSPORT	93	-0.221314	-0.886664	0.708333	1	1	4887	tags=29%, list=24%, signal=38%
GOBP_NEGATIVE_REGULATION_OF_KINASE_ACTIVITY	255	-0.180998	-0.886392	0.738176	1	1	4206	tags=26%, list=21%, signal=32%
GOBP_ETHANOL_METABOLIC_PROCESS	21	-0.385378	-0.886203	0.645485	1	1	4679	tags=57%, list=23%, signal=74%
GOBP_RUFFLE_ORGANIZATION	55	-0.237339	-0.88547	0.618349	1	1	3976	tags=25%, list=20%, signal=32%
GOBP_COCHLEA_MORPHOGENESIS	22	-0.331113	-0.884909	0.613014	1	1	6216	tags=50%, list=31%, signal=72%
GOBP_CYTOKINE_PRODUCTION_INVOLVED_IN_INFLAMMATORY_RESPONSE	49	-0.277081	-0.88429	0.612613	1	1	2553	tags=24%, list=13%, signal=28%
GOBP_RESPONSE_TO_ETHANOL	124	-0.218961	-0.884004	0.689542	1	1	4481	tags=31%, list=22%, signal=40%
GOBP_NEGATIVE_REGULATION_OF_HYDROLASE_ACTIVITY	432	-0.193461	-0.883558	0.709936	1	1	5305	tags=32%, list=26%, signal=43%
GOBP_NEUROTRANSMITTER_UPTAKE	38	-0.273387	-0.88314	0.634711	1	1	4165	tags=32%, list=21%, signal=40%
GOBP_URETER_DEVELOPMENT	18	-0.322587	-0.882247	0.626506	1	1	4175	tags=39%, list=21%, signal=49%
GOBP_REGULATION_OF_ENDOCYTOSIS	199	-0.192885	-0.88192	0.712352	1	1	3697	tags=25%, list=18%, signal=30%
GOBP_REGULATION_OF_CHROMATIN_SILENCING	18	-0.300994	-0.881504	0.585366	1	1	2249	tags=22%, list=11%, signal=25%
GOBP_ODONTOGENESIS_OF_DENTIN_CONTAINING_TOOTH	84	-0.267922	-0.880986	0.632826	1	1	6313	tags=45%, list=31%, signal=66%
GOBP_REGULATION_OF_VOLTAGE_GATED_CALCIUM_CHANNEL_ACTIVITY	34	-0.260511	-0.880638	0.623116	1	1	2961	tags=21%, list=15%, signal=24%
GOBP_OSTEOBLAST_DEVELOPMENT	17	-0.335719	-0.879637	0.628425	1	1	6243	tags=59%, list=31%, signal=85%
GOBP_POSITIVE_REGULATION_OF_NUCLEOTIDE_BIOSYNTHETIC_PROCESS	18	-0.31997	-0.879383	0.6375	1	1	4095	tags=28%, list=20%, signal=35%
GOBP_VESICLE_TRANSPORT_ALONG_MICROTUBULE	46	-0.238948	-0.87928	0.637037	1	1	2100	tags=22%, list=10%, signal=24%
GOBP_NEGATIVE_REGULATION_OF_NF_KAPPAB_TRANSCRIPTION_FACTOR_ACTIVITY	81	-0.218053	-0.879045	0.642202	1	1	3467	tags=26%, list=17%, signal=31%
GOBP_NONRIBOSOMAL_PEPTIDE_BIOSYNTHETIC_PROCESS	19	-0.280749	-0.878959	0.64466	1	1	5872	tags=53%, list=29%, signal=74%
GOBP_DRUG_CATABOLIC_PROCESS	24	-0.392806	-0.878622	0.661667	1	1	5451	tags=63%, list=27%, signal=86%
GOBP_REGULATION_OF_ESTABLISHMENT_OF_PROTEIN_LOCALIZATION_TO_MITOCHONDRION	72	-0.203215	-0.877851	0.713222	1	1	3065	tags=24%, list=15%, signal=28%
GOBP_ASPARTATE_FAMILY_AMINO_ACID_METABOLIC_PROCESS	50	-0.230062	-0.877774	0.652336	1	1	3799	tags=30%, list=19%, signal=37%
GOBP_ALPHA_AMINO_ACID_METABOLIC_PROCESS	186	-0.21742	-0.877487	0.690236	1	1	5212	tags=35%, list=26%, signal=47%
GOBP_NEGATIVE_REGULATION_OF_LYASE_ACTIVITY	24	-0.295961	-0.877358	0.646643	1	1	694	tags=13%, list=3%, signal=13%
GOBP_PEPTIDYL_ARGININE_METHYLATION	15	-0.291106	-0.877263	0.661654	1	1	3844	tags=40%, list=19%, signal=49%
GOBP_NEGATIVE_REGULATION_OF_AUTOPHAGOSOME_ASSEMBLY	15	-0.312145	-0.876979	0.593047	1	1	2461	tags=27%, list=12%, signal=30%
GOBP_REGULATION_OF_MEMBRANE_PROTEIN_ECTODOMAIN_PROTEOLYSIS	23	-0.295257	-0.875807	0.60217	1	1	2181	tags=22%, list=11%, signal=24%
GOBP_CELLULAR_RESPONSE_TO_EXOGENOUS_DSRNA	18	-0.306483	-0.875547	0.598848	1	1	2868	tags=33%, list=14%, signal=39%
GOBP_REGULATION_OF_LONG_TERM_SYNAPTIC_POTENTIATION	44	-0.244533	-0.875457	0.698246	1	1	1734	tags=16%, list=9%, signal=17%
GOBP_CELL_FATE_SPECIFICATION	88	-0.256682	-0.875355	0.625	1	1	4804	tags=30%, list=24%, signal=39%
GOBP_KERATAN_SULFATE_METABOLIC_PROCESS	32	-0.270585	-0.875327	0.620811	1	1	2770	tags=22%, list=14%, signal=25%
GOBP_CELLULAR_RESPONSE_TO_VITAMIN_D	21	-0.291012	-0.875309	0.65642	1	1	7104	tags=67%, list=35%, signal=103%
GOBP_PHAGOSOME_MATURATION	45	-0.258682	-0.875288	0.625926	1	1	3590	tags=31%, list=18%, signal=38%
GOBP_NEGATIVE_REGULATION_OF_CALCINEURIN_MEDIATED_SIGNALING	15	-0.296407	-0.875189	0.671937	1	1	4930	tags=47%, list=24%, signal=62%
GOBP_POSITIVE_REGULATION_OF_EMBRYONIC_DEVELOPMENT	21	-0.30841	-0.875157	0.625461	1	1	5484	tags=48%, list=27%, signal=65%
GOBP_NEGATIVE_REGULATION_OF_TRANSCRIPTION_REGULATORY_REGION_DNA_BINDING	19	-0.287337	-0.874775	0.613462	1	1	4277	tags=37%, list=21%, signal=47%
GOBP_SIGNAL_TRANSDUCTION_IN_ABSENCE_OF_LIGAND	66	-0.228155	-0.87473	0.665523	1	1	4443	tags=29%, list=22%, signal=37%
GOBP_PROTEIN_KINASE_A_SIGNALING	36	-0.246339	-0.874366	0.693913	1	1	2831	tags=22%, list=14%, signal=26%
GOBP_RECEPTOR_CLUSTERING	52	-0.227789	-0.874253	0.703959	1	1	6634	tags=46%, list=33%, signal=69%
GOBP_DOPAMINE_METABOLIC_PROCESS	36	-0.258042	-0.874137	0.655987	1	1	4067	tags=31%, list=20%, signal=38%
GOBP_REGULATION_OF_ENDOTHELIAL_CELL_DIFFERENTIATION	34	-0.268634	-0.874082	0.608775	1	1	3169	tags=26%, list=16%, signal=31%
GOBP_NEGATIVE_REGULATION_OF_EXTRINSIC_APOPTOTIC_SIGNALING_PATHWAY_VIA_DEATH_DOMAIN_RECEPTORS	39	-0.250785	-0.873943	0.653704	1	1	5201	tags=33%, list=26%, signal=45%
GOBP_REGULATION_OF_ASTROCYTE_DIFFERENTIATION	21	-0.308812	-0.873634	0.634948	1	1	5076	tags=33%, list=25%, signal=45%
GOBP_POSITIVE_REGULATION_OF_NATURAL_KILLER_CELL_ACTIVATION	20	-0.333491	-0.8732	0.57404	1	1	5706	tags=45%, list=28%, signal=63%
GOBP_RESPONSE_TO_CALCIUM_ION	142	-0.205237	-0.873094	0.714286	1	1	5309	tags=31%, list=26%, signal=42%
GOBP_VASCULOGENESIS	75	-0.245062	-0.872178	0.622744	1	1	3284	tags=24%, list=16%, signal=29%
GOBP_SULFUR_COMPOUND_TRANSPORT	49	-0.233686	-0.872157	0.684397	1	1	4266	tags=29%, list=21%, signal=36%
GOBP_MORPHOGENESIS_OF_AN_EPITHELIAL_BUD	15	-0.387471	-0.870895	0.663866	1	1	4804	tags=40%, list=24%, signal=52%
GOBP_HEPATICOBILIARY_SYSTEM_DEVELOPMENT	140	-0.200438	-0.869831	0.747088	1	1	2577	tags=17%, list=13%, signal=20%
GOBP_POSITIVE_REGULATION_OF_T_CELL_MEDIATED_CYTOTOXICITY	29	-0.331713	-0.869274	0.595588	1	1	6519	tags=55%, list=32%, signal=81%
GOBP_REGULATION_OF_FLAGELLATED_SPERM_MOTILITY	18	-0.320532	-0.868151	0.642496	1	1	6669	tags=39%, list=33%, signal=58%
GOBP_RESPONSE_TO_TOXIC_SUBSTANCE	234	-0.206955	-0.867626	0.69783	1	1	3859	tags=25%, list=19%, signal=30%
GOBP_ANION_HOMEOSTASIS	34	-0.239449	-0.867529	0.711507	1	1	6263	tags=41%, list=31%, signal=60%
GOBP_ANTIGEN_PROCESSING_AND_PRESENTATION	230	-0.239481	-0.86685	0.579256	1	1	4793	tags=33%, list=24%, signal=43%
GOBP_POSITIVE_REGULATION_OF_PROTEIN_IMPORT	40	-0.233065	-0.866371	0.676311	1	1	2868	tags=28%, list=14%, signal=32%
GOBP_RESPONSE_TO_GLUCAGON	36	-0.24926	-0.866289	0.703041	1	1	4258	tags=33%, list=21%, signal=42%
GOBP_CELL_CELL_RECOGNITION	80	-0.218871	-0.866215	0.672662	1	1	4527	tags=26%, list=22%, signal=34%
GOBP_REGULATION_OF_POSTSYNAPTIC_MEMBRANE_NEUROTRANSMITTER_RECEPTOR_LEVELS	60	-0.226633	-0.86576	0.667244	1	1	4291	tags=30%, list=21%, signal=38%
GOBP_LYSOSOME_LOCALIZATION	74	-0.237689	-0.865617	0.621864	1	1	3810	tags=24%, list=19%, signal=30%
GOBP_CELL_PROLIFERATION_IN_HINDBRAIN	17	-0.345524	-0.865026	0.657046	1	1	5826	tags=53%, list=29%, signal=74%
GOBP_RESPONSE_TO_LITHIUM_ION	20	-0.285787	-0.864212	0.6771	1	1	3629	tags=35%, list=18%, signal=43%
GOBP_REGULATION_OF_HOMOTYPIC_CELL_CELL_ADHESION	27	-0.283059	-0.864172	0.638418	1	1	922	tags=15%, list=5%, signal=16%
GOBP_IMMUNOLOGICAL_MEMORY_PROCESS	17	-0.322422	-0.864125	0.613445	1	1	4614	tags=41%, list=23%, signal=53%
GOBP_NEGATIVE_REGULATION_OF_PEPTIDASE_ACTIVITY	241	-0.216625	-0.864015	0.671119	1	1	5794	tags=36%, list=29%, signal=49%
GOBP_ALDEHYDE_BIOSYNTHETIC_PROCESS	15	-0.304634	-0.863902	0.642166	1	1	3748	tags=33%, list=19%, signal=41%
GOBP_CARDIAC_MUSCLE_CONTRACTION	130	-0.210957	-0.863883	0.712625	1	1	5609	tags=34%, list=28%, signal=47%
GOBP_NEGATIVE_REGULATION_OF_GLYCOPROTEIN_METABOLIC_PROCESS	16	-0.307057	-0.862803	0.665441	1	1	2438	tags=25%, list=12%, signal=28%
GOBP_CALCIUM_MEDIATED_SIGNALING	194	-0.221893	-0.862772	0.638333	1	1	5507	tags=32%, list=27%, signal=44%
GOBP_REGULATION_OF_LIPID_BIOSYNTHETIC_PROCESS	190	-0.201196	-0.862422	0.733221	1	1	4571	tags=29%, list=23%, signal=37%
GOBP_CHEMICAL_SYNAPTIC_TRANSMISSION_POSTSYNAPTIC	104	-0.22902	-0.862235	0.698873	1	1	4625	tags=29%, list=23%, signal=37%
GOBP_NEGATIVE_REGULATION_OF_LIPID_LOCALIZATION	50	-0.245313	-0.861993	0.68369	1	1	6063	tags=46%, list=30%, signal=66%
GOBP_CERAMIDE_BIOSYNTHETIC_PROCESS	68	-0.2344	-0.861784	0.657559	1	1	1895	tags=15%, list=9%, signal=16%
GOBP_REGULATION_OF_NATURAL_KILLER_CELL_ACTIVATION	33	-0.311851	-0.861297	0.614004	1	1	3335	tags=27%, list=17%, signal=33%
GOBP_AMINE_BIOSYNTHETIC_PROCESS	38	-0.247763	-0.860911	0.695423	1	1	3525	tags=26%, list=17%, signal=32%
GOBP_NEGATIVE_REGULATION_OF_MYOBLAST_DIFFERENTIATION	24	-0.285238	-0.860353	0.646853	1	1	1732	tags=21%, list=9%, signal=23%
GOBP_DORSAL_SPINAL_CORD_DEVELOPMENT	19	-0.292674	-0.859379	0.675485	1	1	4952	tags=37%, list=25%, signal=49%
GOBP_RESPONSE_TO_OXIDATIVE_STRESS	425	-0.172165	-0.859267	0.820513	1	1	3859	tags=23%, list=19%, signal=28%
GOBP_NEGATIVE_REGULATION_OF_EPITHELIAL_CELL_APOPTOTIC_PROCESS	44	-0.249793	-0.859032	0.677817	1	1	5414	tags=39%, list=27%, signal=53%
GOBP_REGULATION_OF_CALCIUM_ION_TRANSMEMBRANE_TRANSPORT	139	-0.205481	-0.858989	0.691057	1	1	6016	tags=36%, list=30%, signal=51%
GOBP_REGULATION_OF_RAC_PROTEIN_SIGNAL_TRANSDUCTION	18	-0.268828	-0.857944	0.666058	1	1	4244	tags=44%, list=21%, signal=56%
GOBP_REGULATION_OF_CHOLESTEROL_METABOLIC_PROCESS	56	-0.237263	-0.857784	0.667286	1	1	3666	tags=29%, list=18%, signal=35%
GOBP_CARBOHYDRATE_DERIVATIVE_CATABOLIC_PROCESS	194	-0.194735	-0.85693	0.743986	1	1	2636	tags=16%, list=13%, signal=19%
GOBP_NEGATIVE_REGULATION_OF_PROTEIN_TYROSINE_KINASE_ACTIVITY	30	-0.237818	-0.85607	0.694818	1	1	2320	tags=20%, list=12%, signal=23%
GOBP_REGULATION_OF_BIOLOGICAL_PROCESS_INVOLVED_IN_SYMBIOTIC_INTERACTION	194	-0.198107	-0.854386	0.649091	1	1	1695	tags=13%, list=8%, signal=14%
GOBP_REGULATION_OF_UBIQUITIN_PROTEIN_LIGASE_ACTIVITY	23	-0.281964	-0.853896	0.649621	1	1	2920	tags=30%, list=14%, signal=36%
GOBP_MODULATION_BY_VIRUS_OF_HOST_PROCESS	29	-0.233523	-0.853103	0.702811	1	1	3597	tags=28%, list=18%, signal=34%
GOBP_GLYCOLIPID_BIOSYNTHETIC_PROCESS	65	-0.228192	-0.851806	0.681416	1	1	2066	tags=17%, list=10%, signal=19%
GOBP_POSITIVE_REGULATION_OF_ESTABLISHMENT_OF_PROTEIN_LOCALIZATION_TO_MITOCHONDRION	58	-0.202179	-0.85135	0.758555	1	1	3065	tags=22%, list=15%, signal=26%
GOBP_POSITIVE_REGULATION_OF_PEPTIDASE_ACTIVITY	193	-0.190489	-0.851084	0.739726	1	1	2742	tags=17%, list=14%, signal=19%
GOBP_REGULATION_OF_NIK_NF_KAPPAB_SIGNALING	92	-0.237618	-0.851062	0.643657	1	1	3323	tags=25%, list=16%, signal=30%
GOBP_NEGATIVE_REGULATION_OF_OXIDATIVE_STRESS_INDUCED_CELL_DEATH	42	-0.220295	-0.850512	0.728682	1	1	5885	tags=40%, list=29%, signal=57%
GOBP_FATTY_ACYL_COA_METABOLIC_PROCESS	41	-0.242046	-0.850366	0.675485	1	1	4629	tags=34%, list=23%, signal=44%
GOBP_POSITIVE_REGULATION_OF_PROTEIN_LOCALIZATION_TO_MEMBRANE	125	-0.192852	-0.850192	0.758389	1	1	3319	tags=21%, list=16%, signal=25%
GOBP_MUSCLE_ORGAN_DEVELOPMENT	310	-0.19126	-0.850023	0.770968	1	1	5227	tags=30%, list=26%, signal=40%
GOBP_THYMUS_DEVELOPMENT	45	-0.244772	-0.849841	0.68784	1	1	4892	tags=33%, list=24%, signal=44%
GOBP_THYROID_HORMONE_METABOLIC_PROCESS	26	-0.306851	-0.849812	0.626527	1	1	5154	tags=38%, list=26%, signal=52%
GOBP_ORGANOPHOSPHATE_CATABOLIC_PROCESS	151	-0.187971	-0.849635	0.772727	1	1	3413	tags=19%, list=17%, signal=23%
GOBP_RHO_PROTEIN_SIGNAL_TRANSDUCTION	132	-0.204441	-0.849526	0.680222	1	1	4720	tags=28%, list=23%, signal=36%
GOBP_NEUROMUSCULAR_PROCESS_CONTROLLING_POSTURE	16	-0.318907	-0.848891	0.66955	1	1	4955	tags=25%, list=25%, signal=33%
GOBP_COBALAMIN_METABOLIC_PROCESS	22	-0.265573	-0.848713	0.704348	1	1	4923	tags=36%, list=24%, signal=48%
GOBP_PROTEIN_PROCESSING	221	-0.19342	-0.84857	0.749153	1	1	5143	tags=31%, list=26%, signal=41%
GOBP_MONOAMINE_TRANSPORT	79	-0.243467	-0.848547	0.718121	1	1	5969	tags=39%, list=30%, signal=56%
GOBP_NEGATIVE_REGULATION_OF_CELL_DIVISION	16	-0.269874	-0.847982	0.729091	1	1	2823	tags=19%, list=14%, signal=22%
GOBP_REACTIVE_OXYGEN_SPECIES_BIOSYNTHETIC_PROCESS	110	-0.213246	-0.847526	0.70777	1	1	4625	tags=27%, list=23%, signal=35%
GOBP_PROTEIN_K11_LINKED_UBIQUITINATION	28	-0.255213	-0.846547	0.675835	1	1	3945	tags=32%, list=20%, signal=40%
GOBP_N_ACETYLGLUCOSAMINE_METABOLIC_PROCESS	19	-0.280509	-0.846535	0.660617	1	1	1662	tags=21%, list=8%, signal=23%
GOBP_NUCLEOBASE_CONTAINING_SMALL_MOLECULE_CATABOLIC_PROCESS	50	-0.236997	-0.846465	0.667932	1	1	6436	tags=42%, list=32%, signal=62%
GOBP_POSITIVE_REGULATION_OF_NEURAL_PRECURSOR_CELL_PROLIFERATION	50	-0.240489	-0.846083	0.731419	1	1	5101	tags=32%, list=25%, signal=43%
GOBP_ESTABLISHMENT_OF_PROTEIN_LOCALIZATION_TO_MITOCHONDRIAL_MEMBRANE	53	-0.21685	-0.845986	0.720081	1	1	3259	tags=23%, list=16%, signal=27%
GOBP_REGULATION_OF_CARBOHYDRATE_BIOSYNTHETIC_PROCESS	93	-0.202528	-0.845647	0.782958	1	1	3651	tags=24%, list=18%, signal=29%
GOBP_SENSORY_PERCEPTION_OF_LIGHT_STIMULUS	216	-0.189044	-0.84558	0.803303	1	1	6025	tags=35%, list=30%, signal=50%
GOBP_MITOCHONDRIAL_OUTER_MEMBRANE_PERMEABILIZATION	55	-0.215857	-0.845575	0.7154	1	1	4286	tags=31%, list=21%, signal=39%
GOBP_VITAMIN_TRANSMEMBRANE_TRANSPORT	17	-0.313625	-0.844969	0.65666	1	1	7071	tags=71%, list=35%, signal=109%
GOBP_SPINAL_CORD_DEVELOPMENT	99	-0.225177	-0.844679	0.712042	1	1	4952	tags=31%, list=25%, signal=41%
GOBP_REGULATION_OF_ODONTOGENESIS	15	-0.351026	-0.844616	0.655678	1	1	5669	tags=53%, list=28%, signal=74%
GOBP_NEURAL_CREST_CELL_DIFFERENTIATION	90	-0.228451	-0.844538	0.704392	1	1	4655	tags=29%, list=23%, signal=37%
GOBP_CONVERGENT_EXTENSION	16	-0.304503	-0.844233	0.679012	1	1	3276	tags=25%, list=16%, signal=30%
GOBP_KERATAN_SULFATE_BIOSYNTHETIC_PROCESS	27	-0.261362	-0.844081	0.696459	1	1	2770	tags=22%, list=14%, signal=26%
GOBP_REGULATION_OF_T_CELL_MEDIATED_CYTOTOXICITY	38	-0.310821	-0.84388	0.623188	1	1	6174	tags=50%, list=31%, signal=72%
GOBP_PYRUVATE_METABOLIC_PROCESS	149	-0.207734	-0.843384	0.695167	1	1	2176	tags=19%, list=11%, signal=21%
GOBP_HEART_FORMATION	28	-0.281182	-0.843161	0.678883	1	1	3331	tags=25%, list=17%, signal=30%
GOBP_POSITIVE_REGULATION_OF_LIPID_TRANSPORT	84	-0.222827	-0.842931	0.760135	1	1	6068	tags=39%, list=30%, signal=56%
GOBP_MODULATION_BY_SYMBIONT_OF_ENTRY_INTO_HOST	48	-0.268909	-0.841976	0.626998	1	1	2423	tags=17%, list=12%, signal=19%
GOBP_FATTY_ACID_TRANSPORT	149	-0.204539	-0.841688	0.760905	1	1	6063	tags=35%, list=30%, signal=50%
GOBP_GLUCOSE_6_PHOSPHATE_METABOLIC_PROCESS	25	-0.273569	-0.841146	0.698864	1	1	2765	tags=24%, list=14%, signal=28%
GOBP_NEGATIVE_REGULATION_OF_OSSIFICATION	36	-0.24967	-0.840338	0.68838	1	1	5724	tags=42%, list=28%, signal=58%
GOBP_PHOSPHATIDYLETHANOLAMINE_ACYL_CHAIN_REMODELING	25	-0.290319	-0.840006	0.624528	1	1	6187	tags=44%, list=31%, signal=63%
GOBP_RECEPTOR_LOCALIZATION_TO_SYNAPSE	53	-0.22754	-0.839752	0.703892	1	1	3842	tags=26%, list=19%, signal=33%
GOBP_NEGATIVE_REGULATION_OF_CELL_DEVELOPMENT	168	-0.202732	-0.838746	0.755	1	1	2686	tags=18%, list=13%, signal=20%
GOBP_REGULATION_OF_LIPID_LOCALIZATION	170	-0.206769	-0.838722	0.805778	1	1	6068	tags=39%, list=30%, signal=55%
GOBP_POSITIVE_REGULATION_OF_PROTEIN_MATURATION	26	-0.270039	-0.838323	0.696325	1	1	3723	tags=31%, list=18%, signal=38%
GOBP_RUFFLE_ASSEMBLY	43	-0.228358	-0.837541	0.695496	1	1	3912	tags=23%, list=19%, signal=29%
GOBP_SPHINGOLIPID_METABOLIC_PROCESS	165	-0.203751	-0.836918	0.692041	1	1	2795	tags=18%, list=14%, signal=21%
GOBP_GLUTAMATE_SECRETION	40	-0.260318	-0.836551	0.724252	1	1	3906	tags=28%, list=19%, signal=34%
GOBP_PROTEIN_LOCALIZATION_TO_SYNAPSE	80	-0.218873	-0.836474	0.720395	1	1	6429	tags=41%, list=32%, signal=60%
GOBP_POSITIVE_REGULATION_OF_PROTEIN_LOCALIZATION_TO_CELL_PERIPHERY	66	-0.208989	-0.83603	0.760726	1	1	3319	tags=23%, list=16%, signal=27%
GOBP_NEGATIVE_REGULATION_OF_CYTOKINE_PRODUCTION	276	-0.217447	-0.836	0.663102	1	1	3292	tags=21%, list=16%, signal=25%
GOBP_BODY_FLUID_SECRETION	84	-0.204839	-0.835708	0.79393	1	1	2850	tags=18%, list=14%, signal=21%
GOBP_ACUTE_PHASE_RESPONSE	46	-0.315874	-0.835525	0.687196	1	1	5575	tags=41%, list=28%, signal=57%
GOBP_REGULATION_OF_LIPASE_ACTIVITY	95	-0.235002	-0.835389	0.723404	1	1	6026	tags=42%, list=30%, signal=60%
GOBP_COAGULATION	343	-0.192955	-0.834867	0.759729	1	1	6141	tags=37%, list=30%, signal=52%
GOBP_INTERFERON_GAMMA_MEDIATED_SIGNALING_PATHWAY	89	-0.28962	-0.834613	0.625698	1	1	6834	tags=46%, list=34%, signal=69%
GOBP_LABYRINTHINE_LAYER_BLOOD_VESSEL_DEVELOPMENT	18	-0.271243	-0.834607	0.723608	1	1	2575	tags=22%, list=13%, signal=25%
GOBP_POSITIVE_REGULATION_OF_LIPID_STORAGE	25	-0.261958	-0.834087	0.733813	1	1	2025	tags=20%, list=10%, signal=22%
GOBP_NEGATIVE_REGULATION_OF_CELLULAR_RESPONSE_TO_INSULIN_STIMULUS	37	-0.233923	-0.83401	0.76036	1	1	4277	tags=27%, list=21%, signal=34%
GOBP_NEGATIVE_REGULATION_OF_WOUND_HEALING	69	-0.268032	-0.833491	0.703316	1	1	5446	tags=41%, list=27%, signal=55%
GOBP_POSITIVE_REGULATION_OF_OLIGODENDROCYTE_DIFFERENTIATION	22	-0.284303	-0.832962	0.666667	1	1	6100	tags=50%, list=30%, signal=72%
GOBP_REGULATION_OF_RESPONSE_TO_EXTRACELLULAR_STIMULUS	26	-0.252077	-0.832961	0.733333	1	1	7104	tags=50%, list=35%, signal=77%
GOBP_LIPID_DIGESTION	21	-0.3095	-0.832956	0.704082	1	1	6701	tags=57%, list=33%, signal=86%
GOBP_REGULATION_OF_TOLL_LIKE_RECEPTOR_4_SIGNALING_PATHWAY	20	-0.280105	-0.83295	0.655235	1	1	952	tags=15%, list=5%, signal=16%
GOBP_CEREBRAL_CORTEX_NEURON_DIFFERENTIATION	20	-0.28615	-0.832745	0.684298	1	1	3335	tags=20%, list=17%, signal=24%
GOBP_BASE_CONVERSION_OR_SUBSTITUTION_EDITING	20	-0.29687	-0.832575	0.666065	1	1	6808	tags=40%, list=34%, signal=60%
GOBP_POSITIVE_REGULATION_OF_T_HELPER_1_TYPE_IMMUNE_RESPONSE	15	-0.329929	-0.83226	0.677122	1	1	4838	tags=40%, list=24%, signal=53%
GOBP_ANTERIOR_POSTERIOR_PATTERN_SPECIFICATION	202	-0.216371	-0.83224	0.693632	1	1	4836	tags=30%, list=24%, signal=39%
GOBP_EXECUTION_PHASE_OF_APOPTOSIS	80	-0.189523	-0.831976	0.827303	1	1	1345	tags=11%, list=7%, signal=12%
GOBP_REGULATION_OF_MUSCLE_CONTRACTION	153	-0.204605	-0.831521	0.776509	1	1	5346	tags=29%, list=27%, signal=40%
GOBP_SODIUM_ION_TRANSPORT	237	-0.196071	-0.830464	0.796353	1	1	6861	tags=43%, list=34%, signal=64%
GOBP_NEGATIVE_REGULATION_OF_RESPONSE_TO_WOUNDING	85	-0.246977	-0.829565	0.736661	1	1	5446	tags=39%, list=27%, signal=53%
GOBP_POSTSYNAPTIC_SPECIALIZATION_ASSEMBLY	21	-0.292429	-0.829523	0.696817	1	1	1220	tags=14%, list=6%, signal=15%
GOBP_PROTEIN_TARGETING_TO_MEMBRANE	199	-0.237494	-0.829281	0.586139	1	1	3466	tags=25%, list=17%, signal=29%
GOBP_REGULATION_OF_PHOSPHOLIPID_BIOSYNTHETIC_PROCESS	16	-0.304648	-0.828859	0.676786	1	1	3022	tags=31%, list=15%, signal=37%
GOBP_COLLECTING_DUCT_DEVELOPMENT	16	-0.330427	-0.828269	0.680203	1	1	3642	tags=31%, list=18%, signal=38%
GOBP_CEREBELLAR_CORTEX_MORPHOGENESIS	31	-0.251363	-0.827675	0.719928	1	1	1931	tags=19%, list=10%, signal=21%
GOBP_POLYOL_BIOSYNTHETIC_PROCESS	62	-0.217299	-0.827216	0.745583	1	1	6363	tags=44%, list=32%, signal=63%
GOBP_REGULATION_OF_T_HELPER_CELL_DIFFERENTIATION	38	-0.275703	-0.82689	0.635727	1	1	3283	tags=29%, list=16%, signal=35%
GOBP_IRON_ION_TRANSPORT	77	-0.220578	-0.826879	0.729282	1	1	4927	tags=34%, list=24%, signal=45%
GOBP_SYNAPTIC_VESICLE_EXOCYTOSIS	102	-0.195736	-0.826692	0.787022	1	1	2780	tags=16%, list=14%, signal=18%
GOBP_FEMALE_GENITALIA_DEVELOPMENT	16	-0.302732	-0.826267	0.694079	1	1	5101	tags=38%, list=25%, signal=50%
GOBP_CYCLIC_NUCLEOTIDE_BIOSYNTHETIC_PROCESS	22	-0.283984	-0.826189	0.685393	1	1	2453	tags=23%, list=12%, signal=26%
GOBP_RESPONSE_TO_MONOSACCHARIDE	190	-0.185423	-0.825454	0.843393	1	1	6363	tags=41%, list=32%, signal=59%
GOBP_EMBRYONIC_SKELETAL_SYSTEM_MORPHOGENESIS	90	-0.238474	-0.823014	0.687956	1	1	5439	tags=38%, list=27%, signal=52%
GOBP_GROOMING_BEHAVIOR	16	-0.30434	-0.822912	0.731588	1	1	7029	tags=50%, list=35%, signal=77%
GOBP_RESPONSE_TO_VITAMIN	87	-0.209056	-0.822789	0.797659	1	1	7217	tags=46%, list=36%, signal=71%
GOBP_VITAMIN_BIOSYNTHETIC_PROCESS	19	-0.275945	-0.822373	0.727605	1	1	4886	tags=32%, list=24%, signal=42%
GOBP_CELLULAR_BIOGENIC_AMINE_METABOLIC_PROCESS	100	-0.206857	-0.822218	0.799663	1	1	3588	tags=23%, list=18%, signal=28%
GOBP_LIPOPROTEIN_METABOLIC_PROCESS	131	-0.195194	-0.821363	0.813993	1	1	2278	tags=16%, list=11%, signal=18%
GOBP_SNARE_COMPLEX_ASSEMBLY	17	-0.282508	-0.821157	0.694545	1	1	7821	tags=59%, list=39%, signal=96%
GOBP_NATURAL_KILLER_CELL_DIFFERENTIATION	18	-0.293363	-0.820855	0.672794	1	1	3335	tags=28%, list=17%, signal=33%
GOBP_NEGATIVE_REGULATION_OF_REACTIVE_OXYGEN_SPECIES_BIOSYNTHETIC_PROCESS	28	-0.249421	-0.820703	0.746717	1	1	6299	tags=43%, list=31%, signal=62%
GOBP_PROTEIN_ADP_RIBOSYLATION	34	-0.25606	-0.820541	0.682373	1	1	5191	tags=38%, list=26%, signal=51%
GOBP_GLIAL_CELL_PROLIFERATION	44	-0.232351	-0.820482	0.738574	1	1	2575	tags=20%, list=13%, signal=23%
GOBP_REGULATION_OF_RHO_PROTEIN_SIGNAL_TRANSDUCTION	82	-0.205327	-0.820437	0.766904	1	1	4976	tags=27%, list=25%, signal=35%
GOBP_LIPID_MODIFICATION	266	-0.177013	-0.820342	0.862876	1	1	4545	tags=25%, list=23%, signal=32%
GOBP_AMINOGLYCAN_BIOSYNTHETIC_PROCESS	113	-0.21634	-0.819805	0.718805	1	1	2115	tags=16%, list=10%, signal=18%
GOBP_REACTIVE_OXYGEN_SPECIES_METABOLIC_PROCESS	264	-0.192358	-0.819624	0.802013	1	1	4514	tags=25%, list=22%, signal=32%
GOBP_POSITIVE_REGULATION_OF_MAP_KINASE_ACTIVITY	229	-0.190054	-0.819571	0.75382	1	1	2907	tags=20%, list=14%, signal=23%
GOBP_PHENOL_CONTAINING_COMPOUND_BIOSYNTHETIC_PROCESS	42	-0.234596	-0.819487	0.772329	1	1	5185	tags=31%, list=26%, signal=42%
GOBP_GLYCEROLIPID_BIOSYNTHETIC_PROCESS	260	-0.173243	-0.818833	0.866995	1	1	3163	tags=21%, list=16%, signal=25%
GOBP_LYMPH_VESSEL_MORPHOGENESIS	21	-0.281426	-0.818715	0.670251	1	1	2053	tags=19%, list=10%, signal=21%
GOBP_MATURE_B_CELL_DIFFERENTIATION_INVOLVED_IN_IMMUNE_RESPONSE	26	-0.289406	-0.818585	0.657609	1	1	3629	tags=31%, list=18%, signal=37%
GOBP_ACTIVATION_OF_CYSTEINE_TYPE_ENDOPEPTIDASE_ACTIVITY_INVOLVED_IN_APOPTOTIC_PROCESS	86	-0.197855	-0.818207	0.75475	1	1	6068	tags=36%, list=30%, signal=51%
GOBP_TRANSFERRIN_TRANSPORT	36	-0.263149	-0.817764	0.691288	1	1	4927	tags=36%, list=24%, signal=48%
GOBP_CEREBELLAR_CORTEX_DEVELOPMENT	43	-0.233487	-0.817684	0.791815	1	1	4804	tags=35%, list=24%, signal=46%
GOBP_SYNAPTIC_VESICLE_LOCALIZATION	54	-0.207992	-0.81724	0.775128	1	1	2461	tags=20%, list=12%, signal=23%
GOBP_EXTRACELLULAR_MATRIX_ASSEMBLY	44	-0.258633	-0.81691	0.692168	1	1	4191	tags=30%, list=21%, signal=37%
GOBP_CELLULAR_RESPONSE_TO_FATTY_ACID	37	-0.246685	-0.81684	0.716578	1	1	6132	tags=46%, list=30%, signal=66%
GOBP_REGULATION_OF_MUSCLE_SYSTEM_PROCESS	221	-0.18931	-0.816577	0.851133	1	1	5346	tags=30%, list=27%, signal=40%
GOBP_RESPONSE_TO_PROGESTERONE	44	-0.240209	-0.816473	0.757951	1	1	4183	tags=30%, list=21%, signal=37%
GOBP_AMINOGLYCAN_CATABOLIC_PROCESS	68	-0.23426	-0.81567	0.728417	1	1	2501	tags=18%, list=12%, signal=20%
GOBP_DETECTION_OF_ABIOTIC_STIMULUS	142	-0.195917	-0.815621	0.838863	1	1	7061	tags=42%, list=35%, signal=65%
GOBP_NOTCH_SIGNALING_PATHWAY	180	-0.192568	-0.815303	0.775444	1	1	5309	tags=32%, list=26%, signal=43%
GOBP_PROTEIN_KINASE_C_ACTIVATING_G_PROTEIN_COUPLED_RECEPTOR_SIGNALING_PATHWAY	28	-0.255919	-0.815251	0.725044	1	1	6777	tags=46%, list=34%, signal=70%
GOBP_LYMPHOCYTE_MIGRATION	115	-0.248461	-0.814834	0.659381	1	1	6117	tags=42%, list=30%, signal=60%
GOBP_GLYCEROLIPID_METABOLIC_PROCESS	426	-0.1698	-0.814474	0.905158	1	1	4571	tags=27%, list=23%, signal=34%
GOBP_REGULATION_OF_REACTIVE_OXYGEN_SPECIES_METABOLIC_PROCESS	176	-0.192177	-0.81441	0.815385	1	1	4625	tags=24%, list=23%, signal=31%
GOBP_NUCLEOSIDE_METABOLIC_PROCESS	104	-0.187651	-0.813969	0.780037	1	1	3892	tags=27%, list=19%, signal=33%
GOBP_CELLULAR_PIGMENTATION	52	-0.23108	-0.813968	0.692913	1	1	3778	tags=29%, list=19%, signal=35%
GOBP_CHAPERONE_MEDIATED_AUTOPHAGY	16	-0.28613	-0.813848	0.715063	1	1	4919	tags=44%, list=24%, signal=58%
GOBP_REGULATION_OF_LIPID_METABOLIC_PROCESS	384	-0.181242	-0.813814	0.846922	1	1	4508	tags=27%, list=22%, signal=34%
GOBP_REGULATION_OF_CYSTEINE_TYPE_ENDOPEPTIDASE_ACTIVITY	226	-0.179244	-0.813759	0.805172	1	1	6068	tags=35%, list=30%, signal=49%
GOBP_POSITIVE_REGULATION_OF_CREB_TRANSCRIPTION_FACTOR_ACTIVITY	19	-0.269143	-0.813072	0.751313	1	1	4241	tags=32%, list=21%, signal=40%
GOBP_REGULATION_OF_CATION_TRANSMEMBRANE_TRANSPORT	325	-0.178771	-0.8127	0.847561	1	1	6069	tags=35%, list=30%, signal=49%
GOBP_POSITIVE_REGULATION_OF_MYELINATION	17	-0.281349	-0.812583	0.747698	1	1	801	tags=12%, list=4%, signal=12%
GOBP_SPERM_AXONEME_ASSEMBLY	21	-0.284254	-0.812297	0.706897	1	1	2714	tags=19%, list=13%, signal=22%
GOBP_RESPONSE_TO_INTERLEUKIN_4	35	-0.246115	-0.81222	0.717757	1	1	4248	tags=26%, list=21%, signal=33%
GOBP_RIBONUCLEOTIDE_CATABOLIC_PROCESS	39	-0.22085	-0.812086	0.778157	1	1	2422	tags=18%, list=12%, signal=20%
GOBP_REGULATION_OF_EPITHELIAL_CELL_APOPTOTIC_PROCESS	80	-0.214119	-0.811717	0.781411	1	1	5115	tags=34%, list=25%, signal=45%
GOBP_CYTOLYSIS	31	-0.342129	-0.811149	0.732689	1	1	5481	tags=52%, list=27%, signal=71%
GOBP_MEGAKARYOCYTE_DIFFERENTIATION	96	-0.202882	-0.810579	0.6951	1	1	6404	tags=41%, list=32%, signal=59%
GOBP_REGULATION_OF_TORC1_SIGNALING	39	-0.212709	-0.810548	0.757225	1	1	2540	tags=21%, list=13%, signal=23%
GOBP_VACUOLAR_ACIDIFICATION	23	-0.269748	-0.810281	0.70217	1	1	3590	tags=39%, list=18%, signal=48%
GOBP_NEGATIVE_REGULATION_OF_GROWTH	239	-0.180038	-0.809762	0.858293	1	1	3423	tags=21%, list=17%, signal=24%
GOBP_POLYSACCHARIDE_BIOSYNTHETIC_PROCESS	78	-0.197326	-0.809734	0.825424	1	1	3339	tags=19%, list=17%, signal=23%
GOBP_INTERMEMBRANE_LIPID_TRANSFER	46	-0.218969	-0.809157	0.783595	1	1	2672	tags=17%, list=13%, signal=20%
GOBP_POSITIVE_REGULATION_OF_G_PROTEIN_COUPLED_RECEPTOR_SIGNALING_PATHWAY	25	-0.27558	-0.808407	0.731092	1	1	7437	tags=52%, list=37%, signal=82%
GOBP_REGULATION_OF_BLOOD_PRESSURE	174	-0.215747	-0.807768	0.770492	1	1	5520	tags=33%, list=27%, signal=46%
GOBP_DNA_CATABOLIC_PROCESS	39	-0.209924	-0.807521	0.825342	1	1	1890	tags=15%, list=9%, signal=17%
GOBP_POSITIVE_REGULATION_OF_ADAPTIVE_IMMUNE_RESPONSE	101	-0.235958	-0.807322	0.676951	1	1	5072	tags=38%, list=25%, signal=50%
GOBP_REGULATION_OF_BODY_FLUID_LEVELS	498	-0.186237	-0.807021	0.810084	1	1	6141	tags=36%, list=30%, signal=50%
GOBP_MEMBRANE_INVAGINATION	70	-0.225393	-0.806986	0.713012	1	1	3591	tags=21%, list=18%, signal=26%
GOBP_PLATELET_DEGRANULATION	126	-0.23245	-0.806741	0.752595	1	1	5115	tags=37%, list=25%, signal=49%
GOBP_RENAL_SYSTEM_PROCESS	115	-0.210366	-0.806471	0.805369	1	1	3832	tags=22%, list=19%, signal=27%
GOBP_ADHESION_OF_SYMBIONT_TO_HOST	15	-0.308244	-0.806358	0.724203	1	1	4730	tags=33%, list=23%, signal=44%
GOBP_CELLULAR_CARBOHYDRATE_METABOLIC_PROCESS	282	-0.168882	-0.806034	0.918874	1	1	5049	tags=29%, list=25%, signal=38%
GOBP_THYMIC_T_CELL_SELECTION	22	-0.32377	-0.805767	0.675875	1	1	3335	tags=32%, list=17%, signal=38%
GOBP_ALCOHOL_CATABOLIC_PROCESS	54	-0.225747	-0.804799	0.82087	1	1	5726	tags=37%, list=28%, signal=52%
GOBP_VASODILATION	35	-0.239248	-0.804578	0.773519	1	1	1457	tags=17%, list=7%, signal=18%
GOBP_POSTSYNAPSE_ASSEMBLY	30	-0.270276	-0.804509	0.714286	1	1	2220	tags=17%, list=11%, signal=19%
GOBP_LIPOXYGENASE_PATHWAY	16	-0.321698	-0.803844	0.72242	1	1	1957	tags=19%, list=10%, signal=21%
GOBP_HYALURONAN_METABOLIC_PROCESS	39	-0.238945	-0.803677	0.797774	1	1	2151	tags=18%, list=11%, signal=20%
GOBP_POSITIVE_REGULATION_OF_HISTONE_DEACETYLATION	17	-0.285184	-0.803642	0.713235	1	1	2461	tags=24%, list=12%, signal=27%
GOBP_MODIFIED_AMINO_ACID_TRANSPORT	29	-0.233974	-0.803213	0.751342	1	1	6860	tags=52%, list=34%, signal=78%
GOBP_POSITIVE_REGULATION_OF_ALCOHOL_BIOSYNTHETIC_PROCESS	21	-0.267373	-0.803103	0.766791	1	1	2431	tags=19%, list=12%, signal=22%
GOBP_MESODERM_MORPHOGENESIS	65	-0.232451	-0.80303	0.726496	1	1	4033	tags=26%, list=20%, signal=33%
GOBP_PURINE_NUCLEOSIDE_BIOSYNTHETIC_PROCESS	22	-0.258666	-0.802994	0.701658	1	1	3771	tags=27%, list=19%, signal=34%
GOBP_CD4_POSITIVE_ALPHA_BETA_T_CELL_DIFFERENTIATION	80	-0.254508	-0.802778	0.671028	1	1	4307	tags=30%, list=21%, signal=38%
GOBP_NEGATIVE_REGULATION_OF_SMALL_MOLECULE_METABOLIC_PROCESS	90	-0.201857	-0.801809	0.827993	1	1	5231	tags=30%, list=26%, signal=40%
GOBP_POSITIVE_REGULATION_OF_REACTIVE_OXYGEN_SPECIES_BIOSYNTHETIC_PROCESS	48	-0.228537	-0.801704	0.760832	1	1	3663	tags=25%, list=18%, signal=30%
GOBP_NUCLEOTIDE_SUGAR_BIOSYNTHETIC_PROCESS	23	-0.273729	-0.801007	0.680162	1	1	6282	tags=57%, list=31%, signal=82%
GOBP_EMBRYO_IMPLANTATION	45	-0.228794	-0.800542	0.766372	1	1	4377	tags=31%, list=22%, signal=40%
GOBP_I_KAPPAB_PHOSPHORYLATION	19	-0.277678	-0.800401	0.725379	1	1	2756	tags=26%, list=14%, signal=30%
GOBP_NEGATIVE_REGULATION_OF_NEURON_PROJECTION_DEVELOPMENT	129	-0.191659	-0.800274	0.818803	1	1	2525	tags=17%, list=13%, signal=19%
GOBP_ACTIN_MEDIATED_CELL_CONTRACTION	116	-0.200203	-0.800217	0.809135	1	1	5912	tags=34%, list=29%, signal=49%
GOBP_SYNAPTIC_VESICLE_RECYCLING	72	-0.203209	-0.799895	0.799658	1	1	3761	tags=26%, list=19%, signal=32%
GOBP_REGULATION_OF_GLIOGENESIS	86	-0.208076	-0.799818	0.782828	1	1	5132	tags=31%, list=25%, signal=42%
GOBP_POSITIVE_REGULATION_OF_RHO_PROTEIN_SIGNAL_TRANSDUCTION	31	-0.252167	-0.799401	0.728261	1	1	7631	tags=52%, list=38%, signal=83%
GOBP_PROTEIN_COMPLEX_OLIGOMERIZATION	229	-0.168499	-0.798871	0.933439	1	1	4305	tags=23%, list=21%, signal=29%
GOBP_PIGMENT_METABOLIC_PROCESS	72	-0.218965	-0.798689	0.764925	1	1	2743	tags=18%, list=14%, signal=21%
GOBP_REGULATION_OF_FATTY_ACID_OXIDATION	33	-0.231876	-0.798535	0.77677	1	1	2256	tags=15%, list=11%, signal=17%
GOBP_CD8_POSITIVE_ALPHA_BETA_T_CELL_ACTIVATION	27	-0.316272	-0.798067	0.670455	1	1	6141	tags=48%, list=30%, signal=69%
GOBP_PROTEIN_ACTIVATION_CASCADE	27	-0.345887	-0.797752	0.808411	1	1	5584	tags=52%, list=28%, signal=72%
GOBP_POSITIVE_REGULATION_OF_DENDRITE_DEVELOPMENT	15	-0.28655	-0.796814	0.747126	1	1	4363	tags=40%, list=22%, signal=51%
GOBP_EMBRYONIC_FORELIMB_MORPHOGENESIS	29	-0.28061	-0.795911	0.714038	1	1	5401	tags=45%, list=27%, signal=61%
GOBP_REGULATION_OF_SENSORY_PERCEPTION	36	-0.244219	-0.795608	0.77479	1	1	5794	tags=36%, list=29%, signal=51%
GOBP_NEGATIVE_REGULATION_OF_ENDOTHELIAL_CELL_APOPTOTIC_PROCESS	29	-0.253355	-0.795259	0.778761	1	1	5945	tags=45%, list=29%, signal=63%
GOBP_AUTONOMIC_NERVOUS_SYSTEM_DEVELOPMENT	46	-0.238507	-0.79514	0.760204	1	1	4536	tags=26%, list=23%, signal=34%
GOBP_PROXIMAL_DISTAL_PATTERN_FORMATION	32	-0.298066	-0.794883	0.71875	1	1	5079	tags=38%, list=25%, signal=50%
GOBP_INFLAMMATORY_CELL_APOPTOTIC_PROCESS	20	-0.258171	-0.79444	0.722656	1	1	2660	tags=25%, list=13%, signal=29%
GOBP_CELL_KILLING	172	-0.237028	-0.794416	0.712014	1	1	5479	tags=33%, list=27%, signal=44%
GOBP_MUSCLE_ADAPTATION	100	-0.189807	-0.794112	0.866102	1	1	5346	tags=33%, list=27%, signal=45%
GOBP_REGULATION_OF_CELL_GROWTH_INVOLVED_IN_CARDIAC_MUSCLE_CELL_DEVELOPMENT	18	-0.262382	-0.794002	0.802653	1	1	4214	tags=33%, list=21%, signal=42%
GOBP_REGULATION_OF_CD4_POSITIVE_ALPHA_BETA_T_CELL_DIFFERENTIATION	50	-0.259287	-0.793883	0.672014	1	1	5072	tags=36%, list=25%, signal=48%
GOBP_LYMPHANGIOGENESIS	17	-0.292769	-0.792857	0.707317	1	1	1539	tags=18%, list=8%, signal=19%
GOBP_DORSAL_VENTRAL_PATTERN_FORMATION	77	-0.226908	-0.792152	0.79966	1	1	4804	tags=27%, list=24%, signal=36%
GOBP_MEMBRANE_LIPID_METABOLIC_PROCESS	212	-0.185565	-0.792085	0.819788	1	1	2795	tags=17%, list=14%, signal=20%
GOBP_MAINTENANCE_OF_SYNAPSE_STRUCTURE	16	-0.270035	-0.792061	0.776632	1	1	731	tags=13%, list=4%, signal=13%
GOBP_POTASSIUM_ION_HOMEOSTASIS	29	-0.253854	-0.791735	0.767521	1	1	6507	tags=34%, list=32%, signal=51%
GOBP_MUSCLE_SYSTEM_PROCESS	425	-0.177013	-0.791153	0.887147	1	1	5346	tags=28%, list=27%, signal=38%
GOBP_EOSINOPHIL_CHEMOTAXIS	18	-0.310606	-0.79092	0.693285	1	1	7400	tags=44%, list=37%, signal=70%
GOBP_ANIMAL_ORGAN_FORMATION	60	-0.242641	-0.790319	0.743103	1	1	5294	tags=35%, list=26%, signal=47%
GOBP_REGULATION_OF_G_PROTEIN_COUPLED_RECEPTOR_SIGNALING_PATHWAY	139	-0.183212	-0.790234	0.862654	1	1	3212	tags=18%, list=16%, signal=21%
GOBP_LIPID_LOCALIZATION	488	-0.178258	-0.790232	0.903692	1	1	5518	tags=31%, list=27%, signal=41%
GOBP_ACTIVATION_OF_GTPASE_ACTIVITY	108	-0.192022	-0.789792	0.795918	1	1	5089	tags=31%, list=25%, signal=41%
GOBP_POSITIVE_REGULATION_OF_RELEASE_OF_CYTOCHROME_C_FROM_MITOCHONDRIA	27	-0.234216	-0.789739	0.774859	1	1	4762	tags=33%, list=24%, signal=44%
GOBP_REGULATION_OF_EXTRINSIC_APOPTOTIC_SIGNALING_PATHWAY_IN_ABSENCE_OF_LIGAND	41	-0.226612	-0.789727	0.784512	1	1	4332	tags=27%, list=21%, signal=34%
GOBP_REGULATION_OF_STEROID_METABOLIC_PROCESS	113	-0.200216	-0.789716	0.826549	1	1	4485	tags=28%, list=22%, signal=36%
GOBP_BLOOD_COAGULATION_INTRINSIC_PATHWAY	17	-0.35415	-0.78947	0.823809	1	1	5584	tags=53%, list=28%, signal=73%
GOBP_CELL_JUNCTION_MAINTENANCE	32	-0.230252	-0.788951	0.802817	1	1	731	tags=9%, list=4%, signal=10%
GOBP_INORGANIC_ANION_TRANSMEMBRANE_TRANSPORT	120	-0.199206	-0.788743	0.83816	1	1	7253	tags=45%, list=36%, signal=70%
GOBP_POSITIVE_REGULATION_OF_CD4_POSITIVE_ALPHA_BETA_T_CELL_DIFFERENTIATION	31	-0.293314	-0.788729	0.680073	1	1	3283	tags=29%, list=16%, signal=35%
GOBP_CHROMATIN_SILENCING	73	-0.206297	-0.788631	0.756335	1	1	5372	tags=34%, list=27%, signal=47%
GOBP_MUSCLE_CONTRACTION	342	-0.180841	-0.788029	0.881517	1	1	5657	tags=30%, list=28%, signal=41%
GOBP_DIGESTIVE_SYSTEM_PROCESS	99	-0.216649	-0.78781	0.837025	1	1	7029	tags=49%, list=35%, signal=76%
GOBP_HEMOGLOBIN_METABOLIC_PROCESS	16	-0.279269	-0.787658	0.740103	1	1	6496	tags=44%, list=32%, signal=65%
GOBP_POSITIVE_REGULATION_OF_VASCULAR_PERMEABILITY	15	-0.28074	-0.787357	0.780488	1	1	3192	tags=27%, list=16%, signal=32%
GOBP_APOPTOTIC_CELL_CLEARANCE	50	-0.225042	-0.787077	0.753497	1	1	1540	tags=14%, list=8%, signal=15%
GOBP_REGULATION_OF_CILIUM_MOVEMENT	35	-0.242986	-0.787024	0.794408	1	1	7537	tags=46%, list=37%, signal=73%
GOBP_SEX_DETERMINATION	19	-0.265986	-0.787001	0.793515	1	1	4721	tags=37%, list=23%, signal=48%
GOBP_NEGATIVE_REGULATION_OF_VASCULAR_PERMEABILITY	16	-0.282164	-0.786866	0.781421	1	1	3543	tags=31%, list=18%, signal=38%
GOBP_INORGANIC_ANION_TRANSPORT	171	-0.186043	-0.786816	0.883495	1	1	7253	tags=42%, list=36%, signal=65%
GOBP_REGULATION_OF_ERBB_SIGNALING_PATHWAY	93	-0.191521	-0.786186	0.82735	1	1	3697	tags=22%, list=18%, signal=26%
GOBP_AMYLOID_FIBRIL_FORMATION	23	-0.243169	-0.78602	0.791897	1	1	3821	tags=26%, list=19%, signal=32%
GOBP_PROTEIN_DEMETHYLATION	33	-0.239869	-0.785491	0.74388	1	1	724	tags=12%, list=4%, signal=13%
GOBP_PYRIMIDINE_NUCLEOTIDE_BIOSYNTHETIC_PROCESS	29	-0.245429	-0.785481	0.756487	1	1	3720	tags=31%, list=18%, signal=38%
GOBP_NUCLEOSOME_POSITIONING	16	-0.281262	-0.78502	0.715649	1	1	2249	tags=25%, list=11%, signal=28%
GOBP_POLYOL_METABOLIC_PROCESS	128	-0.181468	-0.784704	0.890071	1	1	6418	tags=38%, list=32%, signal=55%
GOBP_REGULATION_OF_CALCIUM_ION_IMPORT	38	-0.220747	-0.784512	0.819672	1	1	7067	tags=53%, list=35%, signal=81%
GOBP_APICAL_PROTEIN_LOCALIZATION	15	-0.266687	-0.784311	0.762082	1	1	468	tags=13%, list=2%, signal=14%
GOBP_REGULATION_OF_IMMUNOGLOBULIN_PRODUCTION	66	-0.223218	-0.783667	0.718518	1	1	3677	tags=29%, list=18%, signal=35%
GOBP_NEGATIVE_REGULATION_OF_DNA_BINDING	51	-0.213183	-0.783195	0.8	1	1	5247	tags=35%, list=26%, signal=48%
GOBP_NEUROTRANSMITTER_TRANSPORT	207	-0.181581	-0.782885	0.895238	1	1	6355	tags=36%, list=32%, signal=52%
GOBP_CARDIAC_ATRIUM_DEVELOPMENT	35	-0.233788	-0.782871	0.797578	1	1	2116	tags=14%, list=10%, signal=16%
GOBP_OLIGOSACCHARIDE_METABOLIC_PROCESS	54	-0.226846	-0.782101	0.786078	1	1	4004	tags=24%, list=20%, signal=30%
GOBP_REGULATION_OF_EXCRETION	22	-0.268738	-0.781978	0.795848	1	1	1389	tags=14%, list=7%, signal=15%
GOBP_HYALURONAN_CATABOLIC_PROCESS	18	-0.266736	-0.781004	0.755061	1	1	2151	tags=22%, list=11%, signal=25%
GOBP_ENSHEATHMENT_OF_NEURONS	125	-0.195232	-0.780717	0.810954	1	1	3122	tags=19%, list=15%, signal=23%
GOBP_T_CELL_MEDIATED_CYTOTOXICITY	46	-0.273559	-0.77979	0.685558	1	1	6573	tags=50%, list=33%, signal=74%
GOBP_REGULATION_OF_NITRIC_OXIDE_SYNTHASE_ACTIVITY	46	-0.212448	-0.779709	0.842193	1	1	5309	tags=35%, list=26%, signal=47%
GOBP_NEGATIVE_REGULATION_OF_MACROAUTOPHAGY	35	-0.217746	-0.77964	0.779851	1	1	3014	tags=23%, list=15%, signal=27%
GOBP_EXTRINSIC_APOPTOTIC_SIGNALING_PATHWAY_VIA_DEATH_DOMAIN_RECEPTORS	82	-0.190091	-0.778836	0.845173	1	1	1780	tags=15%, list=9%, signal=16%
GOBP_NEUROTRANSMITTER_RECEPTOR_LOCALIZATION_TO_POSTSYNAPTIC_SPECIALIZATION_MEMBRANE	21	-0.253624	-0.776663	0.777975	1	1	4253	tags=38%, list=21%, signal=48%
GOBP_REGULATION_OF_FILOPODIUM_ASSEMBLY	45	-0.203322	-0.776532	0.834829	1	1	3386	tags=24%, list=17%, signal=29%
GOBP_POSITIVE_REGULATION_OF_CELL_KILLING	62	-0.282199	-0.776418	0.651852	1	1	5711	tags=39%, list=28%, signal=54%
GOBP_ANTIGEN_RECEPTOR_MEDIATED_SIGNALING_PATHWAY	238	-0.217506	-0.77636	0.695489	1	1	3780	tags=25%, list=19%, signal=30%
GOBP_NEGATIVE_REGULATION_OF_MYELOID_CELL_DIFFERENTIATION	90	-0.194259	-0.776199	0.83391	1	1	3650	tags=26%, list=18%, signal=31%
GOBP_RELAXATION_OF_MUSCLE	31	-0.231285	-0.775721	0.808772	1	1	5969	tags=45%, list=30%, signal=64%
GOBP_MYOFIBRIL_ASSEMBLY	58	-0.219524	-0.774924	0.80322	1	1	6820	tags=47%, list=34%, signal=70%
GOBP_APOPTOTIC_DNA_FRAGMENTATION	23	-0.226259	-0.774812	0.823636	1	1	1345	tags=13%, list=7%, signal=14%
GOBP_REGULATION_OF_PHOSPHOLIPID_METABOLIC_PROCESS	35	-0.212828	-0.774336	0.828924	1	1	3318	tags=23%, list=16%, signal=27%
GOBP_REGULATION_OF_MYOBLAST_DIFFERENTIATION	49	-0.216881	-0.774106	0.836457	1	1	5205	tags=35%, list=26%, signal=47%
GOBP_POSITIVE_REGULATION_OF_EPITHELIAL_CELL_PROLIFERATION	184	-0.189335	-0.774024	0.822635	1	1	3780	tags=22%, list=19%, signal=27%
GOBP_RECEPTOR_CATABOLIC_PROCESS	35	-0.219605	-0.773875	0.818018	1	1	3022	tags=26%, list=15%, signal=30%
GOBP_PHOSPHATIDYLCHOLINE_BIOSYNTHETIC_PROCESS	39	-0.218164	-0.773463	0.790385	1	1	5942	tags=38%, list=29%, signal=54%
GOBP_PROSTATE_GLAND_MORPHOGENESIS	27	-0.28206	-0.772919	0.750446	1	1	3745	tags=26%, list=19%, signal=32%
GOBP_REGULATION_OF_SUPEROXIDE_METABOLIC_PROCESS	28	-0.251952	-0.772431	0.765324	1	1	2686	tags=18%, list=13%, signal=21%
GOBP_REGULATION_OF_CELL_CYCLE_ARREST	105	-0.181704	-0.771978	0.844643	1	1	2895	tags=19%, list=14%, signal=22%
GOBP_RESPONSE_TO_DRUG	356	-0.16776	-0.771646	0.963259	1	1	5319	tags=31%, list=26%, signal=42%
GOBP_RIBONUCLEOSIDE_CATABOLIC_PROCESS	24	-0.259165	-0.771297	0.730097	1	1	6432	tags=42%, list=32%, signal=61%
GOBP_REGULATION_OF_ADENYLATE_CYCLASE_ACTIVITY	31	-0.242013	-0.771141	0.802448	1	1	694	tags=10%, list=3%, signal=10%
GOBP_POSITIVE_REGULATION_OF_GLUCOSE_METABOLIC_PROCESS	38	-0.216208	-0.771099	0.81062	1	1	3025	tags=21%, list=15%, signal=25%
GOBP_ORGANISM_EMERGENCE_FROM_PROTECTIVE_STRUCTURE	20	-0.242075	-0.771072	0.799658	1	1	2894	tags=25%, list=14%, signal=29%
GOBP_NEGATIVE_REGULATION_OF_TISSUE_REMODELING	20	-0.267284	-0.770526	0.782609	1	1	827	tags=15%, list=4%, signal=16%
GOBP_NEGATIVE_REGULATION_OF_SECRETION	150	-0.193029	-0.769175	0.853195	1	1	5425	tags=33%, list=27%, signal=44%
GOBP_SODIUM_INDEPENDENT_ORGANIC_ANION_TRANSPORT	15	-0.304127	-0.768564	0.782324	1	1	7348	tags=53%, list=36%, signal=84%
GOBP_DNA_CATABOLIC_PROCESS_ENDONUCLEOLYTIC	30	-0.209616	-0.768383	0.833047	1	1	1890	tags=13%, list=9%, signal=15%
GOBP_RETINOIC_ACID_METABOLIC_PROCESS	33	-0.307317	-0.768295	0.759796	1	1	4890	tags=42%, list=24%, signal=56%
GOBP_POSITIVE_REGULATION_OF_GLIOGENESIS	59	-0.215574	-0.768149	0.805654	1	1	4183	tags=31%, list=21%, signal=38%
GOBP_AMEBOIDAL_TYPE_CELL_MIGRATION	404	-0.173773	-0.767792	0.870629	1	1	4702	tags=26%, list=23%, signal=34%
GOBP_REGULATION_OF_CD8_POSITIVE_ALPHA_BETA_T_CELL_ACTIVATION	19	-0.320371	-0.767608	0.69697	1	1	6682	tags=47%, list=33%, signal=71%
GOBP_ICOSANOID_BIOSYNTHETIC_PROCESS	51	-0.236705	-0.76727	0.769231	1	1	6000	tags=43%, list=30%, signal=61%
GOBP_ODONTOGENESIS	123	-0.225974	-0.766921	0.787307	1	1	6184	tags=41%, list=31%, signal=59%
GOBP_SEQUESTERING_OF_CALCIUM_ION	117	-0.190008	-0.766447	0.836975	1	1	6161	tags=35%, list=31%, signal=50%
GOBP_REGULATION_OF_NEURON_MIGRATION	38	-0.216129	-0.766039	0.803509	1	1	4976	tags=29%, list=25%, signal=38%
GOBP_THYROID_HORMONE_GENERATION	21	-0.293937	-0.765611	0.73703	1	1	3449	tags=29%, list=17%, signal=34%
GOBP_POSITIVE_REGULATION_OF_REGULATORY_T_CELL_DIFFERENTIATION	16	-0.332758	-0.764784	0.693916	1	1	5961	tags=56%, list=30%, signal=80%
GOBP_REGULATION_OF_SYSTEMIC_ARTERIAL_BLOOD_PRESSURE	89	-0.222411	-0.764603	0.822034	1	1	5317	tags=31%, list=26%, signal=43%
GOBP_POSITIVE_REGULATION_OF_PRODUCTION_OF_MOLECULAR_MEDIATOR_OF_IMMUNE_RESPONSE	98	-0.218716	-0.764324	0.75448	1	1	3156	tags=23%, list=16%, signal=28%
GOBP_ALANINE_TRANSPORT	15	-0.293425	-0.764297	0.775044	1	1	1619	tags=20%, list=8%, signal=22%
GOBP_NEGATIVE_REGULATION_OF_INTERLEUKIN_6_PRODUCTION	44	-0.257418	-0.764118	0.745421	1	1	5948	tags=41%, list=30%, signal=58%
GOBP_REGULATION_OF_B_CELL_MEDIATED_IMMUNITY	53	-0.234574	-0.763908	0.775547	1	1	4681	tags=34%, list=23%, signal=44%
GOBP_DEVELOPMENTAL_MATURATION	265	-0.169871	-0.763873	0.930645	1	1	4756	tags=28%, list=24%, signal=36%
GOBP_RESPONSE_TO_LEPTIN	24	-0.248181	-0.763526	0.797834	1	1	5551	tags=38%, list=28%, signal=52%
GOBP_PIGMENT_BIOSYNTHETIC_PROCESS	57	-0.211256	-0.763454	0.777992	1	1	2743	tags=18%, list=14%, signal=20%
GOBP_GLYCOLIPID_CATABOLIC_PROCESS	16	-0.28611	-0.763249	0.757463	1	1	2636	tags=19%, list=13%, signal=22%
GOBP_GAMMA_DELTA_T_CELL_ACTIVATION	19	-0.283489	-0.763114	0.730983	1	1	8371	tags=68%, list=42%, signal=117%
GOBP_BASEMENT_MEMBRANE_ORGANIZATION	30	-0.260073	-0.763072	0.765714	1	1	4702	tags=33%, list=23%, signal=43%
GOBP_NEGATIVE_REGULATION_OF_STRIATED_MUSCLE_CELL_DIFFERENTIATION	33	-0.232073	-0.762076	0.810764	1	1	1469	tags=15%, list=7%, signal=16%
GOBP_RESPONSE_TO_INTERFERON_GAMMA	192	-0.230112	-0.760905	0.700368	1	1	6341	tags=38%, list=31%, signal=55%
GOBP_ADHERENS_JUNCTION_ORGANIZATION	66	-0.219802	-0.760816	0.802867	1	1	2329	tags=18%, list=12%, signal=20%
GOBP_REGIONALIZATION	325	-0.193224	-0.760652	0.828179	1	1	4896	tags=29%, list=24%, signal=37%
GOBP_ALPHA_BETA_T_CELL_DIFFERENTIATION	106	-0.230646	-0.760048	0.704587	1	1	3335	tags=24%, list=17%, signal=28%
GOBP_REGULATION_OF_SYSTEMIC_ARTERIAL_BLOOD_PRESSURE_MEDIATED_BY_A_CHEMICAL_SIGNAL	46	-0.237567	-0.75948	0.791319	1	1	4246	tags=26%, list=21%, signal=33%
GOBP_RESPONSE_TO_INTERFERON_BETA	29	-0.266103	-0.75919	0.698214	1	1	1178	tags=14%, list=6%, signal=15%
GOBP_REGULATION_OF_INNATE_IMMUNE_RESPONSE	303	-0.202069	-0.758881	0.743295	1	1	3606	tags=22%, list=18%, signal=27%
GOBP_POSITIVE_REGULATION_OF_ERK1_AND_ERK2_CASCADE	198	-0.198701	-0.75885	0.836394	1	1	6266	tags=35%, list=31%, signal=50%
GOBP_GLYCEROPHOSPHOLIPID_CATABOLIC_PROCESS	31	-0.241043	-0.758373	0.776147	1	1	371	tags=10%, list=2%, signal=10%
GOBP_FATTY_ACID_DERIVATIVE_BIOSYNTHETIC_PROCESS	59	-0.218535	-0.757624	0.830961	1	1	6200	tags=47%, list=31%, signal=68%
GOBP_CARDIAC_MUSCLE_TISSUE_MORPHOGENESIS	56	-0.217393	-0.757015	0.795096	1	1	1125	tags=11%, list=6%, signal=11%
GOBP_HYDROGEN_PEROXIDE_CATABOLIC_PROCESS	31	-0.25013	-0.756377	0.800676	1	1	3399	tags=23%, list=17%, signal=27%
GOBP_RESPONSE_TO_INTERLEUKIN_12	49	-0.2198	-0.756211	0.781609	1	1	2583	tags=20%, list=13%, signal=23%
GOBP_POSITIVE_REGULATION_OF_LIPID_LOCALIZATION	107	-0.196044	-0.755588	0.914966	1	1	6068	tags=37%, list=30%, signal=53%
GOBP_PYRIMIDINE_NUCLEOSIDE_TRIPHOSPHATE_METABOLIC_PROCESS	24	-0.237524	-0.755435	0.746124	1	1	3720	tags=29%, list=18%, signal=36%
GOBP_CELLULAR_RESPONSE_TO_VITAMIN	29	-0.234252	-0.75505	0.847247	1	1	7104	tags=62%, list=35%, signal=96%
GOBP_NEGATIVE_REGULATION_OF_AXONOGENESIS	66	-0.203488	-0.75444	0.863176	1	1	2525	tags=18%, list=13%, signal=21%
GOBP_EXTERNAL_ENCAPSULATING_STRUCTURE_ORGANIZATION	390	-0.200247	-0.754416	0.777586	1	1	5181	tags=31%, list=26%, signal=41%
GOBP_REGULATION_OF_GASTRULATION	17	-0.277978	-0.753773	0.797445	1	1	3423	tags=29%, list=17%, signal=35%
GOBP_NEGATIVE_REGULATION_OF_TOLL_LIKE_RECEPTOR_SIGNALING_PATHWAY	36	-0.225933	-0.753698	0.779174	1	1	2883	tags=19%, list=14%, signal=23%
GOBP_NEGATIVE_REGULATION_OF_NERVOUS_SYSTEM_DEVELOPMENT	134	-0.184665	-0.753207	0.902027	1	1	2686	tags=16%, list=13%, signal=19%
GOBP_NEGATIVE_REGULATION_OF_LEUKOCYTE_MIGRATION	42	-0.231585	-0.753036	0.808905	1	1	5594	tags=38%, list=28%, signal=53%
GOBP_DENDRITE_SELF_AVOIDANCE	17	-0.286006	-0.752744	0.793345	1	1	1395	tags=18%, list=7%, signal=19%
GOBP_CELLULAR_RESPONSE_TO_COPPER_ION	27	-0.253498	-0.752423	0.784787	1	1	3642	tags=26%, list=18%, signal=32%
GOBP_RESPIRATORY_BURST	34	-0.274359	-0.750712	0.726415	1	1	3606	tags=24%, list=18%, signal=29%
GOBP_INSULIN_SECRETION_INVOLVED_IN_CELLULAR_RESPONSE_TO_GLUCOSE_STIMULUS	64	-0.191216	-0.7507	0.892491	1	1	6662	tags=47%, list=33%, signal=70%
GOBP_PROTEIN_KINASE_B_SIGNALING	248	-0.178419	-0.750389	0.897822	1	1	3152	tags=20%, list=16%, signal=24%
GOBP_TELENCEPHALON_GLIAL_CELL_MIGRATION	21	-0.246632	-0.750184	0.811429	1	1	2603	tags=19%, list=13%, signal=22%
GOBP_IRON_ION_HOMEOSTASIS	82	-0.187862	-0.75006	0.894052	1	1	5068	tags=32%, list=25%, signal=42%
GOBP_MAINTENANCE_OF_LOCATION_IN_CELL	204	-0.164483	-0.74931	0.924466	1	1	5673	tags=31%, list=28%, signal=43%
GOBP_CANONICAL_WNT_SIGNALING_PATHWAY	326	-0.174471	-0.749302	0.885563	1	1	3137	tags=18%, list=16%, signal=21%
GOBP_ARACHIDONIC_ACID_SECRETION	29	-0.238656	-0.748075	0.794495	1	1	7173	tags=48%, list=36%, signal=75%
GOBP_CELLULAR_IRON_ION_HOMEOSTASIS	66	-0.194387	-0.747967	0.887641	1	1	5068	tags=35%, list=25%, signal=46%
GOBP_REGULATION_OF_RESPONSE_TO_CYTOKINE_STIMULUS	171	-0.184939	-0.747811	0.834559	1	1	3427	tags=22%, list=17%, signal=27%
GOBP_FLUID_TRANSPORT	31	-0.252303	-0.747601	0.811966	1	1	7319	tags=52%, list=36%, signal=81%
GOBP_COMPLEMENT_ACTIVATION	67	-0.278956	-0.747468	0.799669	1	1	6195	tags=51%, list=31%, signal=73%
GOBP_NECROTIC_CELL_DEATH	54	-0.204012	-0.747398	0.827206	1	1	2850	tags=19%, list=14%, signal=22%
GOBP_AORTA_DEVELOPMENT	51	-0.213366	-0.746763	0.829091	1	1	486	tags=10%, list=2%, signal=10%
GOBP_VESICLE_DOCKING_INVOLVED_IN_EXOCYTOSIS	44	-0.204501	-0.746661	0.825046	1	1	3761	tags=25%, list=19%, signal=31%
GOBP_REGULATION_OF_ACTIN_CYTOSKELETON_REORGANIZATION	38	-0.234499	-0.746449	0.818512	1	1	6414	tags=42%, list=32%, signal=62%
GOBP_PROTEIN_TRIMERIZATION	17	-0.269171	-0.745607	0.807628	1	1	4497	tags=29%, list=22%, signal=38%
GOBP_LOW_DENSITY_LIPOPROTEIN_PARTICLE_REMODELING	17	-0.29781	-0.745284	0.817531	1	1	8581	tags=65%, list=43%, signal=113%
GOBP_POSITIVE_REGULATION_OF_REGULATED_SECRETORY_PATHWAY	51	-0.209805	-0.744699	0.838653	1	1	3016	tags=16%, list=15%, signal=18%
GOBP_NEGATIVE_REGULATION_OF_ATP_METABOLIC_PROCESS	27	-0.22667	-0.743183	0.82963	1	1	3738	tags=26%, list=19%, signal=32%
GOBP_CGMP_METABOLIC_PROCESS	17	-0.260161	-0.74302	0.812963	1	1	2137	tags=24%, list=11%, signal=26%
GOBP_2_OXOGLUTARATE_METABOLIC_PROCESS	16	-0.273094	-0.742706	0.7921	1	1	5875	tags=44%, list=29%, signal=62%
GOBP_NEGATIVE_REGULATION_OF_BONE_MINERALIZATION	19	-0.249794	-0.742517	0.813953	1	1	4082	tags=32%, list=20%, signal=40%
GOBP_SPERM_EGG_RECOGNITION	61	-0.191868	-0.742394	0.873162	1	1	4527	tags=25%, list=22%, signal=32%
GOBP_NEGATIVE_REGULATION_OF_INTERLEUKIN_10_PRODUCTION	19	-0.300902	-0.742369	0.745916	1	1	4307	tags=32%, list=21%, signal=40%
GOBP_POSITIVE_REGULATION_OF_LIPASE_ACTIVITY	72	-0.209385	-0.741093	0.861953	1	1	5525	tags=36%, list=27%, signal=50%
GOBP_ORGANIC_ANION_TRANSPORT	372	-0.172565	-0.740062	0.959612	1	1	6057	tags=34%, list=30%, signal=48%
GOBP_PHOSPHATE_ION_TRANSPORT	26	-0.227603	-0.739883	0.888889	1	1	7542	tags=54%, list=37%, signal=86%
GOBP_COPPER_ION_TRANSPORT	16	-0.251466	-0.739791	0.812165	1	1	1903	tags=19%, list=9%, signal=21%
GOBP_OXIDATIVE_DEMETHYLATION	19	-0.281733	-0.739651	0.810458	1	1	4754	tags=42%, list=24%, signal=55%
GOBP_FC_RECEPTOR_SIGNALING_PATHWAY	177	-0.183004	-0.739396	0.805714	1	1	3730	tags=23%, list=19%, signal=27%
GOBP_CD4_POSITIVE_ALPHA_BETA_T_CELL_ACTIVATION	98	-0.226689	-0.739262	0.748603	1	1	4307	tags=28%, list=21%, signal=35%
GOBP_PYRIMIDINE_DEOXYRIBONUCLEOTIDE_METABOLIC_PROCESS	22	-0.225062	-0.739073	0.83964	1	1	4087	tags=32%, list=20%, signal=40%
GOBP_POSITIVE_REGULATION_OF_KERATINOCYTE_DIFFERENTIATION	18	-0.279811	-0.738825	0.767658	1	1	5927	tags=56%, list=29%, signal=79%
GOBP_REGULATION_OF_SYSTEMIC_ARTERIAL_BLOOD_PRESSURE_BY_CIRCULATORY_RENIN_ANGIOTENSIN	18	-0.28153	-0.737935	0.798165	1	1	3759	tags=28%, list=19%, signal=34%
GOBP_SUBSTRATE_ADHESION_DEPENDENT_CELL_SPREADING	107	-0.186705	-0.737871	0.887324	1	1	4892	tags=30%, list=24%, signal=39%
GOBP_SODIUM_ION_TRANSMEMBRANE_TRANSPORT	170	-0.181085	-0.737803	0.928903	1	1	6861	tags=43%, list=34%, signal=65%
GOBP_REGULATION_OF_SODIUM_ION_TRANSPORT	86	-0.186846	-0.737725	0.916667	1	1	4987	tags=30%, list=25%, signal=40%
GOBP_CHLORIDE_TRANSPORT	109	-0.187597	-0.737648	0.887805	1	1	7253	tags=42%, list=36%, signal=66%
GOBP_RESPONSE_TO_VITAMIN_D	33	-0.222586	-0.737366	0.872263	1	1	7104	tags=52%, list=35%, signal=79%
GOBP_SECOND_MESSENGER_MEDIATED_SIGNALING	302	-0.175341	-0.737109	0.921182	1	1	5323	tags=29%, list=26%, signal=39%
GOBP_REGULATION_OF_FATTY_ACID_TRANSPORT	47	-0.218444	-0.736904	0.887789	1	1	5733	tags=34%, list=28%, signal=47%
GOBP_ACROSOME_REACTION	38	-0.21119	-0.735707	0.882943	1	1	6485	tags=37%, list=32%, signal=54%
GOBP_RESPONSE_TO_AXON_INJURY	72	-0.188982	-0.735702	0.905009	1	1	5095	tags=29%, list=25%, signal=39%
GOBP_SPROUTING_ANGIOGENESIS	121	-0.187561	-0.735358	0.867273	1	1	4033	tags=22%, list=20%, signal=28%
GOBP_CELL_COMMUNICATION_BY_ELECTRICAL_COUPLING	31	-0.225982	-0.735284	0.841808	1	1	7230	tags=42%, list=36%, signal=65%
GOBP_NEUROTRANSMITTER_SECRETION	153	-0.170445	-0.733105	0.948387	1	1	6739	tags=38%, list=33%, signal=57%
GOBP_ENDOCRINE_PROCESS	78	-0.210387	-0.732557	0.847315	1	1	3759	tags=26%, list=19%, signal=31%
GOBP_POSITIVE_REGULATION_OF_RESPONSE_TO_BIOTIC_STIMULUS	247	-0.191817	-0.732387	0.764599	1	1	3762	tags=22%, list=19%, signal=27%
GOBP_RESPONSE_TO_KETONE	191	-0.164531	-0.731966	0.966887	1	1	4216	tags=25%, list=21%, signal=31%
GOBP_ACTIN_FILAMENT_BASED_MOVEMENT	146	-0.176105	-0.731888	0.921053	1	1	5912	tags=32%, list=29%, signal=44%
GOBP_PLATELET_ACTIVATION	156	-0.187416	-0.731827	0.885563	1	1	6052	tags=36%, list=30%, signal=51%
GOBP_REGULATION_OF_REACTIVE_OXYGEN_SPECIES_BIOSYNTHETIC_PROCESS	86	-0.185636	-0.731686	0.915398	1	1	4625	tags=26%, list=23%, signal=33%
GOBP_REGULATION_OF_CARDIAC_MUSCLE_CONTRACTION_BY_CALCIUM_ION_SIGNALING	25	-0.219954	-0.731345	0.86413	1	1	5467	tags=32%, list=27%, signal=44%
GOBP_INTESTINAL_EPITHELIAL_CELL_DIFFERENTIATION	21	-0.235256	-0.730599	0.859431	1	1	6067	tags=48%, list=30%, signal=68%
GOBP_CELL_CELL_JUNCTION_ORGANIZATION	205	-0.18848	-0.730199	0.836996	1	1	4016	tags=23%, list=20%, signal=28%
GOBP_PEPTIDE_SECRETION	389	-0.156587	-0.729991	0.985437	1	1	6363	tags=38%, list=32%, signal=55%
GOBP_REGULATION_OF_HEPATOCYTE_PROLIFERATION	15	-0.258107	-0.729914	0.880435	1	1	4452	tags=33%, list=22%, signal=43%
GOBP_INTESTINAL_ABSORPTION	39	-0.242985	-0.729202	0.874791	1	1	6843	tags=56%, list=34%, signal=85%
GOBP_LIPID_IMPORT_INTO_CELL	34	-0.218051	-0.729114	0.876307	1	1	2576	tags=21%, list=13%, signal=24%
GOBP_ACTIN_CYTOSKELETON_REORGANIZATION	103	-0.187926	-0.728923	0.871252	1	1	6843	tags=40%, list=34%, signal=60%
GOBP_CELL_CELL_JUNCTION_ASSEMBLY	143	-0.189868	-0.728768	0.848987	1	1	4151	tags=24%, list=21%, signal=30%
GOBP_PHAGOSOME_ACIDIFICATION	28	-0.255261	-0.728449	0.774193	1	1	3590	tags=29%, list=18%, signal=35%
GOBP_REGULATION_OF_POSTSYNAPTIC_MEMBRANE_POTENTIAL	135	-0.193973	-0.728163	0.9024	1	1	4075	tags=23%, list=20%, signal=29%
GOBP_POSITIVE_REGULATION_OF_CHONDROCYTE_DIFFERENTIATION	17	-0.281762	-0.727686	0.777989	1	1	5	tags=6%, list=0%, signal=6%
GOBP_REGULATION_OF_METAL_ION_TRANSPORT	239	-0.170303	-0.727659	0.897106	1	1	5859	tags=32%, list=29%, signal=45%
GOBP_REGULATION_OF_EXOCYTOSIS	193	-0.166609	-0.727287	0.960751	1	1	3016	tags=18%, list=15%, signal=21%
GOBP_ADENYLATE_CYCLASE_ACTIVATING_G_PROTEIN_COUPLED_RECEPTOR_SIGNALING_PATHWAY	141	-0.186862	-0.72677	0.891341	1	1	7191	tags=40%, list=36%, signal=62%
GOBP_RESPONSE_TO_CARBOHYDRATE	215	-0.161398	-0.72643	0.977236	1	1	5711	tags=34%, list=28%, signal=48%
GOBP_ASTROCYTE_ACTIVATION	22	-0.24576	-0.726354	0.791444	1	1	6362	tags=45%, list=32%, signal=66%
GOBP_LONG_TERM_SYNAPTIC_POTENTIATION	82	-0.184748	-0.726188	0.934817	1	1	2292	tags=15%, list=11%, signal=16%
GOBP_CELLULAR_RESPONSE_TO_PROSTAGLANDIN_E_STIMULUS	15	-0.259112	-0.726056	0.821942	1	1	48	tags=7%, list=0%, signal=7%
GOBP_POSITIVE_REGULATION_OF_ENDOTHELIAL_CELL_APOPTOTIC_PROCESS	17	-0.261343	-0.725963	0.800347	1	1	1878	tags=24%, list=9%, signal=26%
GOBP_CYCLIC_NUCLEOTIDE_METABOLIC_PROCESS	40	-0.215191	-0.72553	0.848649	1	1	2453	tags=18%, list=12%, signal=20%
GOBP_SENSORY_PERCEPTION_OF_TASTE	64	-0.215132	-0.725125	0.867213	1	1	7685	tags=45%, list=38%, signal=73%
GOBP_GLANDULAR_EPITHELIAL_CELL_DIFFERENTIATION	46	-0.221199	-0.72387	0.857143	1	1	4152	tags=30%, list=21%, signal=38%
GOBP_DENDRITIC_CELL_DIFFERENTIATION	46	-0.25252	-0.723832	0.765455	1	1	4730	tags=30%, list=23%, signal=40%
GOBP_NEGATIVE_REGULATION_OF_STEROID_METABOLIC_PROCESS	24	-0.233147	-0.722576	0.874539	1	1	1054	tags=13%, list=5%, signal=13%
GOBP_REGULATION_OF_PEPTIDE_SECRETION	298	-0.159042	-0.722363	0.99026	1	1	6363	tags=38%, list=32%, signal=55%
GOBP_DETECTION_OF_LIGHT_STIMULUS	74	-0.187491	-0.721941	0.93178	1	1	4286	tags=23%, list=21%, signal=29%
GOBP_EMBRYONIC_HEART_TUBE_MORPHOGENESIS	69	-0.193195	-0.72188	0.881849	1	1	2575	tags=17%, list=13%, signal=20%
GOBP_SENSORY_PERCEPTION_OF_MECHANICAL_STIMULUS	165	-0.171191	-0.721246	0.942529	1	1	6016	tags=32%, list=30%, signal=45%
GOBP_POSITIVE_REGULATION_OF_NIK_NF_KAPPAB_SIGNALING	66	-0.213554	-0.721125	0.826816	1	1	3323	tags=24%, list=16%, signal=29%
GOBP_PROTEIN_HOMOTETRAMERIZATION	56	-0.182284	-0.720312	0.929078	1	1	6591	tags=34%, list=33%, signal=50%
GOBP_MULTICELLULAR_ORGANISMAL_RESPONSE_TO_STRESS	67	-0.197973	-0.720084	0.918623	1	1	5337	tags=34%, list=26%, signal=47%
GOBP_T_CELL_DIFFERENTIATION_INVOLVED_IN_IMMUNE_RESPONSE	72	-0.227695	-0.719736	0.786885	1	1	5072	tags=35%, list=25%, signal=46%
GOBP_REGULATION_OF_MICROTUBULE_POLYMERIZATION	50	-0.194168	-0.719235	0.875	1	1	5757	tags=36%, list=29%, signal=50%
GOBP_RESPONSE_TO_ALKALOID	97	-0.173313	-0.718242	0.943522	1	1	4050	tags=26%, list=20%, signal=32%
GOBP_DETECTION_OF_CHEMICAL_STIMULUS_INVOLVED_IN_SENSORY_PERCEPTION_OF_TASTE	42	-0.233471	-0.717986	0.85124	1	1	4558	tags=26%, list=23%, signal=34%
GOBP_NEGATIVE_REGULATION_OF_CYSTEINE_TYPE_ENDOPEPTIDASE_ACTIVITY	78	-0.175195	-0.717935	0.905263	1	1	4730	tags=27%, list=23%, signal=35%
GOBP_POSITIVE_REGULATION_OF_RUFFLE_ASSEMBLY	15	-0.262399	-0.717424	0.809524	1	1	919	tags=13%, list=5%, signal=14%
GOBP_POSITIVE_REGULATION_OF_NERVOUS_SYSTEM_PROCESS	34	-0.215893	-0.71633	0.875862	1	1	4077	tags=24%, list=20%, signal=29%
GOBP_NEURON_FATE_SPECIFICATION	27	-0.232861	-0.716067	0.873397	1	1	5194	tags=30%, list=26%, signal=40%
GOBP_NEGATIVE_REGULATION_OF_INTERLEUKIN_1_PRODUCTION	34	-0.240038	-0.716038	0.820976	1	1	6122	tags=35%, list=30%, signal=51%
GOBP_PRESYNAPTIC_ENDOCYTOSIS	59	-0.184844	-0.715631	0.908486	1	1	3543	tags=24%, list=18%, signal=29%
GOBP_DORSAL_VENTRAL_NEURAL_TUBE_PATTERNING	20	-0.250756	-0.71521	0.861759	1	1	2525	tags=20%, list=13%, signal=23%
GOBP_REGULATION_OF_GLIAL_CELL_MIGRATION	17	-0.265731	-0.714943	0.81378	1	1	6414	tags=47%, list=32%, signal=69%
GOBP_POSITIVE_REGULATION_OF_EXCITATORY_POSTSYNAPTIC_POTENTIAL	27	-0.2409	-0.714717	0.877483	1	1	3922	tags=30%, list=19%, signal=37%
GOBP_PLACENTA_BLOOD_VESSEL_DEVELOPMENT	28	-0.216278	-0.714289	0.897769	1	1	2575	tags=18%, list=13%, signal=20%
GOBP_CELLULAR_RESPONSE_TO_VASCULAR_ENDOTHELIAL_GROWTH_FACTOR_STIMULUS	60	-0.196641	-0.713561	0.880455	1	1	3988	tags=25%, list=20%, signal=31%
GOBP_CELLULAR_EXTRAVASATION	69	-0.215308	-0.713419	0.821561	1	1	6481	tags=42%, list=32%, signal=62%
GOBP_REGULATION_OF_CARDIAC_MUSCLE_CELL_MEMBRANE_REPOLARIZATION	23	-0.238939	-0.71292	0.873264	1	1	5884	tags=43%, list=29%, signal=61%
GOBP_G_PROTEIN_COUPLED_ACETYLCHOLINE_RECEPTOR_SIGNALING_PATHWAY	19	-0.228941	-0.712811	0.852336	1	1	1934	tags=16%, list=10%, signal=17%
GOBP_PHOSPHATIDYLETHANOLAMINE_METABOLIC_PROCESS	32	-0.211843	-0.71203	0.87037	1	1	3431	tags=22%, list=17%, signal=26%
GOBP_POSITIVE_REGULATION_OF_NATURAL_KILLER_CELL_MEDIATED_IMMUNITY	30	-0.284362	-0.711818	0.745421	1	1	5479	tags=37%, list=27%, signal=50%
GOBP_POSITIVE_REGULATION_OF_STRIATED_MUSCLE_CELL_DIFFERENTIATION	42	-0.208366	-0.710526	0.908451	1	1	5219	tags=31%, list=26%, signal=42%
GOBP_POSITIVE_REGULATION_OF_CYSTEINE_TYPE_ENDOPEPTIDASE_ACTIVITY	149	-0.160351	-0.710394	0.94898	1	1	6068	tags=34%, list=30%, signal=48%
GOBP_NEGATIVE_REGULATION_OF_SYNAPTIC_TRANSMISSION	64	-0.196714	-0.710136	0.933665	1	1	4165	tags=25%, list=21%, signal=31%
GOBP_RESPONSE_TO_TYPE_I_INTERFERON	100	-0.214224	-0.709577	0.740385	1	1	4304	tags=27%, list=21%, signal=34%
GOBP_REGULATION_OF_INFLAMMATORY_RESPONSE	321	-0.186498	-0.709529	0.858169	1	1	5481	tags=31%, list=27%, signal=41%
GOBP_CALCIUM_ION_TRANSMEMBRANE_TRANSPORT	298	-0.154769	-0.709303	0.977511	1	1	6068	tags=34%, list=30%, signal=48%
GOBP_MAINTENANCE_OF_CELL_POLARITY	18	-0.244539	-0.709133	0.862595	1	1	4279	tags=28%, list=21%, signal=35%
GOBP_POSITIVE_REGULATION_OF_ANIMAL_ORGAN_MORPHOGENESIS	30	-0.242619	-0.708339	0.841328	1	1	6078	tags=37%, list=30%, signal=52%
GOBP_RESPONSE_TO_VIRUS	346	-0.174068	-0.708179	0.835514	1	1	3979	tags=23%, list=20%, signal=28%
GOBP_NEUROPEPTIDE_SIGNALING_PATHWAY	104	-0.189951	-0.708163	0.920128	1	1	7346	tags=41%, list=36%, signal=65%
GOBP_REGULATION_OF_GLUCONEOGENESIS	44	-0.196645	-0.707672	0.929054	1	1	3651	tags=27%, list=18%, signal=33%
GOBP_REGULATION_OF_RESPONSE_TO_BIOTIC_STIMULUS	405	-0.17736	-0.706763	0.820702	1	1	3628	tags=21%, list=18%, signal=25%
GOBP_POSITIVE_REGULATION_OF_PROTEIN_BINDING	83	-0.167716	-0.70626	0.941075	1	1	4119	tags=23%, list=20%, signal=29%
GOBP_SULFATION	23	-0.241837	-0.706253	0.853383	1	1	4712	tags=35%, list=23%, signal=45%
GOBP_REGULATION_OF_STRIATED_MUSCLE_CELL_DIFFERENTIATION	79	-0.186248	-0.70607	0.923211	1	1	5227	tags=29%, list=26%, signal=39%
GOBP_POSITIVE_REGULATION_OF_DEFENSE_RESPONSE	343	-0.181968	-0.70579	0.833333	1	1	4006	tags=23%, list=20%, signal=29%
GOBP_CELL_FATE_COMMITMENT	246	-0.185037	-0.705352	0.920661	1	1	4896	tags=27%, list=24%, signal=36%
GOBP_CALCIUM_DEPENDENT_CELL_CELL_ADHESION_VIA_PLASMA_MEMBRANE_CELL_ADHESION_MOLECULES	43	-0.234545	-0.705136	0.798903	1	1	5414	tags=30%, list=27%, signal=41%
GOBP_POSITIVE_REGULATION_OF_LYMPHOCYTE_APOPTOTIC_PROCESS	15	-0.280999	-0.705033	0.796673	1	1	2970	tags=20%, list=15%, signal=23%
GOBP_REGULATION_OF_HUMORAL_IMMUNE_RESPONSE	73	-0.25074	-0.704911	0.828179	1	1	5221	tags=40%, list=26%, signal=53%
GOBP_RESPONSE_TO_AUDITORY_STIMULUS	23	-0.239155	-0.704843	0.901434	1	1	5048	tags=30%, list=25%, signal=41%
GOBP_EMBRYONIC_SKELETAL_SYSTEM_DEVELOPMENT	117	-0.202029	-0.704576	0.858423	1	1	5110	tags=32%, list=25%, signal=42%
GOBP_INTERLEUKIN_4_PRODUCTION	32	-0.249355	-0.703224	0.808511	1	1	6372	tags=41%, list=32%, signal=59%
GOBP_DOPAMINERGIC_NEURON_DIFFERENTIATION	37	-0.231159	-0.702763	0.870175	1	1	5140	tags=32%, list=26%, signal=43%
GOBP_NATURAL_KILLER_CELL_ACTIVATION	81	-0.205929	-0.702675	0.800377	1	1	5998	tags=32%, list=30%, signal=46%
GOBP_RESPONSE_TO_DIETARY_EXCESS	23	-0.2191	-0.702287	0.908929	1	1	1699	tags=13%, list=8%, signal=14%
GOBP_MEMBRANE_LIPID_CATABOLIC_PROCESS	37	-0.207956	-0.702195	0.901639	1	1	2636	tags=16%, list=13%, signal=19%
GOBP_NEUROMUSCULAR_JUNCTION_DEVELOPMENT	47	-0.195891	-0.702168	0.903879	1	1	4985	tags=28%, list=25%, signal=37%
GOBP_CGMP_MEDIATED_SIGNALING	29	-0.209093	-0.701858	0.929674	1	1	2137	tags=17%, list=11%, signal=19%
GOBP_NEGATIVE_REGULATION_OF_PEPTIDE_HORMONE_SECRETION	41	-0.201287	-0.701238	0.910909	1	1	6175	tags=46%, list=31%, signal=67%
GOBP_VASCULAR_ASSOCIATED_SMOOTH_MUSCLE_CELL_DIFFERENTIATION	26	-0.223492	-0.700962	0.858423	1	1	2575	tags=15%, list=13%, signal=18%
GOBP_ACTOMYOSIN_STRUCTURE_ORGANIZATION	185	-0.164554	-0.700448	0.946043	1	1	5317	tags=29%, list=26%, signal=39%
GOBP_ENDOTHELIAL_CELL_PROLIFERATION	144	-0.174289	-0.699971	0.956522	1	1	2211	tags=15%, list=11%, signal=16%
GOBP_REGULATION_OF_REGULATED_SECRETORY_PATHWAY	134	-0.173383	-0.699176	0.94087	1	1	2785	tags=16%, list=14%, signal=18%
GOBP_REGULATION_OF_MICROGLIAL_CELL_ACTIVATION	18	-0.255245	-0.699018	0.835714	1	1	5102	tags=33%, list=25%, signal=45%
GOBP_RESPONSE_TO_CAMP	92	-0.185607	-0.699005	0.939297	1	1	4365	tags=27%, list=22%, signal=35%
GOBP_NEGATIVE_REGULATION_OF_SMOOTHENED_SIGNALING_PATHWAY	31	-0.208834	-0.697973	0.917733	1	1	6215	tags=45%, list=31%, signal=65%
GOBP_STRIATED_MUSCLE_CELL_DIFFERENTIATION	249	-0.160276	-0.697936	0.962418	1	1	5955	tags=33%, list=30%, signal=47%
GOBP_EXTRINSIC_APOPTOTIC_SIGNALING_PATHWAY	214	-0.154912	-0.697726	0.966102	1	1	3838	tags=21%, list=19%, signal=26%
GOBP_POSITIVE_REGULATION_OF_NEUROTRANSMITTER_SECRETION	17	-0.233101	-0.696908	0.888889	1	1	6739	tags=41%, list=33%, signal=62%
GOBP_INTESTINAL_LIPID_ABSORPTION	19	-0.270573	-0.696567	0.909565	1	1	6701	tags=58%, list=33%, signal=87%
GOBP_REGULATION_OF_VESICLE_FUSION	24	-0.212582	-0.69571	0.910839	1	1	6491	tags=42%, list=32%, signal=61%
GOBP_REGULATION_OF_PEPTIDYL_THREONINE_PHOSPHORYLATION	46	-0.189997	-0.694912	0.920755	1	1	3065	tags=20%, list=15%, signal=23%
GOBP_REGULATION_OF_T_CELL_RECEPTOR_SIGNALING_PATHWAY	40	-0.243677	-0.694674	0.785579	1	1	6993	tags=45%, list=35%, signal=69%
GOBP_NEGATIVE_REGULATION_OF_LIPID_METABOLIC_PROCESS	89	-0.17882	-0.694586	0.944938	1	1	4277	tags=24%, list=21%, signal=30%
GOBP_LEUKOCYTE_MEDIATED_CYTOTOXICITY	109	-0.225908	-0.694338	0.784926	1	1	6573	tags=39%, list=33%, signal=57%
GOBP_HIPPOCAMPUS_DEVELOPMENT	73	-0.176298	-0.693368	0.965278	1	1	4033	tags=22%, list=20%, signal=27%
GOBP_REACTIVE_NITROGEN_SPECIES_METABOLIC_PROCESS	71	-0.184826	-0.693239	0.941901	1	1	5084	tags=28%, list=25%, signal=38%
GOBP_POSITIVE_REGULATION_OF_T_CELL_MEDIATED_IMMUNITY	51	-0.225303	-0.693208	0.794918	1	1	4983	tags=37%, list=25%, signal=49%
GOBP_POSITIVE_REGULATION_OF_CD4_POSITIVE_ALPHA_BETA_T_CELL_ACTIVATION	37	-0.251121	-0.691235	0.77551	1	1	3283	tags=27%, list=16%, signal=32%
GOBP_SECONDARY_METABOLIC_PROCESS	56	-0.205239	-0.690621	0.916522	1	1	5451	tags=34%, list=27%, signal=46%
GOBP_MOVEMENT_IN_HOST_ENVIRONMENT	175	-0.165134	-0.690409	0.930117	1	1	2423	tags=14%, list=12%, signal=16%
GOBP_MUSCLE_CELL_DIFFERENTIATION	329	-0.153523	-0.690406	0.975329	1	1	5247	tags=28%, list=26%, signal=37%
GOBP_B_CELL_MEDIATED_IMMUNITY	116	-0.209226	-0.690186	0.829787	1	1	5934	tags=43%, list=29%, signal=61%
[truncated: 373 more rows]

## Sheet: EnrichedMetastasis
NAME	SIZE	ES	NES	NOM p-val	FDR q-val	FWER p-val	RANK AT MAX	LEADING EDGE
[truncated: 3,112 more rows]

[truncated: 1 more sheets: EnrichedPrimary]
